# Supplementary material for: Exploring the miRNA Regulatory Network Using Evolutionary Correlations
Source: PLoS Comput Biol. 2014 Oct 9;10(10):e1003860. doi: 10.1371/journal.pcbi.1003860 (PMC4191876; doi:10.1371/journal.pcbi.1003860)
Supplement: Table S1 — List of genes used in this study. (XLSX) [file pcbi.1003860.s009.xlsx]

## Sheet: Sheet1
List of genes used in this study
gene name
A1CF
A4GALT
AADAC
AADACL2
AADACL4
AAGAB
AAK1
AAMDC
AAR2
AASDH
ABAT
ABCA1
ABCA2
ABCA3
ABCA7
ABCB1
ABCB10
ABCB11
ABCB4
ABCB5
ABCB6
ABCB7
ABCC1
ABCC12
ABCC2
ABCC3
ABCC6
ABCC8
ABCC9
ABCD2
ABCD3
ABCD4
ABCF3
ABCG1
ABCG2
ABHD10
ABHD14A
ABHD14B
ABHD17B
ABHD17C
ABHD2
ABHD3
ABHD5
ABHD6
ABI1
ABI2
ABI3
ABI3BP
ABL1
ABL2
ABLIM1
ABLIM3
ABO
ABRA
ABRACL
ABT1
ABTB1
ACAA1
ACACA
ACACB
ACAD9
ACADM
ACAP2
ACAP3
ACAT2
ACBD3
ACHE
ACLY
ACMSD
ACO1
ACOT11
ACOT2
ACOT4
ACOT6
ACOT8
ACOX3
ACP2
ACPL2
ACRC
ACSF2
ACSL1
ACSL3
ACSL4
ACSL5
ACSM2A
ACSS1
ACTA1
ACTA2
ACTB
ACTBL2
ACTC1
ACTG1
ACTG2
ACTL6B
ACTL7A
ACTL7B
ACTL9
ACTN1
ACTN2
ACTN4
ACTR1A
ACTR2
ACTR3
ACTR3B
ACTR6
ACTR8
ACTRT1
ACTRT2
ACTRT3
ACVR2A
ACVR2B
ACYP1
ADAL
ADAM10
ADAM17
ADAM22
ADAM23
ADAM29
ADAMTS14
ADAMTS15
ADAMTS3
ADAMTS5
ADAMTS6
ADAMTS8
ADAP1
ADARB2
ADCK2
ADCK5
ADCY1
ADCY2
ADCY4
ADCY5
ADCY6
ADCY7
ADCY8
ADCYAP1
ADCYAP1R1
ADD1
ADD2
ADD3
ADH5
ADHFE1
ADIPOR2
ADK
ADNP
ADNP2
ADO
ADORA1
ADORA2B
ADRA2A
ADRA2B
ADRA2C
ADRB2
ADRBK1
ADRM1
ADSL
ADSS
ADSSL1
AEBP2
AES
AFF1
AFF2
AFF3
AFF4
AFG3L2
AFTPH
AGAP1
AGAP11
AGAP6
AGAP8
AGAP9
AGFG1
AGK
AGL
AGMAT
AGO1
AGO2
AGO3
AGO4
AGPAT2
AGPAT3
AGPAT9
AGPS
AGR2
AGRN
AGTR1
AGTR2
AGTRAP
AHCY
AHCYL2
AHNAK
AHRR
AHSA1
AHSA2
AIDA
AIF1L
AIFM1
AIFM2
AIMP1
AIRE
AJAP1
AJUBA
AK3
AK7
AKAP11
AKAP12
AKAP9
AKIRIN1
AKIRIN2
AKR1B10
AKR1E2
AKR7A2
AKR7A3
AKT1
AKT2
AKT3
ALAS1
ALAS2
ALDH18A1
ALDH1A1
ALDH1A3
ALDH1B1
ALDH1L1
ALDH1L2
ALDH2
ALDH3B2
ALDH7A1
ALDH9A1
ALDOA
ALDOB
ALDOC
ALG10B
ALG11
ALG13
ALG14
ALG1L2
ALG2
ALG3
ALG5
ALG8
ALK
ALKBH2
ALKBH4
ALMS1
ALOX12
ALOX12B
ALOX15B
ALOX5
ALPPL2
ALS2
ALX1
ALX3
ALX4
AMACR
AMD1
AMDHD1
AMELY
AMH
AMHR2
AMIGO1
AMIGO2
AMMECR1
AMMECR1L
AMN1
AMY1A
AMY1B
AMY1C
AMY2A
AMY2B
ANAPC10
ANAPC11
ANAPC13
ANAPC5
ANGEL2
ANGPT1
ANGPT2
ANGPT4
ANGPTL1
ANGPTL2
ANGPTL5
ANGPTL7
ANK1
ANK2
ANK3
ANKDD1A
ANKFN1
ANKFY1
ANKH
ANKHD1
ANKHD1-EIF4EBP3
ANKIB1
ANKK1
ANKRA2
ANKRD1
ANKRD10
ANKRD11
ANKRD12
ANKRD16
ANKRD17
ANKRD22
ANKRD28
ANKRD33
ANKRD33B
ANKRD34A
ANKRD34B
ANKRD40
ANKRD44
ANKRD46
ANKRD50
ANKRD6
ANKRD65
ANKRD9
ANKS1B
ANKS4B
ANKZF1
ANLN
ANO1
ANO3
ANO4
ANO9
ANP32A
ANP32E
ANTXR2
ANXA1
ANXA11
ANXA4
AOC2
AP1G1
AP1G2
AP1M1
AP1M2
AP1S1
AP1S2
AP1S3
AP2A1
AP3B2
AP3M1
AP3M2
AP4M1
AP4S1
AP5M1
AP5Z1
APAF1
APBA1
APBA3
APBB1
APBB2
APC
APH1A
APH1B
APIP
APLNR
APLP1
APLP2
APMAP
APOA1BP
APOBEC2
APOBR
APOD
APOLD1
APOOL
APP
APPBP2
APPL1
APTX
AQP3
AQP4
AQR
AR
ARC
ARCN1
ARF1
ARF3
ARF4
ARF6
ARFGEF1
ARFIP1
ARFIP2
ARFRP1
ARG2
ARGLU1
ARHGAP11B
ARHGAP15
ARHGAP21
ARHGAP24
ARHGAP26
ARHGAP29
ARHGAP32
ARHGAP33
ARHGAP35
ARHGAP4
ARHGAP42
ARHGAP5
ARHGAP9
ARHGDIA
ARHGDIB
ARHGDIG
ARHGEF12
ARHGEF16
ARHGEF17
ARHGEF18
ARHGEF26
ARHGEF3
ARHGEF38
ARHGEF4
ARHGEF5
ARHGEF6
ARHGEF7
ARHGEF9
ARID1A
ARID1B
ARID2
ARID3A
ARID4A
ARID4B
ARID5B
ARIH1
ARIH2
ARL14
ARL14EP
ARL15
ARL4A
ARL4C
ARL4D
ARL5A
ARL5B
ARL6IP4
ARL6IP5
ARL6IP6
ARL8A
ARL8B
ARMC1
ARMC3
ARMC4
ARMC8
ARNT2
ARPC1B
ARPC3
ARPC5
ARPC5L
ARPP19
ARRB1
ARRB2
ARRDC1
ARRDC2
ARRDC3
ARSI
ARTN
ARVCF
ARX
ASAH1
ASAH2
ASAH2B
ASAP1
ASAP2
ASB13
ASB14
ASB15
ASB16
ASB5
ASB6
ASB7
ASCC1
ASCC2
ASCL1
ASCL4
ASF1A
ASF1B
ASH1L
ASIC1
ASIC2
ASNA1
ASPA
ASPG
ASPH
ASPHD2
ASPM
ASPN
ASXL1
ASXL2
ASXL3
ATAD1
ATAD5
ATF1
ATF2
ATF3
ATF6
ATF7
ATF7IP2
ATG12
ATG13
ATG14
ATG4B
ATG7
ATG9A
ATG9B
ATHL1
ATL2
ATM
ATMIN
ATN1
ATOH8
ATOX1
ATP11A
ATP11B
ATP11C
ATP12A
ATP13A1
ATP1A1
ATP1A2
ATP1A3
ATP1A4
ATP1B1
ATP1B4
ATP2A2
ATP2B1
ATP2B2
ATP2B3
ATP2B4
ATP2C1
ATP5A1
ATP5D
ATP5F1
ATP5G1
ATP5G2
ATP5G3
ATP5J2
ATP5J2-PTCD1
ATP5L
ATP5L2
ATP5S
ATP6AP1
ATP6AP2
ATP6V0A1
ATP6V0A2
ATP6V0D1
ATP6V1A
ATP6V1B1
ATP6V1B2
ATP6V1C2
ATP6V1D
ATP6V1E2
ATP6V1G1
ATP6V1G3
ATP8A1
ATP8B1
ATP8B2
ATP9A
ATPIF1
ATR
ATRN
ATXN1
ATXN7
ATXN7L3
ATXN7L3B
AUH
AURKB
AURKC
AUTS2
AVIL
AVPI1
AVPR1A
AVPR2
AWAT1
AXDND1
AXIN1
AXIN2
AXL
AZIN1
B3GALNT2
B3GALT1
B3GALT2
B3GALT6
B3GALTL
B3GAT2
B3GNT1
B3GNT2
B3GNT4
B3GNT5
B4GALNT1
B4GALNT4
B4GALT5
B4GALT6
B9D1
B9D2
BAAT
BACE2
BACH2
BAG1
BAG2
BAGE
BAGE2
BAGE3
BAGE4
BAGE5
BAI1
BAI2
BAI3
BAMBI
BANF1
BAP1
BARHL2
BARX1
BASP1
BAZ1A
BAZ1B
BAZ2A
BAZ2B
BBIP1
BBOX1
BBS12
BBS2
BBS5
BBS7
BCAM
BCAP31
BCAR1
BCAR3
BCAS2
BCAS3
BCCIP
BCHE
BCKDHB
BCKDK
BCL11A
BCL11B
BCL2L13
BCL2L14
BCL6
BCL6B
BCL9
BCL9L
BCLAF1
BCO2
BCOR
BCORL1
BCR
BDKRB1
BDKRB2
BDNF
BECN1
BEGAIN
BEND4
BEND5
BEND6
BET1
BET1L
BGN
BHLHA15
BHLHE22
BHLHE23
BHLHE40
BHLHE41
BHMT2
BICD1
BICD2
BIN3
BIRC2
BIRC3
BIRC6
BIVM
BIVM-ERCC5
BLCAP
BLOC1S2
BLOC1S6
BMI1
BMP1
BMP2
BMP2K
BMP3
BMP4
BMP5
BMP6
BMP7
BMPER
BMPR1A
BMPR1B
BMPR2
BNC2
BNIP3
BNIP3L
BOP1
BPGM
BPTF
BRAF
BRAP
BRCC3
BRD3
BRD9
BRI3
BRI3BP
BRMS1L
BRPF1
BRSK2
BRWD1
BRWD3
BSDC1
BSG
BSN
BST2
BTBD1
BTBD10
BTBD11
BTBD17
BTBD2
BTBD3
BTBD6
BTBD8
BTBD9
BTD
BTF3
BTF3L4
BTG1
BTG2
BTN2A1
BTN2A2
BTN3A1
BTN3A2
BTN3A3
BTNL8
BUD13
C10orf105
C10orf11
C10orf2
C11orf21
C11orf30
C11orf53
C11orf54
C11orf58
C11orf70
C11orf96
C12orf23
C12orf29
C12orf49
C12orf57
C12orf66
C14orf1
C14orf132
C14orf28
C15orf27
C15orf41
C15orf59
C15orf61
C16orf11
C16orf52
C16orf55
C16orf58
C16orf62
C16orf70
C16orf71
C16orf72
C16orf87
C16orf92
C17orf107
C17orf51
C17orf59
C17orf70
C17orf72
C18orf54
C18orf8
C19orf12
C19orf26
C19orf43
C19orf44
C19orf66
C19orf71
C1GALT1
C1QBP
C1QL1
C1QL2
C1QL4
C1QTNF4
C1QTNF7
C1QTNF8
C1QTNF9
C1QTNF9B-AS1
C1R
C1orf116
C1orf159
C1orf226
C1orf229
C1orf233
C1orf35
C1orf50
C1orf74
C20orf111
C20orf112
C21orf59
C21orf91
C22orf28
C2CD2L
C2CD4D
C2orf40
C2orf47
C2orf69
C3orf38
C3orf58
C4orf32
C4orf36
C4orf48
C5AR1
C5AR2
C5orf15
C5orf28
C5orf30
C5orf51
C6orf120
C6orf170
C6orf57
C6orf62
C6orf70
C7orf25
C8orf33
C8orf34
C8orf37
C8orf44-SGK3
C9orf114
C9orf139
C9orf142
C9orf24
C9orf37
C9orf64
C9orf69
C9orf72
CA1
CA10
CA2
CA3
CA8
CAAP1
CAB39L
CABIN1
CABLES1
CABLES2
CABP1
CABP2
CABP5
CABP7
CACFD1
CACHD1
CACNA1A
CACNA1B
CACNA1C
CACNA1D
CACNA1E
CACNA1G
CACNA1S
CACNA2D2
CACNB4
CACNG1
CACNG2
CACNG3
CACNG4
CACNG5
CACNG7
CACNG8
CACTIN
CACYBP
CADM1
CADM2
CADM3
CADPS
CALB1
CALB2
CALCA
CALCB
CALCRL
CALM1
CALM2
CALM3
CALML4
CALN1
CALR
CALU
CAMK2B
CAMK2D
CAMK2G
CAMK2N1
CAMK2N2
CAMSAP2
CAMSAP3
CAMTA1
CAMTA2
CAND1
CANX
CAP1
CAP2
CAPN11
CAPN3
CAPN5
CAPN7
CAPRIN2
CAPZA1
CAPZA2
CAPZB
CARHSP1
CARKD
CARM1
CARS
CARTPT
CASC1
CASD1
CASK
CASP1
CASP10
CASP2
CASP3
CASP4
CASP7
CASP8
CASS4
CASZ1
CAV1
CAV3
CBFA2T2
CBFA2T3
CBL
CBLL1
CBLN1
CBLN2
CBLN4
CBR1
CBR3
CBR4
CBWD1
CBWD2
CBWD3
CBWD5
CBWD6
CBX2
CBX3
CBX8
CCBP2
CCDC103
CCDC108
CCDC124
CCDC127
CCDC137
CCDC14
CCDC142
CCDC146
CCDC148
CCDC15
CCDC157
CCDC176
CCDC178
CCDC18
CCDC22
CCDC23
CCDC43
CCDC47
CCDC6
CCDC64
CCDC66
CCDC70
CCDC73
CCDC74A
CCDC80
CCDC84
CCDC85B
CCDC85C
CCDC88B
CCK
CCKBR
CCM2L
CCNA2
CCNB1
CCNB2
CCNC
CCND1
CCND2
CCNE2
CCNG2
CCNH
CCNI
CCNJ
CCNL1
CCNL2
CCNT1
CCNT2
CCNY
CCNYL1
CCPG1
CCR10
CCR3
CCR4
CCR5
CCR6
CCR8
CCSER1
CCT2
CCT5
CCT6A
CCT6B
CCT7
CCT8
CCZ1
CCZ1B
CD209
CD2AP
CD2BP2
CD81
CD9
CDC16
CDC25A
CDC26
CDC27
CDC34
CDC42
CDC42BPA
CDC42EP1
CDC42EP2
CDC42EP3
CDC42EP4
CDC7
CDCA4
CDCA7L
CDH1
CDH10
CDH11
CDH12
CDH15
CDH18
CDH19
CDH2
CDH3
CDH4
CDH6
CDH7
CDH8
CDH9
CDIP1
CDK1
CDK11A
CDK11B
CDK17
CDK18
CDK19
CDK20
CDK2AP2
CDK5R1
CDK5R2
CDK5RAP3
CDK6
CDK8
CDKN1A
CDKN1B
CDKN3
CDR1
CDRT1
CDS2
CDT1
CDV3
CDYL
CDYL2
CEBPA
CEBPB
CEBPE
CEBPZ
CECR5
CEL
CELA2A
CELF1
CELF2
CELF3
CELF4
CELF5
CELSR1
CEND1
CENPC1
CENPJ
CENPK
CENPO
CEP290
CEP55
CEP68
CEP85L
CEPT1
CERK
CERS1
CETN1
CETN3
CFD
CFL1
CFL2
CFTR
CGA
CGRRF1
CH25H
CHAC2
CHAD
CHCHD7
CHD1
CHD2
CHD4
CHD7
CHD9
CHERP
CHGA
CHIC1
CHIC2
CHID1
CHML
CHMP1A
CHMP1B
CHMP2A
CHMP2B
CHMP3
CHMP4C
CHMP5
CHN1
CHN2
CHODL
CHP1
CHPT1
CHRM1
CHRM2
CHRM3
CHRM5
CHRNA1
CHRNA10
CHRNA2
CHRNA4
CHRNA5
CHRNA6
CHRNA9
CHRNB1
CHRNB2
CHRNB3
CHST10
CHST11
CHST12
CHST13
CHST14
CHST15
CHST4
CHST5
CHST8
CHST9
CHSY1
CHSY3
CHTF18
CHTF8
CHTOP
CHURC1
CIAO1
CIAPIN1
CIB2
CIB3
CIC
CILP
CIRBP
CIRH1A
CISD1
CISD3
CITED1
CITED2
CITED4
CKAP5
CKB
CKM
CKMT1A
CKMT1B
CKS1B
CKS2
CLASP1
CLASP2
CLCC1
CLCN2
CLCN3
CLCN4
CLCN5
CLCNKA
CLDN1
CLDN11
CLDN14
CLDN17
CLDN2
CLDN20
CLDN22
CLDN4
CLDN5
CLDN6
CLDN7
CLDN8
CLDND1
CLEC18A
CLEC18B
CLEC18C
CLEC19A
CLGN
CLIC2
CLIC3
CLIC5
CLIC6
CLIP1
CLIP3
CLK1
CLK2
CLK4
CLMP
CLN5
CLNS1A
CLOCK
CLP1
CLPB
CLPP
CLPX
CLRN1
CLSTN1
CLTA
CLTC
CLYBL
CMC4
CMIP
CMPK1
CMPK2
CMTM3
CMTM4
CMTM5
CMTM6
CNBP
CNEP1R1
CNGA3
CNIH
CNKSR2
CNKSR3
CNN3
CNNM2
CNOT1
CNOT10
CNOT11
CNOT2
CNOT3
CNOT6
CNOT6L
CNOT7
CNOT8
CNP
CNPY2
CNRIP1
CNST
CNTD1
CNTN4
CNTNAP2
CNTNAP4
COCH
COG4
COG8
COL10A1
COL11A1
COL12A1
COL13A1
COL18A1
COL1A1
COL1A2
COL21A1
COL22A1
COL28A1
COL2A1
COL3A1
COL4A2
COL4A3BP
COL4A5
COL5A2
COL6A2
COL8A1
COL8A2
COL9A1
COLEC11
COLGALT1
COLGALT2
COMMD2
COMMD3
COMMD3-BMI1
COMMD5
COMMD8
COMMD9
COMT
COPB1
COPB2
COPG1
COPG2
COPS2
COPS3
COPS4
COPS8
COPZ1
COQ10A
COQ10B
COQ2
COQ5
COQ6
CORIN
CORO1C
CORO6
CORO7-PAM16
COX15
COX17
COX4I1
COX5A
COX6B1
COX6B2
CPA1
CPA3
CPA4
CPA5
CPA6
CPB1
CPB2
CPE
CPEB1
CPEB2
CPEB3
CPEB4
CPLX1
CPLX2
CPLX4
CPNE2
CPNE4
CPNE5
CPNE6
CPNE8
CPO
CPSF1
CPSF6
CPSF7
CPT1A
CRABP1
CRB2
CRB3
CREB1
CREB3L2
CREB3L3
CREB5
CREBBP
CREBRF
CREBZF
CRELD1
CREM
CRH
CRHR2
CRIM1
CRIP1
CRIPT
CRK
CRKL
CRLF3
CRMP1
CRP
CRTC1
CRTC2
CRTC3
CRX
CRY1
CRYAA
CRYAB
CRYBA2
CRYBA4
CRYBB1
CRYBB2
CRYBB3
CRYGA
CRYGB
CRYGC
CRYGD
CRYGS
CRYZ
CS
CSAD
CSB-PGBD3
CSDC2
CSDE1
CSE1L
CSF1R
CSGALNACT2
CSK
CSMD1
CSMD2
CSMD3
CSN1S1
CSNK1A1
CSNK1A1L
CSNK1D
CSNK1G1
CSNK1G3
CSNK2A1
CSNK2A2
CSPG4
CSPP1
CSRNP1
CSRNP3
CSRP1
CSRP3
CSTF2
CSTF2T
CT47A2
CT47A5
CT47A6
CTBP1
CTBP2
CTCF
CTDP1
CTDSP1
CTDSPL
CTDSPL2
CTGF
CTHRC1
CTIF
CTNNA1
CTNNA2
CTNNAL1
CTNNB1
CTNND2
CTNS
CTR9
CTRB2
CTRL
CTSA
CTSE
CTSH
CTSK
CTSL1
CTSL2
CTSO
CTTN
CTXN1
CTXN3
CUEDC2
CUL1
CUL2
CUL3
CUL4B
CUL5
CUTC
CUX1
CUX2
CWC15
CWC25
CWC27
CWF19L1
CX3CR1
CXADR
CXCR1
CXCR3
CXCR4
CXCR5
CXCR6
CXCR7
CXXC1
CXXC5
CXorf36
CYB561D1
CYB5A
CYB5R1
CYB5R2
CYFIP1
CYFIP2
CYGB
CYHR1
CYLD
CYP11A1
CYP1A2
CYP20A1
CYP26A1
CYP26B1
CYP27A1
CYP27B1
CYP2A6
CYP2A7
CYP2B6
CYP2D6
CYP2E1
CYP2J2
CYP4V2
CYP7A1
CYP7B1
CYR61
CYS1
CYSLTR1
CYSLTR2
CYTH1
CYTH2
CYTH3
DAAM2
DAB1
DAB2IP
DACT1
DACT2
DACT3
DAD1
DAG1
DAGLB
DAK
DALRD3
DAPK1
DARS2
DAZAP2
DBC1
DBI
DBN1
DBP
DCAF10
DCAF12L2
DCAF4L1
DCAF4L2
DCAF5
DCAF6
DCAF7
DCAF8
DCAF8L1
DCBLD1
DCC
DCK
DCLK1
DCN
DCPS
DCTN5
DCUN1D1
DCUN1D2
DCUN1D4
DDA1
DDB1
DDHD1
DDI1
DDI2
DDIT3
DDO
DDR2
DDX17
DDX18
DDX19A
DDX19B
DDX26B
DDX3X
DDX3Y
DDX41
DDX42
DDX46
DDX5
DDX6
DECR1
DEGS1
DENND1C
DENND2C
DENND3
DENND5A
DENND5B
DENND6B
DENR
DEPDC1
DEPDC7
DEPTOR
DERA
DERL1
DERL2
DERL3
DES
DESI1
DFNB31
DGAT1
DGAT2
DGCR14
DGCR2
DGCR8
DGKD
DGKH
DGKZ
DHCR24
DHFRL1
DHH
DHPS
DHRS1
DHRS12
DHRS3
DHX15
DHX32
DHX34
DHX36
DHX9
DICER1
DIEXF
DIO1
DIO2
DIO3
DIP2A
DIP2C
DIRAS1
DIRAS2
DIRAS3
DIRC2
DIS3L2
DKK1
DLAT
DLC1
DLG1
DLG2
DLG3
DLG4
DLG5
DLGAP1
DLGAP2
DLGAP3
DLGAP4
DLL1
DLL4
DLST
DLX1
DLX4
DLX5
DMC1
DMD
DMRT1
DMRT2
DMRTA1
DMRTA2
DMTF1
DMXL1
DNA2
DNAH1
DNAH10
DNAH11
DNAH6
DNAH7
DNAH8
DNAJA1
DNAJA2
DNAJA3
DNAJB1
DNAJB11
DNAJB12
DNAJB14
DNAJB4
DNAJB9
DNAJC13
DNAJC18
DNAJC19
DNAJC2
DNAJC24
DNAJC27
DNAJC28
DNAJC30
DNAJC5
DNAJC7
DNAJC9
DNAL4
DNASE1L2
DNER
DNM1
DNM1L
DNM2
DNMBP
DNMT1
DNMT3A
DNMT3B
DNPH1
DNTTIP2
DOCK1
DOCK3
DOCK4
DOCK7
DOCK9
DOK7
DOPEY1
DPEP1
DPF3
DPH1
DPM1
DPM3
DPP6
DPP7
DPY19L2
DPY19L3
DPY30
DPYD
DPYSL3
DPYSL4
DR1
DRAP1
DRAXIN
DRD1
DRD4
DRG1
DROSHA
DSCAM
DSCAML1
DSCC1
DSE
DSP
DSPP
DST
DSTN
DTD2
DTWD1
DTX2
DTX3L
DTX4
DUS3L
DUS4L
DUSP1
DUSP10
DUSP12
DUSP13
DUSP14
DUSP16
DUSP19
DUSP2
DUSP23
DUSP26
DUSP4
DUSP7
DUSP8
DUSP9
DVL1
DVL2
DYM
DYNAP
DYNC1I1
DYNC1LI2
DYNLL1
DYNLL2
DYNLRB1
DYNLRB2
DYNLT1
DYRK1A
DYRK2
DYRK3
E2F1
E2F4
E2F5
E4F1
EAF1
EAPP
EBAG9
EBF1
EBF2
EBF3
EBPL
ECE2
ECH1
ECHDC1
ECHDC2
ECHDC3
ECHS1
ECI1
ECI2
ECM1
ECM2
ECSIT
ECT2L
EDAR
EDARADD
EDC3
EDC4
EDEM1
EDEM2
EDEM3
EDF1
EDIL3
EDNRA
EDNRB
EEA1
EEF1A1
EEF1A2
EEF1B2
EEF1D
EEF1E1
EEF1G
EEF2
EEF2K
EEPD1
EFCAB7
EFEMP2
EFHB
EFHD1
EFHD2
EFNA5
EFNB1
EFNB2
EFNB3
EFR3A
EFR3B
EFTUD1
EGFL7
EGLN1
EGLN2
EGLN3
EGR1
EGR2
EGR3
EGR4
EHBP1
EHD2
EHF
EHHADH
EHMT1
EI24
EIF1
EIF1B
EIF2AK1
EIF2B1
EIF2B4
EIF2D
EIF2S1
EIF2S3
EIF3A
EIF3F
EIF3I
EIF3J
EIF3K
EIF4A1
EIF4A2
EIF4A3
EIF4B
EIF4E1B
EIF4E3
EIF4EBP2
EIF4G1
EIF4G2
EIF4G3
EIF4H
EIF5
EIF5A2
ELAC2
ELAVL1
ELAVL2
ELAVL3
ELAVL4
ELF2
ELF4
ELFN1
ELFN2
ELK1
ELL
ELMO2
ELMO3
ELMOD1
ELMOD2
ELMOD3
ELMSAN1
ELOF1
ELOVL4
ELOVL6
ELOVL7
ELP4
ELTD1
EMC6
EMC7
EMC8
EMG1
EMID1
EMILIN1
EMILIN3
EML1
EML3
EML4
EML5
EML6
EMP2
EMX1
EMX2
EN1
EN2
ENC1
ENDOU
ENKD1
ENKUR
ENO2
ENO3
ENOSF1
ENOX1
ENOX2
ENPEP
ENPP2
ENPP4
ENPP5
ENSA
ENTHD2
ENTPD1
ENTPD4
ENTPD5
EOGT
EOMES
EP300
EPAS1
EPB49
EPC1
EPC2
EPDR1
EPG5
EPHA1
EPHA10
EPHA3
EPHA4
EPHA5
EPHA7
EPHB1
EPHB2
EPHB3
EPHB4
EPHB6
EPHX1
EPHX4
EPRS
EPT1
EPX
EPYC
ERAL1
ERAP1
ERAP2
ERBB3
ERBB4
ERC1
ERCC2
ERCC4
ERCC5
ERCC6
ERCC6L
ERF
ERG
ERH
ERI1
ERI2
ERLEC1
ERLIN2
ERMAP
ERO1L
ERO1LB
ERP44
ERRFI1
ESCO2
ESD
ESF1
ESPL1
ESPN
ESPNL
ESRP2
ESRRG
ESYT2
ETF1
ETNK1
ETS1
ETS2
ETV1
ETV3
ETV4
ETV5
EVA1C
EVX1
EWSR1
EXD3
EXOC1
EXOC3L4
EXOC4
EXOC6
EXOC7
EXOC8
EXOSC2
EXOSC7
EXOSC8
EXOSC9
EXTL2
EXTL3
EYA1
EYA2
EYA3
EYA4
EYS
EZH2
EZR
F12
F2
F2R
F2RL1
F2RL2
F9
FAAH
FABP2
FABP7
FADS1
FADS2
FADS3
FADS6
FAF2
FAIM2
FAM101A
FAM102A
FAM102B
FAM104A
FAM105A
FAM110B
FAM110D
FAM111B
FAM114A1
FAM115C
FAM117B
FAM120A
FAM122A
[truncated: 5,725 more rows]
