# Supplementary material for: Exploring the miRNA Regulatory Network Using Evolutionary Correlations
Source: PLoS Comput Biol. 2014 Oct 9;10(10):e1003860. doi: 10.1371/journal.pcbi.1003860 (PMC4191876; doi:10.1371/journal.pcbi.1003860)
Supplement: Table S2 — List of miRNA families used in this study. (XLSX) [file pcbi.1003860.s010.xlsx]

## Sheet: Sheet1
List of miRNA families and their seeds used in this study
miRNA family	seed
mir-21	AGCUUAU
mir-23	UCACAUU
mir-22	AGCUGCC
mir-25	AUUGCAC
mir-24	GGCUCAG
mir-27	UCACAGU
mir-26	UCAAGUA
mir-29	AGCACCA
mir-219	GAUUGUC
mir-140	AGUGGUU
mir-99	ACCCGUA
mir-153	UGCAUAG
mir-183	AUGGCAC
mir-124	AAGGCAC
mir-155	UAAUGCU
mir-214	CAGCAGG
mir-217	ACUGCAU
mir-216	AAUCUCA
mir-138	GCUGGUG
mir-139	CUACAGU
mir-499	UAAGACU
mir-135	AUGGCUU
mir-338	CCAGCAU
mir-137	UAUUGCU
mir-130	AGUGCAA
mir-218	UGUGCUU
mir-132	AACAGUC
mir-133	UUGGUCC
mir-9	CUUUGGU
mir-190	GAUAUGU
mir-199	CCAGUGU
mir-196	AGGUAGU
mir-451	AACCGUU
mir-142	AUAAAGU
mir-192	UGACCUA
mir-193	ACUGGCC
mir-455	AUGUGCC
mir-129	UUUUUGC
mir-30	GUAAACA
mir-31	GGCAAGA
mir-19	GUGCAAA
mir-34	GGCAGUG
mir-15	AGCAGCA
mir-17	AAAGUGC
mir-10	ACCCUGU
mir-8	AAUACUG
mir-96	UUGGCAC
mir-125	CCCUGAG
mir-148	CAGUGCA
mir-1	GGAAUGU
mir-145	UCCAGUU
mir-144	ACAGUAU
let-7	GAGGUAG
mir-146	GAGAACU
mir-194	GUAACAG
mir-143	GAGAUGA
mir-210	UGUGCGU
mir-202	GAGGUAU
mir-203	UGAAAUG
mir-375	UUGUUCG
mir-489	UGACAUC
mir-204	UCCCUUU
mir-205	CCUUCAU
mir-101	ACAGUAC
mir-126	CGUACCG
mir-103	GCAGCAU
mir-128	CACAGUG
mir-122	GGAGUGU
mir-7	GGAAGAC
mir-181	ACAUUCA
mir-182	UUGGCAA
mir-365	AAUGCCC
mir-184	GGACGGA
mir-187	CGUGUCU
mir-221	GCUACAU
mir-223	GUCAGUU
mir-208	UAAGACG
