# Supplementary material for: Exploring the miRNA Regulatory Network Using Evolutionary Correlations
Source: PLoS Comput Biol. 2014 Oct 9;10(10):e1003860. doi: 10.1371/journal.pcbi.1003860 (PMC4191876; doi:10.1371/journal.pcbi.1003860)
Supplement: Table S3 — List of 1878 curated gene sets and their members. (XLSX) [file pcbi.1003860.s011.xlsx]

## Sheet: Sheet1
List of gene sets used in this study and their constituent genes (only those that are in Table 1)
gene set	genes
CORUM_1	BCL6;HDAC4
CORUM_2	BCL6;HDAC5
CORUM_4	CREBBP;EP300;NCOA3
CORUM_12	HPS3;HPS6
CORUM_15	HDAC3;NCOR1;TBL1X;TBL1XR1
CORUM_23	BLOC1S2;BLOC1S6
CORUM_27	ACTR2;ACTR3;ARPC1B;ARPC3;ARPC5
CORUM_32	PSMC2;PSMC3;PSMC5;PSMD10;PSMD11;PSMD12;PSMD14;PSMD4;PSMD5;PSMD6
CORUM_33	PFDN1;PFDN2;PFDN4;PFDN5;VBP1
CORUM_36	AP1G1;AP1G2;AP1M1;AP1M2;AP1S1;AP1S2;AP1S3
CORUM_41	BCL6;HDAC1;MBD3;MTA2
CORUM_43	APH1A;PSENEN
CORUM_49	DNMT3B;HDAC1;SIN3A;SMARCA5;SMC2
CORUM_54	HDAC1;RBBP4;SIN3A
CORUM_55	HDAC4;MAPK3
CORUM_57	HDAC4;MAPK1
CORUM_58	HDAC3;TBL1X;TBL1XR1
CORUM_59	AP3B2;AP3M1;AP3M2
CORUM_61	CHD4;HDAC1;MBD3;MTA2;RBBP4
CORUM_63	RAD21;SMC1A;SMC3;STAG1
CORUM_64	RAD21;SMC1A;SMC3;STAG2
CORUM_66	MED1;MED14;MED17;MED24;THRA
CORUM_67	AP4M1;AP4S1
CORUM_68	RAD51C;XRCC2
CORUM_75	TSC1;TSC2
CORUM_80	CUL1;SKP1
CORUM_86	ACTB;ARID1A;CARM1;SMARCA4;SMARCC2;SMARCD1
CORUM_87	NUP107;NUP133;NUP37;NUP43;NUP85;SEC13
CORUM_89	EXOC1;EXOC4;EXOC6;EXOC7;EXOC8
CORUM_91	FANCA;FANCF
CORUM_93	ANAPC5;CDC16;CDC27
CORUM_94	BAZ1A;SMARCA5
CORUM_95	NAA15;XRCC6
CORUM_96	ANAPC10;ANAPC5;CDC16;CDC27
CORUM_100	RBBP4;SMARCA1
CORUM_103	ERCC2;GTF2B;GTF2E1;GTF2E2;GTF2F1;POLR2D;POLR2F;POLR2H;POLR2J;TBP
CORUM_104	POLR2D;POLR2F;POLR2H;POLR2J
CORUM_105	EZH2;RBBP4;SUZ12
CORUM_107	CCNH;ERCC2
CORUM_114	SNAPC2;SNAPC5
CORUM_115	BMI1;CBX2;CBX8;PHC1;PHC2;PHC3;SMARCA5
CORUM_116	BMI1;CBX2;CBX8;PHC1;PHC2;PHC3;SMARCA5;YY1
CORUM_117	CD81;GNB2;GNB3
CORUM_123	RPP14;RPP25;RPP38;RPP40
CORUM_126	TCP1;CCT2;CCT5;CCT6A;CCT7;CCT8
CORUM_129	CASP2;PIDD
CORUM_142	APH1A;BSG;PSENEN
CORUM_143	APBB1;APP;LRP1
CORUM_149	ARID2;SMARCA4;SMARCC2;SMARCD1
CORUM_152	GTF2E1;GTF2E2
CORUM_155	TAF1;TAF10;TAF11;TAF4;TAF5;TAF9;TBP
CORUM_159	PARP1;SMC2
CORUM_160	NCAPH2;SMC2
CORUM_162	COG4;COG8
CORUM_178	NDUFA12;NDUFA6;NDUFA8;NDUFAB1;NDUFB5;NDUFB6;NDUFB9;NDUFS1;NDUFS4;NDUFS5;NDUFS6;NDUFS7;NDUFS8;NDUFV2;NDUFV3
CORUM_181	PSMA2;PSMA4;PSMA5;PSMA7;PSMB1;PSMB3;PSMB5;PSMB6;PSMB7;PSMC2;PSMC3;PSMC5;PSMD4
CORUM_186	ABI1;CYFIP1;NCKAP1;WASF2
CORUM_189	SMARCA2;SMARCA4;SMARCC2;SMARCD1
CORUM_191	PSMA2;PSMA4;PSMA5;PSMA7;PSMB1;PSMB3;PSMB5;PSMB6;PSMB7
CORUM_192	PSMA2;PSMA4;PSMA5;PSMA7;PSMB1;PSMB3;PSMB5;PSMB6;PSMB7;PSME1
CORUM_193	PSMA2;PSMA4;PSMA5;PSMA7;PSMB1;PSMB3;PSMB5;PSMB6;PSMB7;PSMC2;PSMC3;PSMC5;PSMD10;PSMD11;PSMD12;PSMD14;PSMD4;PSMD5;PSMD6;PSME1
CORUM_194	PSMA2;PSMA4;PSMA5;PSMA7;PSMB1;PSMB3;PSMB5;PSMB6;PSMB7;PSME3
CORUM_205	CUL2;TCEB1;TCEB2
CORUM_207	CUL5;RNF7;TCEB1;TCEB2
CORUM_209	ASB6;CUL5;RNF7;TCEB1;TCEB2
CORUM_210	ASB7;CUL5;RNF7;TCEB1;TCEB2
CORUM_214	CUL5;TCEB1;TCEB2;WSB1
CORUM_217	MED1;MED14;MED17;MED24;MED26;MED27;MED7
CORUM_219	CAND1;CUL1
CORUM_221	CAND1;CUL2
CORUM_222	CAND1;CUL3
CORUM_224	CAND1;CUL4B
CORUM_228	CCNC;CDK8;MED1;MED14;MED21;MED24
CORUM_229	CCNC;CDK8;MED14;MED21
CORUM_230	CCNC;CDK19;CDK8;MED1;MED11;MED13;MED13L;MED14;MED17;MED18;MED20;MED21;MED22;MED24;MED26;MED27;MED7;MED8
CORUM_232	MED1;MED13;MED14;MED17;MED24;MED26;MED7;MED8
CORUM_234	BAZ1A;POLE3;SMARCA5
CORUM_236	BAZ1B;SMARCA5
CORUM_238	SMARCA2;SMARCA4;SMARCC2
CORUM_243	CCNB1;CDK1;RALBP1
CORUM_244	FANCA;FANCF;MLH1;RMI1
CORUM_245	C17orf70;FANCA;FANCF;RMI1
CORUM_246	MLH1;RMI1
CORUM_247	CCNB1;NUMB;RALBP1
CORUM_252	RAD51C;XRCC3
CORUM_261	RAD51C;XRCC2;XRCC3
CORUM_266	RFC2;RFC5
CORUM_268	RAD1;RFC2;RFC5
CORUM_277	RFC1;RFC2;RFC5
CORUM_280	HMGB1;HMGB2;HSPA8;PDIA3
CORUM_282	BAZ1A;HDAC1;MBD3;MTA1;MTA2;RAD21;RBBP4;SMARCA5;SMC1A;SMC3;STAG1;STAG2
CORUM_284	MED1;MED14;MED17;MED21;MED24;MED26;MED7
CORUM_285	MLH1;PCNA
CORUM_286	MSH2;MSH6;PCNA
CORUM_287	CCNC;CDK8;MED1;MED13;MED14;MED17;MED21;MED24;MED7
CORUM_288	CCNC;CDK8;MED1;MED13;MED14;MED17;MED21;MED24;MED26;MED7
CORUM_290	MLH1;MSH2;PCNA;PMS2
CORUM_291	MLH1;MSH2;PMS2
CORUM_292	MLH1;PMS2
CORUM_297	PCNA;POLD1;POLD3
CORUM_298	HIF1A;CITED2
CORUM_300	MED14;MED17;MED20;MED21;MED24;MED27;MED7
CORUM_301	CCNC;CDK8;MED1;MED13;MED14;MED17;MED20;MED21;MED24;MED27;MED7
CORUM_302	ACTR8;INO80C;RUVBL1;TCF3
CORUM_304	ACTR6;RUVBL1;VPS72;ZNHIT1
CORUM_305	RPS10;RPS11;RPS12;RPS13;RPS14;RPS15;RPS15A;RPS16;RPS2;RPS23;RPS25;RPS26;RPS27;RPS28;RPS29;RPS3;RPS3A;RPS6;RPS7;RPS8;RPS9
CORUM_306	RPL10;RPL10A;RPL11;RPL12;RPL13;RPL13A;RPL15;RPL17;RPL18A;RPL19;RPL21;RPL22;RPL23;RPL23A;RPL24;RPL26;RPL27;RPL27A;RPL28;RPL3;RPL30;RPL32;RPL34;RPL35;RPL35A;RPL37;RPL37A;RPL38;RPL39;RPL41;RPL5;RPL6;RPL7A;RPL8;RPL9;RPLP0;RPLP1;RPLP2;RPS10;RPS11;RPS12;RPS13;RPS14;RPS15;RPS15A;RPS16;RPS2;RPS23;RPS25;RPS26;RPS27;RPS28;RPS29;RPS3;RPS3A;RPS6;RPS7;RPS8;RPS9
CORUM_308	RPL10;RPL10A;RPL11;RPL12;RPL13;RPL13A;RPL15;RPL17;RPL18A;RPL19;RPL21;RPL22;RPL23;RPL23A;RPL24;RPL26;RPL27;RPL27A;RPL28;RPL3;RPL30;RPL32;RPL34;RPL35;RPL35A;RPL37;RPL37A;RPL38;RPL39;RPL41;RPL5;RPL6;RPL7A;RPL8;RPL9;RPLP0;RPLP1;RPLP2
CORUM_310	CCNB1;CCNB2;CCND1;CDK1;CDKN1A;PCNA
CORUM_311	CCND1;CDKN1A;PCNA
CORUM_314	CDKN1A;PCNA
CORUM_315	MRPS11;MRPS12;MRPS15;MRPS18A;MRPS21;MRPS24;MRPS31;MRPS35;MRPS5;MRPS7
CORUM_320	LACTB;MRPL15;MRPL16;MRPL22;MRPL24;MRPL32;MRPL33;MRPL34;MRPL35;MRPL4;MRPL41;MRPL43;MRPL45;MRPL51;MRPS11;MRPS12;MRPS15;MRPS18A;MRPS21;MRPS24;MRPS31;MRPS35;MRPS5;MRPS7
CORUM_322	PRKDC;XRCC6
CORUM_324	LACTB;MRPL15;MRPL16;MRPL22;MRPL24;MRPL32;MRPL33;MRPL34;MRPL35;MRPL4;MRPL41;MRPL43;MRPL45;MRPL51
CORUM_336	AHNAK;LIG4
CORUM_338	RPS10;RPS11;RPS12;RPS13;RPS14;RPS15;RPS15A;RPS16;RPS2;RPS23;RPS25;RPS26;RPS28;RPS29;RPS3;RPS3A;RPS6;RPS7;RPS8;RPS9
CORUM_343	SGCB;SGCD
CORUM_351	AQR;BCAS2;BUD13;CACTIN;C19orf43;CD2BP2;CIRBP;CPSF6;LUC7L3;CWC15;DDX17;DDX3X;DDX41;DDX46;DDX5;DGCR14;DHX15;DHX9;EIF4A3;PRPF40A;PAXBP1;IGF2BP3;ISY1;KIAA1429;LSM6;MAGOH;NCBP1;PABPC1;PLRG1;PPIH;PPWD1;PRPF4;PRPF40A;PRPF4B;PRPF8;PUF60;RBM15;RBM17;RBM22;RBM39;RBM8A;RNPS1;SF1;SF3A1;SF3A3;SF3B1;SF3B14;SF3B3;SF3B4;SRSF1;SRSF2;SKIV2L2;SNRNP200;SNRNP40;SNRNP70;SNRPA;SNRPB2;SNRPC;SNRPD3;SNRPG;SPEN;U2SURP;SRRM…
CORUM_353	LIG4;SMC2
CORUM_368	ERCC4;MSH2
CORUM_369	MLH1;MSH2;MSH6;PMS2
CORUM_370	MLH1;MSH2;MSH6
CORUM_374	MSH2;MSH6
CORUM_376	MLH1;MSH2;MSH6;PCNA;PMS2
CORUM_387	MCM4;MCM6
CORUM_389	ORC3;ORC4
CORUM_390	CUL1;FBXW2;SKP1
CORUM_394	SUCLA2;SUCLG1
CORUM_428	MOCS2;MOCS2
CORUM_430	SNRNP25;DHX15;PRPF8;RNPC3;SF3B1;SF3B14;SF3B3;SF3B4;SF3B5;SNRPD3;SNRPG;YBX1;ZMAT5
CORUM_433	ATM;MLH1;MSH2;MSH6;RAD50;RFC1;RFC2
CORUM_434	MLH1;MSH2;MSH6;RFC1;RFC2
CORUM_435	ATM;MLH1;RFC1;RFC2
CORUM_436	MSH6;RAD50
CORUM_438	MSH2;MSH6;TADA3;TAF10;TAF5L;TAF9;TRRAP
CORUM_441	MED1;MED13;MED14;MED17;MED24;TRRAP
CORUM_443	GJB6;KLF10;MXI1;PSMC3;SMAD9;TGFBI
CORUM_445	ATXN7;SF3B3;TADA3;TAF10;TAF12;TAF4;TAF5;TAF5L;TAF9;TRRAP
CORUM_460	INADL;MPP5
CORUM_463	TAF1;TAF10;TAF11;TAF12;TAF13;TAF4;TAF5;TAF9;TBP
CORUM_467	APH1B;PSENEN
CORUM_470	ATXN7;SF3B3;TADA3;TAF10;TAF12;TAF13;TAF4;TAF5;TAF5L;TAF9;TRRAP
CORUM_471	TADA2A;TADA3;TAF10;TAF12;TAF5L;TAF9;TRRAP
CORUM_475	SF3B3;SUPT7L;TADA3;TAF10;TAF12;TAF5L;TAF9;TRRAP
CORUM_476	ATXN7;SF3B3;SUPT7L;TADA3;TAF10;TAF12;TAF5L;TAF9;TRRAP
CORUM_486	ACTA2;MYL6
CORUM_492	GTF2A1;TAF1;TAF10;TAF11;TAF12;TAF13;TAF4;TAF5;TAF9;TBP
CORUM_493	GTF2A1;GTF2B;TAF1;TAF10;TAF11;TAF12;TAF13;TAF4;TAF5;TAF9;TBP
CORUM_497	TAF12;TAF4
CORUM_508	TAF1;TAF10;TAF11;TAF12;TAF4;TAF5;TAF9;TBP
CORUM_509	TAF1;TAF10;TAF11;TAF12;TAF13;TAF15;TAF4;TAF5;TAF9;TBP
CORUM_513	ATXN7;SF3B3;TADA3;TAF10;TAF12;TAF4;TAF5;TAF5L;TAF9;TAF9B;TRRAP
CORUM_514	TAF1;TAF10;TAF11;TAF12;TAF13;TAF4;TAF5;TAF9;TAF9B;TBP
CORUM_518	AKAP12;PDE4D;PRKACB
CORUM_520	KCNQ1;PRKACB
CORUM_521	CDH1;CTNNB1
CORUM_522	CDH1;CTNNB1;FLOT2
CORUM_525	KAT5;RUVBL1;TRRAP
CORUM_528	EPC1;KAT5;ING3;MORF4L1;MORF4L2;RUVBL1;TRRAP
CORUM_529	EPC1;KAT5;ING3;MORF4L1;MORF4L2;RUVBL1;TRRAP;VPS72
CORUM_533	IMP4;MPHOSPH10
CORUM_535	CCNC;MED1;MED13;MED14;MED17;MED21;MED24;MED27;THRA
CORUM_547	CCNC;CDK8;MED1;MED13;MED14;MED17;MED21;MED24;MED27
CORUM_548	MED1;MED13;MED14;MED17;MED24;MED26;MED7;VDR
CORUM_555	ARID1A;SMARCA4;SMARCC2;SMARCD1
CORUM_557	CAV1;GNA11;TRPC1
CORUM_559	DDX6;EDC3;EDC4
CORUM_561	LSM5;LSM6
CORUM_562	LSM5;LSM6;NAA38
CORUM_563	ATP5A1;ATP5D;ATP5F1;ATP5G1;ATP5J2;ATP5L
CORUM_564	ARID1A;SMARCC2
CORUM_565	ARID2;SMARCA4;SMARCC2
CORUM_566	ACTB;ARID1A;SMARCA4;SMARCC2
CORUM_570	ARID1A;CREBBP;EP300;SMARCA4;SMARCC2
CORUM_571	ARID1A;CREBBP;EP300
CORUM_585	BCL6;CHD4;HDAC1;MBD3
CORUM_587	CHD4;MBD3;MTA1;RBBP4
CORUM_591	ARID4B;HDAC1;RBBP4;SAP130;SIN3A
CORUM_592	ARID4B;HDAC1;RBBP4;SAP130;SIN3A;SUDS3
CORUM_596	ARID4B;HDAC1;RBBP4;SIN3A
CORUM_605	TIMM17A;TIMM17B;TIMM44
CORUM_610	MSL2;KAT8
CORUM_612	CHTF18;DSCC1
CORUM_614	KDM1A;CHD4;HDAC1;MTA1;RBBP4
CORUM_617	APBA1;CASK;LIN7C
CORUM_620	KDM1A;HDAC1;PHF21A
CORUM_626	KDM1A;CTBP1;HDAC1;PHF21A;PHF21B;RCOR3;RREB1;ZMYM2
CORUM_627	RAD50;TRRAP
CORUM_631	CKAP5;TACC1
CORUM_632	KDM1A;CHD4;GSE1;HDAC1;MTA1;MTA2;PHF21A;RBBP4;ZMYM2
CORUM_633	KDM1A;GSE1;HDAC1;PHF21A;ZMYM2
CORUM_634	KDM1A;HDAC1
CORUM_639	MKLN1;MPHOSPH8;RANBP9
CORUM_641	RANBP9;TMEM50A
CORUM_642	KDM1A;CDYL;CTBP1;CTBP2;EHMT1;HDAC1;LCOR;RCOR3;RREB1;ZEB1;ZEB2;ZNF516
CORUM_643	KDM1A;CTBP1;CTBP2;EHMT1;HDAC1;ZEB1
CORUM_644	KHDRBS1;PPP1R13B
CORUM_646	KDM1A;HDAC1;MBD3;MTA2;RBBP4
CORUM_649	HDAC1;MBD3;MTA2;RBBP4
CORUM_650	MBD3;MTA2;RBBP4
CORUM_652	AP3B2;AP3M1;AP3M2;BLOC1S2;BLOC1S6
CORUM_654	BLOC1S2;HPS3;HPS6;BLOC1S6
CORUM_655	HSF1;HSF2
CORUM_656	VPS26A;VPS29;VPS35
CORUM_657	SNX1;VPS26A;VPS29;VPS35
CORUM_659	CHD4;GATAD2B;HDAC1;MBD3;MTA2;RBBP4
CORUM_678	GINS2;GINS3;GINS4
CORUM_680	ENTPD1;RANBP1
CORUM_681	CFTR;EZR;SLC9A3R1
CORUM_687	CFTR;SLC9A3R1
CORUM_702	NAA15;TRIM23
CORUM_706	HGS;SNAP25
CORUM_710	ARID1A;PRMT5;SMARCA4;SMARCC2
CORUM_711	ARID1A;PRMT5;SMARCA2;SMARCC2
CORUM_713	ARID1A;PRMT5;RBBP4;SIN3A;SMARCA4;SMARCC2;SMARCD1;SMARCD3
CORUM_714	ARID1A;HDAC1;PRMT5;RBBP4;SIN3A;SMARCA2;SMARCC2;SMARCD1;SMARCD3
CORUM_720	HDAC1;SIN3A;SPI1
CORUM_721	SPI1;TBP
CORUM_722	MORF4L1;RB1
CORUM_724	MORF4L1;KAT8
CORUM_725	ACTB;ACTN4;HSP90AB1;HSPA8;SVIL
CORUM_726	COPS2;COPS3;COPS4;COPS8;DDB1;GPS1
CORUM_729	CUL1;FBXO31;SKP1
CORUM_733	VAMP1;VAMP7
CORUM_738	ARID4B;HDAC1;ING1;RBBP4;SIN3A
CORUM_739	ARID1A;ARID4B;HDAC1;ING1;RBBP4;SIN3A;SMARCA4;SMARCC2;SMARCD1
CORUM_740	EIF4A3;MAGOH;RBM8A
CORUM_742	EIF3A;EIF3F;EIF3I;EIF3J;EIF3K
CORUM_746	CEBPA;ONECUT1
CORUM_747	HDAC1;SIN3A
CORUM_749	HDAC1;MECP2;SIN3A
CORUM_752	HDAC3;TBL1X
CORUM_755	EIF4A3;MAGOH;RBM8A;WIBG
CORUM_757	GSK3B;PRUNE
CORUM_758	NME1;PRUNE
CORUM_763	MAGOH;RBM8A
CORUM_770	THOC2;THOC3;THOC6
CORUM_771	NME1;PRKAA1
CORUM_774	THOC2;THOC6
CORUM_778	ACTB;ARID1A;CHD4;GATAD2B;HDAC1;MBD3;MTA2;RBBP4;SMARCA4;SMARCC2
CORUM_781	CUL1;PFDN2;RUVBL1;SKP1
CORUM_784	ETF1;SMG1;UPF1
CORUM_785	EIF4A3;MAGOH;RBM8A;RNPS1;SRRM1
CORUM_786	NCOA1;PPP3CA
CORUM_787	EPC1;KAT5;MORF4L1;RUVBL1;TRRAP
CORUM_788	EXOSC2;EXOSC7;EXOSC8;EXOSC9
CORUM_793	CPLX1;SNAP25;STX1A
CORUM_794	CPLX2;SNAP25;STX1A
CORUM_798	EPC1;EPC2;KAT5;ING3;MORF4L1;RUVBL1;TRRAP
CORUM_799	EPC1;RUVBL1;TRRAP;VPS72
CORUM_803	ARID1A;PRMT5;SIN3A;SMARCA4;SMARCC2;SMARCD1
CORUM_806	ARID1A;PRMT5;SIN3A;SMARCA2;SMARCC2;SMARCD1
CORUM_807	ARID1A;PRMT5;SMARCA4;SMARCC2;SMARCD1
CORUM_808	ARID1A;PRMT5;SMARCA2;SMARCC2;SMARCD1
CORUM_810	CTDP1;ERH;GTF2F1;PRMT5
CORUM_814	NXF1;RBM8A;RNPS1;UPF1
CORUM_815	MPRIP;PPP1R12A
CORUM_819	CLNS1A;PRMT5;SNRPD3
CORUM_822	EXOSC2;UPF1;XRN1;XRN2
CORUM_825	CLNS1A;PRMT5
CORUM_826	CTNNB1;PARD3
CORUM_827	LINGO1;RTN4R
CORUM_828	CTNND2;ORAI1;TRPC1
CORUM_833	CLNS1A;SNRPD3
CORUM_835	CLNS1A;SNRPD3;SNRPG
CORUM_845	SCG2;SERPINA5
CORUM_846	CAPZB;CD2AP;INADL;MPP5
CORUM_847	PARD3;PRKCI
CORUM_848	INADL;MPDZ;MPP5
CORUM_860	DNMT1;PCNA
CORUM_867	MED1;MED11;MED17;MED18;MED22;MED8
CORUM_886	MBD3;MTA1;RBBP4
CORUM_889	MTA1;RBBP4
CORUM_895	CCNC;CDK8;MED7
CORUM_896	CCNC;CDK8
CORUM_898	CCNC;CDK8;MED14
CORUM_903	RET;SHC3
CORUM_904	GAB1;SHC3
CORUM_909	CDK8;MED1;MED13;MED14;MED17;MED26;MED7
CORUM_910	MED14;MED17;MED18;MED24;MED7
CORUM_918	MPP5;PARD3
CORUM_921	RSF1;SMARCA5
CORUM_923	RSF1;SMARCA1
CORUM_924	DHX9;PRPF8;SRPK1;SSRP1
CORUM_929	BMI1;WDR11;CBX3;CBX8;CENPC1;CENPK;CENPO;DDB1;FBL;HSPA5;HSPA8;KIAA1429;LPPR3;NUP93;RSF1;SMARCA5;SSRP1;WTAP;ZFP91
CORUM_930	ARHGEF7;GIT1
CORUM_938	CSNK2A1;CSNK2A2;SSRP1
CORUM_943	STX7;VPS18
CORUM_944	VPS16;VPS18
CORUM_955	PARD6B;PRKCI
CORUM_956	PARD3;PARD6B;PRKCI
CORUM_974	AEBP2;EZH2;RBBP4;SUZ12
CORUM_999	HNRNPA2B1;PDCD6;PTGES3
CORUM_1000	TOR1A;TOR1B
CORUM_1003	POLA2;RFC1;RFC2;RFC5
CORUM_1004	PARP1;POLD1;RFC1;RFC2;TOP1
CORUM_1005	CCNB1;CDK1;PARP1;POLD1;RFC1;RFC2;TOP1
CORUM_1009	CCNH;ERCC2;GTF2H5
CORUM_1028	HNF4A;SUB1
CORUM_1039	KIAA0101;PCNA
CORUM_1040	ING1;KIAA0101
CORUM_1045	SNUPN;XPO1
CORUM_1052	CUL1;FBXW11;SKP1
CORUM_1056	SUMO1;ZMYM2
CORUM_1058	SNX1;SNX6
CORUM_1060	SNX1;VPS29;VPS35
CORUM_1068	SNRNP25;SNRPD3;SNRPG;YBX1
CORUM_1092	PCNA;XRCC6
CORUM_1093	INSR;SNX1
CORUM_1096	PDGFRA;SNX1
CORUM_1098	PCNA;POLA2;POLD1;POLD3;PRIM1;RFC1;TOP1
CORUM_1099	PCNA;POLA2;POLD1;POLD3;POLE3;PRIM1;RFC1;TOP1
CORUM_1100	POLA2;PRIM1
CORUM_1101	GTF3C3;GTF3C4;GTF3C5
CORUM_1104	SNX1;TFRC
CORUM_1106	GTF3C3;GTF3C4;GTF3C5;SUB1;TOP1
CORUM_1107	PCNA;POLA2;POLD1;POLD3;PRIM1;RFC1
CORUM_1108	PCNA;POLA2;POLD1;POLD3;POLE3;PRIM1;RFC1
CORUM_1114	GTF3C3;GTF3C4;GTF3C5;TBP
CORUM_1116	AURKB;XPO1
CORUM_1121	OXSR1;WNK1
CORUM_1130	CTTN;HIP1R
CORUM_1134	ATR;CHD4
CORUM_1138	CPLX4;SNAP25;STX1A
CORUM_1139	CPLX1;CPLX4;SNAP25;STX1A;STX3
CORUM_1140	CPLX1;STX3
CORUM_1141	CLP1;CPSF6;CPSF7;PTBP1;TJP1;U2AF1
CORUM_1142	SNRPD3;SNRPG
CORUM_1143	GEMIN7;GEMIN8;SNRPD3;SNRPG
CORUM_1144	CPSF1;FIP1L1
CORUM_1147	CPSF1;CSTF2
CORUM_1148	DDX5;SNRPA
CORUM_1149	ASF1A;ASF1B;HIST1H3J;HIST4H4;RBBP4
CORUM_1150	ASF1A;ASF1B;H3F3B;HIRA;HIST4H4;RBBP4
CORUM_1153	INTS12;INTS7;INTS8
CORUM_1154	INTS7;INTS8;SHFM1
CORUM_1158	EP300;ING1
CORUM_1159	HDAC1;ING1
CORUM_1160	EP300;ING1;PCNA
CORUM_1162	CUL4B;DDB1
CORUM_1163	ING1;PCNA
CORUM_1166	ACTB;RUVBL1;TRRAP
CORUM_1167	CTR9;WDR61
CORUM_1168	TTC37;WDR61
CORUM_1170	MYC;RUVBL1;TRRAP
CORUM_1174	NCBP1;PHAX
CORUM_1176	NCBP1;PHAX;XPO1
CORUM_1178	BCOR;KDM2B;HSPA8;RYBP;SKP1
CORUM_1179	CENPC1;CENPK;CENPO
CORUM_1181	AQR;CACTIN;CWC15;DDX41;DDX5;DGCR14;EIF4A3;HNRNPA1;HNRNPA2B1;HNRNPA3;HNRNPF;HNRNPH1;HNRNPK;HNRNPM;HNRNPR;HNRNPU;ISY1;MAGOH;WDR83;PABPC1;PLRG1;PNN;PPWD1;PRPF4B;PRPF8;RBM22;RBM8A;CWC27;SF3A1;SF3A3;SF3B1;SF3B3;SRSF1;SKIV2L2;SNRNP200;SNRNP40;SNRPB2;SNRPD3;SNRPG;SRRM1;SYF2;SYNCRIP;U2AF1
CORUM_1182	BCAS2;HSPA8;PLRG1
CORUM_1183	BCAS2;CWC15;HSPA8;PLRG1;PPP1CA;PRKDC;SCAF8;SF3B1;SF3B4;SRSF1;SRSF2;SNRPA;SNRPD3;SRRM1;TCF4
CORUM_1186	CHMP1A;CHMP1B;CHMP2A;CHMP2B;CHMP4C;CHMP5;CHMP3
CORUM_1187	SNF8;VPS36
CORUM_1189	LIG4;RAD50;XRCC6
CORUM_1191	NCL;SUPT5H
CORUM_1192	TSG101;VPS28
CORUM_1193	PARP1;RAD50;XRCC6
CORUM_1194	EHMT1;MAX;TFDP1;YAF2
CORUM_1195	PRPF8;SRRM1
CORUM_1199	DAD1;RPN1
CORUM_1202	TERF1;TNKS
CORUM_1204	RAD50;TERF1
CORUM_1215	CUL1;FBXW7;SKP1
CORUM_1219	TERF1;TNKS;TNKS2
CORUM_1223	CALM3;CALR;H2AFX;HIST4H4;HIST3H2BB;HNRNPR;HSPA5;PABPC1;SSB;SSRP1
CORUM_1224	BMI1;CUL3;SPOP
CORUM_1225	CUL3;H2AFY;SPOP
CORUM_1226	CALR;H2AFX;HIST3H2BB;HSPA5;PARP1
CORUM_1227	CALR;H2AFX;HIST1H2BB;HIST1H2BM;HIST4H4;HIST3H2BB;HSPA5
CORUM_1230	ARID1A;BAZ1B;SMARCA2;SMARCA4;SMARCC2;SMARCD1;TOP2B;VDR
CORUM_1231	C1QBP;FBL;PRMT5;TUBA1A;TUBB1
CORUM_1232	REST;SIN3A
CORUM_1237	ARID1A;SMARCA2;SMARCA4;SMARCC2;SMARCD1
CORUM_1239	ARID1B;SMARCA4;SMARCC2;SMARCD1
CORUM_1243	CUL3;SPOP
CORUM_1250	E2F1;RB1
CORUM_1251	ARID1A;SMARCC2;SMARCD1
CORUM_1254	DPY30;WDR5
CORUM_1255	CACYBP;SKP1;TBL1X
CORUM_1256	HCFC1;WDR5
CORUM_1257	KDM1A;HDAC1;MBD3;MTA2;RBBP4;SIN3A;SMARCA2;SMARCA5;SMARCC2;TAF1;TAF12;TAF9;TBP;WDR5
CORUM_1260	CUL1;FBXO11;SKP1
CORUM_1261	SNRNP70;SRRM1
CORUM_1287	HNRNPF;HNRNPH1
CORUM_1288	HNRNPF;HNRNPH1;PTBP1;PTBP2
CORUM_1298	ARRB2;MAPK10
CORUM_1307	CSDE1;HNRNPD;PABPC1;PAIP1;SYNCRIP
CORUM_1308	EIF4G1;HNRNPD;HSPA8;PABPC1
CORUM_1318	TAF1;TAF11;TAF12;TAF5;TBP
CORUM_1321	TAF11;TAF5;TAF9;TBP
CORUM_1332	DDX17;DDX3X;DDX5;DGCR8;DHX15;EWSR1;FUS;HNRNPH1;HNRNPM;HNRNPU;HNRNPUL1;HNRPDL;DROSHA;SRPK1;TAF15;TARDBP
CORUM_1335	DDB1;EEF1A1;EEF1G;HNRNPU;HSPA5;MSH2;PFKL;PRPF8;SNRNP200;UBR5
CORUM_1345	SEPT11;SEPT7;SEPT8;SEPT9
CORUM_1347	NUP107;NUP133
CORUM_1348	GLE1;NUP155
CORUM_1372	LDB1;RB1;TAL1;TCF3
CORUM_1377	ASCC1;ASCC2
CORUM_1385	DICER1;AGO2
CORUM_1401	KAT8;TAF1;TAF9;WDR5
CORUM_1413	HDAC3;NCOR1;SF3A1;SF3B3;SMARCA4;SMARCC2
CORUM_1457	AFF1;CBX8
CORUM_1462	BMI1;PHC2
CORUM_1470	DNMT1;E2F5;HDAC1;SUV39H1
CORUM_1471	E2F5;EP300;HDAC1;SUV39H1
CORUM_1473	E2F5;TFDP1
CORUM_1474	E2F4;E2F5;RBL1;SMAD4;TFDP1
CORUM_1488	DNMT1;E2F1;HDAC1;RB1
CORUM_1492	KDM1A;GSE1;HDAC1;PHF21A;ZMYM2;ZNF516
CORUM_1505	HDAC1;HDAC3;NCOR1;SIN3A
CORUM_1519	IL6ST;PRKCD
CORUM_1520	MAP3K7;NLK
CORUM_1539	GNB2L1;GNG2
CORUM_1552	NXF1;TNPO2
CORUM_5757	PLXNA1;RANBP9
CORUM_1612	GNAS;GNB1;GNG2
CORUM_1614	GNB1;GNG2
CORUM_1618	GNB1;GNG2;PTH1R
CORUM_1619	GNB1;GNG2;HDAC5
CORUM_1620	GNB1;GNG2;HDAC4
CORUM_1624	C17orf70;FANCA;FANCF
CORUM_1633	CCND1;CDK6
CORUM_1661	E2F4;RBL1
CORUM_1695	SCAMP1;SCAMP2
CORUM_1700	ABL2;HRAS
CORUM_1728	CTCF;HIST2H2AA4;KPNA1;KPNA3;PARP1
CORUM_1729	ACTB;MYH10;NCL;PARP1;RAD50;TLE1;TOP2B
CORUM_1734	SF3A1;SF3A3
CORUM_1737	DDX42;SF3B1;SF3B14;SF3B3;SF3B4;SF3B5
CORUM_1745	GEMIN7;SNRPA;SNRPD3;SNRPG
CORUM_1749	DHX9;GTF2B;SNRPB2;TBP
CORUM_1751	GEMIN7;SNRPA
CORUM_1767	CPSF6;UBAP2L
CORUM_1768	CPSF6;EWSR1;UBAP2L
CORUM_1779	TGFBR1;TGFBR2
CORUM_1784	RNF11;SMURF2
CORUM_5718	AKT1;HSP90AA1
CORUM_1810	GIT1;PXN
CORUM_1812	AXIN1;MAP3K4
CORUM_1816	CTNNB1;JUN;TCF4
CORUM_1826	ANAPC10;CDH1;NEDD9
CORUM_1827	SMAD2;ZFYVE9
CORUM_1828	AXIN1;TGFBR1
CORUM_1831	EP300;PIAS3
CORUM_1856	PDS5B;RAD21;SMC1A;SMC3
CORUM_1863	TSG101;VPS28;VPS37B
CORUM_1874	NAPB;SNAP25
CORUM_1890	ELK1;SRF
CORUM_1893	MTOR;MLST8;RICTOR
CORUM_1897	MTOR;MLST8;RPTOR
CORUM_1909	APC;DLG4
CORUM_1927	PACS1;PKD2
CORUM_5721	CBL;SH3GL2
CORUM_5713	CBL;SRC
CORUM_1970	BMP4;TWSG1
CORUM_1972	BGN;BMP4
CORUM_2054	CASP8;MALT1
CORUM_2073	SRC;TNFRSF11A
CORUM_2112	HSP90AA1;HSP90AB1
CORUM_2145	HSF1;YWHAE
CORUM_2156	AKT1;YBX1
CORUM_2159	AKT1;APPL1
CORUM_2162	NAE1;UBA3
CORUM_2170	CDC34;CUL1
CORUM_2172	CDT1;DDB1
CORUM_2174	COPS2;COPS3;COPS4;COPS8;GPS1
CORUM_2183	HDAC3;KDM4A;NCOR1;TBL1X;TBL1XR1;TRIM33;ZBTB33
CORUM_2197	FEN1;RAD1
CORUM_2198	POLB;RAD1
CORUM_2199	CHTF18;RFC2;RFC5
CORUM_2201	PCNA;RFC2;RFC5
CORUM_2214	LDB1;LMO4
CORUM_2217	ATM;RAD50
CORUM_2224	MSH2;MSH6;RAD51
CORUM_2226	MSH2;MSH6;PRKCZ
CORUM_2235	ASF1A;ASF1B;HIRA;HIST1H3J
CORUM_2236	ASF1A;ASF1B;HIST1H3J
CORUM_2237	ATF7IP2;SP1
CORUM_2241	OPTN;RAB8A
CORUM_2255	ACTB;CAP1;CFL1
CORUM_2258	CHRNA4;CHRNB2;VSNL1
CORUM_2266	PPP3CA;PPP3CB;RCAN1
CORUM_2294	ABI1;WASF2
CORUM_2297	ABI1;WASL
CORUM_2300	ACTB;CYFIP1;DNM1;HSPA8;NCKAP1;PFN2;SYN1
CORUM_2318	LAMA5;LAMB1;LAMC1
CORUM_2319	LAMA5;LAMB2;LAMC1
CORUM_2351	FYN;ITGB6
CORUM_2353	ITGB6;TGFB3
CORUM_2363	ITGB3;PXN
CORUM_2364	ADAM23;ITGB3
CORUM_2366	ITGB3;PPAP2B
CORUM_2370	CD9;ITGB3
CORUM_2377	ITGB3;SRC
CORUM_2390	ITGB1;SLC7A8
CORUM_2396	CD9;ITGB1
CORUM_2398	BSG;ITGA3;ITGB1
CORUM_2399	ITGA3;ITGB1
CORUM_2401	ITGA3;ITGB1;THBS1
CORUM_2416	ITGB1;RAP1A
CORUM_2419	CD81;ITGB1
CORUM_2426	ITGB1;THBS1
CORUM_2428	ITGB1;THBS2
CORUM_2430	CHAD;ITGB1
CORUM_2437	CYR61;ITGB1
CORUM_2440	ITGA9;ITGB1
CORUM_2443	ITGA9;ITGB1;TNC
CORUM_2456	CBL;SH3GL3
CORUM_2470	BCAR1;PIK3R1;SRC
CORUM_2471	PRKCD;SRC
CORUM_2476	CRK;CRKL;PDGFRA;RAPGEF1
CORUM_2480	BCAR1;CBL;CRK;PIK3R1
CORUM_2487	NTRK1;RGS19
CORUM_2528	MEMO1;SHC1
CORUM_2529	CBL;PIK3R1
CORUM_2535	CBL;SHC1
CORUM_2551	PDGFRA;PIK3R1
CORUM_2563	CBL;FGFR2;FYN;LYN
CORUM_2564	FYN;LYN;RASA1;YES1
CORUM_2565	FYN;LCK;LYN
CORUM_2573	RAB5A;VPS16;VPS18
CORUM_2577	INSR;IRS1;KHDRBS1;PIK3R1
CORUM_2578	KHDRBS1;RASA1
CORUM_2589	PPARGC1A;SRSF6
CORUM_2599	CCNT1;NCL;PPARGC1A
CORUM_2600	CCNT1;MED1;MED14;MED17;MED24
CORUM_2601	CCNT1;MED1
CORUM_2603	CCNT1;SUPT5H
CORUM_2625	CDK8;PARP1
CORUM_2626	CCNC;CDK8;MED1;MED7
CORUM_2635	CCND1;NEUROD1
CORUM_2638	CREBBP;EP300;RBPJ;SUPT6H
CORUM_2639	CCNT1;CDK8;EP300;MED1;NOTCH1;RBPJ;SUPT6H
CORUM_2642	EP300;SMAD1
CORUM_2649	DNMT3A;MYC
CORUM_2653	MAX;MYC
CORUM_2657	CCNH;MTA1
CORUM_2685	CTDP1;GTF2B;GTF2F1;POLR2D;POLR2F;POLR2H;POLR2J
CORUM_2692	FOS;JUN;SMAD4
CORUM_2693	FOS;JUN
CORUM_2694	ERG;FOS;JUN
CORUM_2695	ETS2;FOS;JUN
CORUM_2704	SMAD4;TRIM33
CORUM_2705	CTCF;SMAD4
CORUM_2706	SMAD4;SP1
CORUM_2707	FOXG1;FOXO3;SMAD4
CORUM_2708	JUN;SMAD4
CORUM_2715	COPS8;CUL1;CUL2;CUL3;GPS1;SKP1
CORUM_2719	CSNK2A1;CSNK2A2;HMGB1
CORUM_2720	CSNK2A1;CSNK2A2
CORUM_2721	HCFC1;HDAC1;HSPA5;HSPA8;RBBP4;SIN3A;SP1;SUDS3;WDR5
CORUM_2726	PTK2;PXN
CORUM_2727	CREBBP;NCOA2;NCOA3
CORUM_2728	CREBBP;NCOA1;NCOA2
CORUM_2730	CCNY;SETD1B;WDR5
CORUM_2731	CCNY;WDR5
CORUM_2739	FANCA;FANCF;RMI1
CORUM_2745	MALT1;UBE2V1
CORUM_2748	UBE2N;UBE2V1
CORUM_2754	FOSB;JUND;SMAD4
CORUM_2755	CHERP;DDX46;DHX15;HSPD1;PUF60;RBM17;SF3A1;SF3A3;SF3B1;SF3B14;SF3B3;SF3B4;SF3B5;SRSF1;SNRPB2;SNRPD3;SNRPG;U2SURP;TRAP1;U2AF1
CORUM_2756	UBE2N;UBE2V2
CORUM_2757	LSM10;SNRPD3;SNRPG
CORUM_2760	FOXO3;SMAD4
CORUM_2761	FOXO1;SMAD4
CORUM_2766	RAD50;XRCC6
CORUM_2772	CRY1;CUL1;FBXL3;SKP1
CORUM_2773	CUL1;FBXL3;SKP1
CORUM_2774	H2AFX;TP53BP1
CORUM_2775	SMC1A;TP53BP1
CORUM_2789	ERG;ETS2
CORUM_2790	ETS1;ETS2
CORUM_2797	CHTF18;PCNA;RFC2;RFC5
CORUM_2798	CLDN1;MMP2
CORUM_2802	POU2F1;SOX2
CORUM_2803	PAX6;SOX2
CORUM_2804	CHTF18;DSCC1;RFC2;RFC5
CORUM_2817	MLH1;MSH6
CORUM_2825	ERCC2;GTF2B;GTF2E1;GTF2E2;GTF2F1;MED21;POLR2D;POLR2F;POLR2H;POLR2J;TBP
CORUM_2829	ARID1B;CREBBP;NCOA3;SMAD2;SMAD4;SMARCA4;SMARCC2;TRIM33
CORUM_2830	SMAD2;TRIM33
CORUM_2834	SMAD2;SMAD4
CORUM_2837	ACTG1;CLTC;HSPA8;PFN1;TUBB2B;VCP
CORUM_2842	AXIN1;HIPK2
CORUM_2846	ITGB3;THBS1
CORUM_2847	ING4;PHF15
CORUM_2849	ITGB3;NOV
CORUM_2850	ITGB1;NOV
CORUM_2851	ARID4A;BRMS1L;HDAC1;ING2;RBBP4;SAP130;SIN3A;SUDS3
CORUM_2856	EPC1;KAT5;ING3;MORF4L1;RUVBL1;TRRAP
CORUM_2858	ING4;ING5;PHF15
CORUM_2859	BRPF1;ING5;KAT6A;KAT6B;PHF15
CORUM_2879	FYN;LCK
CORUM_2884	NDUFA6;NDUFB6;NDUFS7
CORUM_2890	NOTCH1;RBPJ
CORUM_2896	ITGB3;PTK2
CORUM_2904	NDUFA6;NDUFS4;NDUFS5;NDUFS7;NDUFV2
CORUM_2905	NDUFA6;NDUFB6;NDUFS4;NDUFS5;NDUFS7;NDUFV2
CORUM_2906	NDUFS4;NDUFS7;NDUFV2
CORUM_2908	RBPJ;SPEN
CORUM_2914	NDUFAB1;NDUFB5;NDUFB6;NDUFB9
CORUM_2918	XRCC6;YY1
CORUM_2919	NDUFA6;NDUFA8;NDUFS5
CORUM_2920	NDUFA12;NDUFS1;NDUFS4;NDUFS6;NDUFS7;NDUFS8;NDUFV2;NDUFV3
CORUM_2921	CTBP1;CTBP2;SPEN
CORUM_2923	CTBP1;SPEN
CORUM_2931	CTBP1;RBPJ;SPEN
CORUM_2937	PTF1A;TCF12
CORUM_2944	LCK;NOTCH1;PIK3R1
CORUM_2945	FHL1;RBPJ
CORUM_2946	NOTCH1;RBPJ;YY1
CORUM_2947	NOTCH1;YY1
CORUM_2948	NDUFS1;NDUFS4;NDUFS6;NDUFS7;NDUFV2;NDUFV3
CORUM_2958	CREBBP;SMAD1
CORUM_2962	BCAR1;CRK;DOCK1
CORUM_2966	GNAI1;GPSM2
CORUM_2971	ITGA9;ITGB1;VEGFC
CORUM_2972	ITGA9;ITGB1;VEGFA
CORUM_2975	E2F4;E2F5;RBL1;TFDP1
CORUM_2985	MTOR;RPTOR
CORUM_2992	SMAD7;SMURF2
CORUM_2998	AXIN1;CTNNB1;GSK3B
CORUM_3004	APC;AXIN1;CTNNB1
CORUM_3008	APC;IQGAP1;TUBA1B
CORUM_3009	TAF1;TAF11;TAF12;TAF4;TAF5;TAF9;TBP
CORUM_3010	TAF12;TAF4;TAF5;TAF9
CORUM_3015	CDKN1B;CKS1B;CUL1;SKP1
CORUM_3025	TGFB3;TGFBR2
CORUM_3028	TGFB3;TGFBR1;TGFBR2
CORUM_3032	DICER1;AGO2;HSP90AB1;TARBP2
CORUM_3036	CKS1B;CUL1;SKP1
CORUM_3040	EEF1E1;EPRS;LARS;QARS;AIMP1
CORUM_3043	BMP2;BMP4;BMPR1A
CORUM_3044	HDAC1;NCOR1;SIN3A;SKI
CORUM_3045	POU2F1;POU2F2;YY1
CORUM_3055	ACTA2;ACTG2;DHX9;EEF1A1;EEF2;FBL;GNL3;H1FX;HIST1H1D;HIST1H2BM;HNRNPA1;HNRNPM;HNRNPU;IGF2BP1;NAP1L1;NCL;RPL10;RPL10A;RPL11;RPL12;RPL13;RPL13A;RPL15;RPL17;RPL18A;RPL19;RPL21;RPL22;RPL23;RPL23A;RPL24;RPL26;RPL27;RPL27A;RPL28;RPL3;RPL30;RPL32;RPL35;RPL35A;RPL37A;RPL39;RPL5;RPL6;RPL7A;RPL8;RPL9;RPLP0;RPLP1;RPLP2;RPS11;RPS12;RPS13;RPS14;RPS15;RPS15A;RPS16;RPS2;RPS23;RPS29;RPS3A;RPS6;RPS7;RPS8;RPS9;SCYL…
CORUM_3056	DGCR8;DROSHA
CORUM_3060	CCNC;CDK8;GTF2F1;MED21
CORUM_3061	CCNC;CDK8;CREBBP
CORUM_3064	CCNC;CDK8;DRAP1;GTF2B;GTF2E1;GTF2F1;MED21;SMARCC2;TBP
CORUM_3065	CCNC;CDK8;MED21;SMARCC2
CORUM_3066	CCNC;CDK8;CREBBP;GTF2B;GTF2F1;MED21;SMARCA2;SMARCA4
CORUM_3067	CCNC;CCNH;CDK8;GTF2F1;MED21;SMARCC2
CORUM_3071	ARMC8;MAEA;MKLN1;RANBP9
CORUM_3075	N4BP2;PPP6R3;KDM6A;WDR5;ZNF281
CORUM_3078	DGCR8;NCL
CORUM_3082	DDX17;DDX5;DGCR8;DHX9;FUS;HNRNPH1;HNRNPR;HNRNPU;HSPA5;NCL
CORUM_3088	CCND2;CDK6
CORUM_3102	DHX9;PRKDC;XRCC6
CORUM_3104	ITGB1;NRP1
CORUM_3120	POU2F1;TLE1
CORUM_3121	POU2F2;TLE4
CORUM_3124	TLE1;TLE2
CORUM_3127	HIST1H3J;TLE2;TLE3
CORUM_3133	PIK3CA;PIK3R1
CORUM_3135	NCL;PARP1;RAD50;TLE1;TOP2B
CORUM_3137	CREBBP;HES1;HIST4H4;PARP1;SRC;HIST1H3J
CORUM_3138	AKT2;SH3RF1
CORUM_3142	CAMK2D;CREBBP;HES1;PARP1;SRC
CORUM_3149	HDAC1;HIPK2;RBBP4;SIN3A;TLE2;TLE3;TLE4
CORUM_3150	TLE2;TLE3;TLE4
CORUM_3151	PRDX1;SRXN1
CORUM_3155	CTNNB1;TCF7L2
CORUM_3156	HDAC1;RBPJ
CORUM_3164	HESX1;TLE1
CORUM_3166	APC;AXIN1;CTNNB1;GSK3B
CORUM_3167	HDAC1;HESX1;SIN3A
CORUM_3181	CREB1;LMO4
CORUM_3190	CREB1;FHL3
CORUM_3191	CREB1;FHL5
CORUM_3196	FHL5;STX11
CORUM_3197	SKI;SKIL;SMAD4
CORUM_3198	SKI;SMAD2
CORUM_3200	SKI;SMAD4
CORUM_3204	NCOR1;SKI;SMAD2
CORUM_3205	NCOR1;SKI
CORUM_3206	NCOR1;SKI;SMAD4
CORUM_3207	APBA1;CASK;DLG1
CORUM_3262	SCAMP1;SCAMP2;SCAMP3
CORUM_3263	HDAC1;HEY2;SIN3A
CORUM_3269	HDAC1;RB1;SMARCA4
CORUM_3271	APH1A;DLL1;PSENEN
CORUM_3618	DHX9;H2AFX;XRCC6
CORUM_3634	NCOA1;UBE2I
CORUM_3677	HGS;STAM2
CORUM_3711	BMP2;TWSG1
CORUM_3739	SKI;SMAD2;SMAD4
CORUM_3749	CREBBP;SMAD2
CORUM_3753	CREBBP;SMAD2;SMAD4
CORUM_3754	CREBBP;SMAD4
CORUM_3853	HDAC1;RB1
CORUM_3900	E2F1;TFDP1
CORUM_3917	MYOCD;SRF
CORUM_3961	HDAC1;SIN3A;SKI
CORUM_3972	SKIL;SMURF2
CORUM_3992	CLPP;CLPX
CORUM_4025	ACTN1;PARVB
CORUM_4062	NRP1;VEGFA
CORUM_4089	HOXC8;SMAD6
CORUM_4090	HOXA9;SMAD6
CORUM_4095	CTNNAL1;CTNNB1
CORUM_4096	CTNNA1;CTNNB1
CORUM_4216	HNRNPU;NR3C1
CORUM_4389	EIF3A;EIF3I
CORUM_4399	EIF3I;EIF3J
CORUM_4403	EIF3A;EIF3I;EIF3J
CORUM_4498	C1QBP;NFYB
CORUM_4976	DERL1;VCP
CORUM_4997	DERL1;VIMP;VCP
CORUM_4998	DERL2;VIMP;VCP
CORUM_4999	DERL1;DERL2;SEL1L;VIMP;VCP
CORUM_5772	CTNNB1;TJP1
CORUM_5099	E2F4;RB1
CORUM_5101	CDK6;CDKN1A
CORUM_5117	DNMT1;E2F4;HDAC1;SUV39H1
CORUM_5118	E2F4;EP300;HDAC1;SUV39H1
CORUM_5144	E2F1;RBL1
CORUM_5146	RB1;TFAP2A
CORUM_5153	CTCF;SET
CORUM_5158	MECP2;SMARCA2
CORUM_5165	AP1G1;FURIN;PACS1
CORUM_5177	ACTN1;BCAR1;CDH1;CTNNB1;PTK2;PXN;SRC;VCL
CORUM_5179	PARP1;PRKDC;XRCC6
CORUM_5183	EIF2S1;EIF2S3;PRKDC;XRCC6
CORUM_5184	HDAC1;MECP2;SIN3A;SMARCA2
CORUM_5189	CABIN1;CALM3;YWHAQ
CORUM_5194	FBXW7;MAP3K14
CORUM_5195	DPY30;KDM6A;WDR5
CORUM_5196	ANKRD28;CUL1;PPP6C;SKP1
CORUM_5197	RAD50;TP53BP1
CORUM_5198	CREBBP;RARA;RXRA
CORUM_5199	HSP90AA1;HSP90AB1;MAP3K3;MARK2;PFDN2;YWHAB;YWHAE;YWHAG;YWHAH;YWHAQ;YWHAZ
CORUM_5209	PSMA2;UBE3A;UBQLN1;UBQLN2
CORUM_5211	PPP2CB;PPP2R2A
CORUM_5212	HSP90AA1;HSP90AB1;TBKBP1
CORUM_5231	TP53BP1;XRCC6
CORUM_5232	DDX3X;GLG1;RPL30;RPL6;RPS13
CORUM_5233	CUL1;FBXW11;MCC;MTIF2;PDCD2;POLR2H;RASAL2;SKP1
CORUM_5235	PARP1;XRCC6
CORUM_5241	SMC1A;SMC3
CORUM_5244	DPM1;DPM3
CORUM_5251	ORC3;ORC4;XRCC6
CORUM_5260	CTNNB1;EP300;SUMO1;TCF4
CORUM_5261	CTNNB1;EP300;TCF4
CORUM_5262	CTNNB1;TCF4
CORUM_5264	CREBBP;CTNNB1;TCF4
CORUM_5266	FBL;HSP90AA1;HSP90AB1;MAP3K14;RPL30;RPL6;RPL8;RPS11;RPS13
CORUM_5267	TCEB1;TCEB2;USP33
CORUM_5268	FKBP5;HSP90AA1;HSP90AB1;MAP3K7;TAB3
CORUM_5269	FKBP5;HSP90AA1;HSP90AB1
CORUM_5270	TCEB1;TCEB2
CORUM_5273	HIF1A;PSMC3
CORUM_5276	EGLN1;HIF1A
CORUM_5277	EGLN3;HIF1A
CORUM_5280	PLIN3;RAB9A
CORUM_5282	BCAR1;PTK2;SRC
CORUM_5283	CLP1;TSEN54
CORUM_5285	FKBP5;HSP90AB1
CORUM_5286	HSP90AA1;HSP90AB1;TXLNA
CORUM_5293	ETS2;SMARCA4
CORUM_5317	LATS1;XIAP
CORUM_5318	CTTN;ASAP1;PXN
CORUM_5319	CDH1;CKS1B
CORUM_5342	DOCK1;RAC1
CORUM_5343	CRK;DOCK1
CORUM_5360	AGO2;FXR1
CORUM_5361	CDC16;CDC27
CORUM_5363	GTF2F1;HNRNPU
CORUM_5370	ERAP1;ERAP2
CORUM_5373	TACC2;TACC3
CORUM_5375	EGR1;EP300
CORUM_5377	DICER1;AGO2;TARBP2
CORUM_5378	DICER1;AGO2;RPL7A;TARBP2
CORUM_5380	DICER1;RPL10A;RPL11;RPL12;RPL13;RPL15;RPL18A;RPL19;RPL21;RPL27;RPL28;RPL30;RPL32;RPL34;RPL35A;RPL37A;RPL7A;RPLP1;RPLP2
CORUM_5384	RAG1;RAG2
CORUM_5385	EPRS;RPL13A;SYNCRIP
CORUM_5386	INO80C;HCFC1;KAT8;RUVBL1;SENP3;TAF1;TAF4;TAF9;WDR5
CORUM_5400	BRCC3;RAD51
CORUM_5401	KIF5B;PLEKHM2
CORUM_5407	NGF;NTRK1
CORUM_5411	S1PR1;HTR1D
CORUM_5426	ANKRD11;HDAC3
CORUM_5441	IKZF4;NRG1
CORUM_5444	CRK;RAPGEF1
CORUM_5449	RBM8A;RNPS1;SRRM1
CORUM_5450	MED1;MED11;MED13;MED13L;MED14;MED17;MED18;MED20;MED21;MED22;MED24;MED26;MED27;MED7;MED8;OPA1
CORUM_5451	MED18;MED20
CORUM_5498	ARHGEF6;PARVB
CORUM_5502	EZH2;YY1
CORUM_5513	BMI1;PHC1
CORUM_5518	BMI1;PHC1;PHC2
CORUM_5535	PARD3;PLCB3
CORUM_5542	CCNB2;CDK1
CORUM_5543	CCNB1;CDK1
CORUM_5544	CCNB1;CDK1;GADD45A;PCNA
CORUM_5545	CCNB1;CDK1;GADD45B;PCNA
CORUM_5546	CCNB1;CDK1;GADD45G;PCNA
CORUM_5551	CCNB1;CDK1;PTCH1
CORUM_5558	CDC42;PARD6B
CORUM_5564	IL6ST;LMO4;SOCS3
CORUM_5589	LIN54;RBBP4;RBL1
CORUM_5593	LIN54;RBBP4
CORUM_5596	E2F4;LIN54;RBBP4
CORUM_5604	ACTB;CNN3;SIKE1;SPTAN1
CORUM_5606	ACTB;SPTAN1
CORUM_5609	ACTB;BANF1;HDAC1;HDAC3;HIST1H1A;HIST1H3J;RBL1
CORUM_5611	C1QBP;HIST1H1A;HIST1H3J;HNRNPU;MCM4;MCM6;RB1;SAP130
CORUM_5613	ACTB;BANF1;BCCIP;G3BP1;HNRNPK;NAA38;SAP130;SSB;YWHAB;YWHAE;ZRANB2
CORUM_5614	ACTB;CHD4;DPY30;HDAC1;HDAC3;HIST1H3J;RBL1;SMARCC2;SPTAN1;TBL1XR1;TBL1Y
CORUM_5615	ACTB;C1QBP;CKB;HIST1H1A;HNRNPK;HNRNPL;HNRNPU;IQGAP1;LEMD3;NAA38;PDCD4;THRA;YWHAE;YWHAQ
CORUM_5622	CDKN1A;HSP90AA1
CORUM_5641	DLG4;FYN;GRIN2A
CORUM_5643	CDK1;ESPL1
CORUM_5646	FARP2;NRP1;PLXNA1
CORUM_5647	FARP2;NRP1;PLXNA2
CORUM_5648	FARP2;NRP1;PLXNA3
CORUM_5649	FARP2;NRP1;PLXNA4
CORUM_5655	ACTN4;LRRC7
CORUM_5656	CEBPE;E2F1;RB1
CORUM_5683	RAD51;XRCC2
CORUM_5685	SEC61B;VCP
CORUM_5689	NRP1;PLXNA1;SEMA6D
CORUM_5694	BAZ2A;SMARCA5
CORUM_5695	BAZ2A;DNMT1;DNMT3B;HDAC1
CORUM_5731	NRP1;VEGFC
CORUM_5736	ACTB;TBP
CORUM_5745	NRP1;PLXNA1
CORUM_5746	NRP1;PLXNA1;SEMA3A
CORUM_5755	SAE1;SUMO1;UBA2
CORUM_5756	SAE1;UBA2
CORUM_5758	PLXNA2;RANBP9
CORUM_5759	PLXNA3;RANBP9
CORUM_5760	PLXNA4;RANBP9
CORUM_5762	CRMP1;PLXNA1
CORUM_5805	KEAP1;NFE2L2;PGAM5
CORUM_5809	GABRA1;GABRB2;GABRG2
CORUM_5877	BRAF;YWHAE
CORUM_5859	CASP10;CASP8
CORUM_5870	APBB1;HDAC1;TSHZ3
CORUM_5872	BRAF;MAP2K2;YWHAE
CORUM_5919	BRAF;YWHAB;YWHAE;YWHAG;YWHAH;YWHAQ
CORUM_6023	PPP3CA;PPP3R1
CORUM_6053	STK11;STRADA
CORUM_6072	SRSF6;SRSF9
KEGG_GLYCOLYSIS_GLUCONEOGENESIS	PGK2;PDHA1;PDHA2;PGM2;TPI1;ACSS1;FBP1;HK1;ADH5;PGAM1;ALDOC;ALDH7A1;LDHAL6B;PKLR;LDHAL6A;PFKP;BPGM;ALDH1B1;ALDH2;FBP2;PFKM;PFKL;ENO3;ENO2;PGAM4;ALDH1A3;ALDH3B2;ALDH9A1;GALM;ALDOA;DLAT;ALDOB;G6PC2;LDHA;G6PC
KEGG_CITRATE_CYCLE_TCA_CYCLE	IDH3B;DLST;CS;PDHA1;PDHA2;SDHD;SDHB;IDH3A;ACO1;ACLY;MDH2;DLAT;PC;SUCLG1;SUCLA2;IDH3G
KEGG_PENTOSE_PHOSPHATE_PATHWAY	PGM2;PRPS2;FBP2;PFKM;PFKL;TALDO1;FBP1;TKTL2;ALDOA;ALDOC;ALDOB;PRPS1L1;PRPS1;DERA;TKTL1;PFKP
KEGG_PENTOSE_AND_GLUCURONATE_INTERCONVERSIONS	UGT1A10;UGT1A8;UGT1A7;UGT1A6;UGT2B28;UGT1A5;UGDH;UGT2A1;UGT1A9;UGT2B11;UGT2B7;UGT2B4;UGT1A4;UGT1A1;UGT1A3
KEGG_FRUCTOSE_AND_MANNOSE_METABOLISM	MPI;PMM1;FBP2;PFKM;PFKL;MTMR6;TPI1;PFKFB2;PFKFB1;AKR1B10;FPGT;FBP1;MTMR2;HK1;ALDOA;ALDOC;ALDOB;MTMR7;TSTA3;PFKP
KEGG_GALACTOSE_METABOLISM	PGM2;PFKM;PFKL;HK1;GALT;G6PC2;GLA;GALK2;G6PC;GAA;PFKP
KEGG_ASCORBATE_AND_ALDARATE_METABOLISM	UGT1A10;UGT1A8;UGT1A7;UGT1A6;ALDH1B1;UGT2B28;ALDH2;UGT1A5;UGDH;UGT2A1;ALDH9A1;UGT1A9;ALDH7A1;UGT2B11;UGT2B7;UGT2B4;UGT1A4;UGT1A1;UGT1A3
KEGG_FATTY_ACID_METABOLISM	CPT1A;ALDH1B1;ALDH2;ACADM;ACAT2;HADHB;HADHA;ECHS1;ADH5;ALDH9A1;ACSL5;EHHADH;GCDH;ALDH7A1;ACOX3;ACSL1;ACAA1;ECI2;ECI1;ACSL3;ACSL4
KEGG_STEROID_BIOSYNTHESIS	SQLE;CYP27B1;DHCR24;LIPA;CEL;TM7SF2;SOAT2
KEGG_PRIMARY_BILE_ACID_BIOSYNTHESIS	SLC27A5;BAAT;CYP7B1;SCP2;HSD3B7;CYP27A1;AMACR;CYP7A1;CH25H
KEGG_STEROID_HORMONE_BIOSYNTHESIS	SRD5A3;UGT2B28;COMT;CYP7A1;CYP11A1;HSD17B6;UGT2B11;UGT1A4;UGT1A1;UGT1A3;UGT1A10;UGT1A8;UGT1A7;UGT1A6;UGT1A5;STS;UGT2A1;SRD5A2;CYP7B1;UGT1A9;UGT2B7;UGT2B4
KEGG_OXIDATIVE_PHOSPHORYLATION	ATP6V1G1;ATP5J2;NDUFS7;ATP6V0A1;ATP6AP1;COX4I1;ATP12A;ATP5D;ATP5G3;ATP6V1C2;ATP5G2;ATP5G1;ATP5F1;COX5A;ATP6V1D;ATP5A1;ATP6V1A;NDUFA4L2;ATP6V1B2;ATP6V1B1;SDHD;SDHB;ATP6V1G3;COX17;COX6B1;ATP6V0A2;ATP6V0D1;NDUFAB1;NDUFA8;NDUFA6;NDUFV3;ATP6V1E2;COX6B2;PPA1;ATP5L;NDUFS8;NDUFS1;NDUFV2;NDUFB6;NDUFS4;NDUFS6;NDUFB9;NDUFS5;NDUFB5;COX15
KEGG_PURINE_METABOLISM	NT5C2;POLR2H;POLR2F;POLR2J;POLE3;ADSS;PRPS2;ADSL;NME6;POLD3;NME1-NME2;POLA2;NME4;GUCY2D;NME1;NME2;NME3;POLR3F;PRUNE;PDE4B;PDE3B;PDE4A;PDE6D;PDE4D;PRIM1;NME5;GUCY1A2;ADCY2;ADCY1;PDE3A;PDE2A;ADSSL1;PDE8A;POLD1;PDE7A;PRPS1;PAICS;PDE6H;PDE6G;POLR2D;DCK;ADCY8;ADCY6;AK7;ADCY7;ADCY5;POLR3K;PNP;RRM2B;HPRT1;GART;PAPSS1;PAPSS2;NT5M;ADCY4;IMPDH1;IMPDH2;POLR3H;POLR3B;PKLR;ENTPD4;GUCY1A3;GUK1;GUCY2F;ADK;POLR1…
KEGG_PYRIMIDINE_METABOLISM	NT5C2;POLR2H;POLR2F;POLR2J;POLE3;TXNRD1;NME6;POLD3;NME1-NME2;POLA2;NME4;NME1;NME2;NME3;POLR3F;PRIM1;NME5;POLD1;CMPK2;DCK;POLR2D;UCK1;UPB1;TXNRD2;CMPK1;POLR3K;RRM2B;PNP;NT5M;POLR3H;UCKL1;POLR3B;ENTPD4;POLR1C;RRM1;RRM2;DPYD;TYMP;UCK2;POLR3GL;TK1;ENTPD5;ENTPD1;NT5C1B;NME7;AK3
KEGG_ALANINE_ASPARTATE_AND_GLUTAMATE_METABOLISM	GLUD2;GLS2;ABAT;ADSS;ADSL;GLUD1;GLS;GPT;GFPT1;DDO;ADSSL1;GAD1;GAD2;GLUL;GOT1;ASPA
KEGG_GLYCINE_SERINE_AND_THREONINE_METABOLISM	ALAS1;ALAS2;MAOB;MAOA;AOC2;GNMT;GCAT;SHMT2;SRR;PSAT1;GLDC;GAMT;SARDH
KEGG_CYSTEINE_AND_METHIONINE_METABOLISM	AMD1;AHCY;DNMT1;DNMT3A;DNMT3B;APIP;GOT1;LDHAL6B;MTAP;LDHA;MAT1A;AHCYL2;MAT2A;LDHAL6A
KEGG_VALINE_LEUCINE_AND_ISOLEUCINE_DEGRADATION	ALDH1B1;ABAT;ALDH2;ACADM;ACAT2;HSD17B10;OXCT1;MCEE;HADHB;HADHA;HMGCL;BCKDHB;ECHS1;ALDH9A1;EHHADH;HMGCS1;ALDH7A1;ACAA1;MCCC2;AUH
KEGG_VALINE_LEUCINE_AND_ISOLEUCINE_BIOSYNTHESIS	PDHA1;PDHA2;LARS
KEGG_LYSINE_DEGRADATION	SUV39H2;DLST;ALDH1B1;AASDH;ALDH2;ACAT2;PLOD2;PLOD1;TMLHE;SETD8;HADHA;BBOX1;ECHS1;ALDH9A1;SUV420H1;SUV39H1;ASH1L;SETD1B;EHHADH;GCDH;SETD7;ALDH7A1;EHMT1;SETDB1;SETD2;PLOD3
KEGG_ARGININE_AND_PROLINE_METABOLISM	GLUD2;GLS2;ARG2;GLUD1;GLS;CKMT1A;P4HA2;CKB;GLUL;P4HA1;ALDH7A1;AGMAT;GOT1;ALDH18A1;SAT1;NAGS;AMD1;MAOB;MAOA;ALDH1B1;ALDH2;OTC;OAT;CKM;ALDH9A1;CKMT1B;PYCRL;GAMT
KEGG_HISTIDINE_METABOLISM	MAOB;MAOA;ALDH1B1;ALDH2;WBSCR22;HAL;ALDH1A3;ALDH3B2;ALDH9A1;ALDH7A1;FTCD;AMDHD1;ASPA
KEGG_TYROSINE_METABOLISM	MAOB;MAOA;HPD;AOC2;HGD;COMT;WBSCR22;GSTZ1;ALDH1A3;ALDH3B2;ADH5;GOT1;TYRP1
KEGG_PHENYLALANINE_METABOLISM	ALDH1A3;ALDH3B2;MAOB;MAOA;HPD;AOC2;GOT1;PRDX6
KEGG_TRYPTOPHAN_METABOLISM	MAOB;MAOA;IDO2;ALDH1B1;ALDH2;IDO1;ACAT2;TPH1;HADHA;CYP1A2;ECHS1;ALDH9A1;KMO;WARS2;EHHADH;GCDH;ALDH7A1;TDO2;HAAO;TPH2;ACMSD
KEGG_BETA_ALANINE_METABOLISM	ECHS1;ALDH9A1;GAD1;GAD2;AOC2;ALDH1B1;ABAT;EHHADH;ALDH2;ACADM;UPB1;ALDH7A1;DPYD;HADHA
KEGG_TAURINE_AND_HYPOTAURINE_METABOLISM	CSAD;GGT1;GAD1;BAAT;GAD2;ADO
KEGG_SELENOAMINO_ACID_METABOLISM	AHCY;WBSCR22;SEPHS1;GGT1;PAPSS1;PAPSS2;SCLY;MAT1A;AHCYL2;MAT2A
KEGG_GLUTATHIONE_METABOLISM	GGT1;GSTP1;GSTZ1;RRM2B;GSTM1;GPX6;GGCT;GSTM3;GSTM5;RRM1;RRM2;GCLC;GPX1;GPX4
KEGG_STARCH_AND_SUCROSE_METABOLISM	AMY2B;UGT2B28;PGM2;UXS1;UGDH;GYS2;HK1;GBA3;AMY1A;AMY1B;AMY1C;AMY2A;UGT2B11;PYGB;PYGM;PYGL;UGT1A4;UGT1A1;UGT1A3;UGT1A10;UGT1A8;UGT1A7;UGT1A6;PGM2L1;AGL;UGT1A5;UGT2A1;UGT1A9;G6PC2;G6PC;UGT2B7;UGT2B4;GAA
KEGG_N_GLYCAN_BIOSYNTHESIS	ALG13;RPN1;ALG14;MAN1B1;ALG3;MGAT5;DAD1;MGAT2;DPM1;MGAT4A;ALG10B;ALG11;ALG8;ALG2;DPM3;MAN2A2;ALG5;MGAT5B;MOGS;FUT8
KEGG_OTHER_GLYCAN_DEGRADATION	GBA;NEU4;HEXB
KEGG_O_GLYCAN_BIOSYNTHESIS	GALNT6;GALNT7;GALNT11;C1GALT1;GALNT12;GALNT2;GALNT3;GALNT1;ST3GAL2;B4GALT5
KEGG_AMINO_SUGAR_AND_NUCLEOTIDE_SUGAR_METABOLISM	MPI;PGM2;PMM1;UXS1;GNPNAT1;NANS;UGDH;GFPT1;CYB5R1;FPGT;HEXB;HK1;GALT;GNE;GALK2;TSTA3;PGM3
KEGG_GLYCOSAMINOGLYCAN_DEGRADATION	HS3ST3A1;HPSE2;HYAL4;HYAL1;HGSNAT;IDUA;HS3ST3B1;HEXB;NAGLU;IDS
KEGG_GLYCOSAMINOGLYCAN_BIOSYNTHESIS_CHONDROITIN_SULFATE	DSE;B3GALT6;XYLT1;CHSY3;XYLT2;CHST14;CHSY1;CHST11;CHST15;CHST13;CSGALNACT2;B3GAT2;CHST12
KEGG_GLYCOSAMINOGLYCAN_BIOSYNTHESIS_KERATAN_SULFATE	B3GNT1;B3GNT2;ST3GAL2;CHST4;ST3GAL3;FUT8
KEGG_GLYCOSAMINOGLYCAN_BIOSYNTHESIS_HEPARAN_SULFATE	HS3ST5;NDST3;XYLT1;XYLT2;NDST1;GLCE;HS3ST3B1;HS2ST1;HS6ST2;HS3ST1;B3GALT6;HS3ST2;HS6ST1;HS3ST3A1;NDST2;NDST4;HS6ST3;B3GAT2;EXTL2;EXTL3
KEGG_GLYCEROLIPID_METABOLISM	DGKZ;DGKD;DGKH;GK;DGAT2;GLA;ALDH7A1;AGK;DAK;AGPAT3;DGAT1;ALDH1B1;ALDH2;PPAP2B;AGPAT9;ALDH9A1;PPAP2A;AGPAT2;CEL;LIPF
KEGG_INOSITOL_PHOSPHATE_METABOLISM	INPP1;IPMK;PLCB3;TPI1;INPP5A;INPP4A;INPPL1;PIP4K2B;IMPA1;PIP5K1A;PLCD4;ITPKA;ITPK1;INPP4B;PIP4K2A;PIK3C2A;PTEN;MINPP1;IPPK;PIK3CA;PIK3CD;PIK3CG;INPP5E;OCRL
KEGG_GLYCOSYLPHOSPHATIDYLINOSITOL_GPI_ANCHOR_BIOSYNTHESIS	PIGF;PIGK;PIGY;PIGC
KEGG_GLYCEROPHOSPHOLIPID_METABOLISM	PLA2G15;GPD1L;MBOAT7;ACHE;DGKZ;ETNK1;DGKD;PCYT1A;DGKH;JMJD7-PLA2G4B;CHPT1;LPCAT3;PLA2G4A;PLA2G12B;PCYT2;AGPAT3;PGS1;LYPLA1;CDS2;PPAP2B;AGPAT9;PPAP2A;LYPLA2;PLA2G12A;AGPAT2;PLD2;GPD2
KEGG_ETHER_LIPID_METABOLISM	ENPP2;PAFAH1B1;PPAP2B;JMJD7-PLA2G4B;CHPT1;AGPS;PAFAH1B3;PLA2G4A;PLA2G12B;PPAP2A;PLA2G12A;PLD2
KEGG_ARACHIDONIC_ACID_METABOLISM	CYP2E1;ALOX5;CYP2J2;GGT1;ALOX12B;ALOX15B;JMJD7-PLA2G4B;PLA2G4A;PTGS2;PLA2G12B;ALOX12;GPX6;CBR1;CYP2B6;CBR3;LTA4H;PTGES;GPX1;GPX4;PLA2G12A
KEGG_LINOLEIC_ACID_METABOLISM	CYP2E1;CYP2J2;AKR1B10;CYP1A2;JMJD7-PLA2G4B;PLA2G4A;PLA2G12B;PLA2G12A
KEGG_ALPHA_LINOLENIC_ACID_METABOLISM	JMJD7-PLA2G4B;PLA2G4A;PLA2G12B;FADS2;ACOX3;PLA2G12A
KEGG_SPHINGOLIPID_METABOLISM	GAL3ST1;SGMS2;GBA;PPAP2B;UGCG;SMPD4;SGMS1;CERK;DEGS1;SGPP1;NEU4;GLA;PPAP2A;ASAH1;SMPD1;B4GALT6;SPTLC1;KDSR;ASAH2
KEGG_GLYCOSPHINGOLIPID_BIOSYNTHESIS_LACTO_AND_NEOLACTO_SERIES	B3GNT4;B3GNT2;B3GNT5;FUT9;FUT7;FUT6;FUT5;FUT4;B3GNT1;ABO;ST3GAL3;B3GALT2;B3GALT1
KEGG_GLYCOSPHINGOLIPID_BIOSYNTHESIS_GLOBO_SERIES	A4GALT;GLA;FUT9;ST3GAL2;HEXB
KEGG_GLYCOSPHINGOLIPID_BIOSYNTHESIS_GANGLIO_SERIES	ST6GALNAC4;ST6GALNAC3;B4GALNT1;ST3GAL5;ST3GAL2;HEXB
KEGG_PYRUVATE_METABOLISM	PDHA1;ALDH1B1;PDHA2;HAGH;ALDH2;ACAT2;ACSS1;ACYP1;ALDH9A1;MDH2;DLAT;ALDH7A1;PC;GLO1;LDHAL6B;LDHA;ACACB;ACACA;PKLR;LDHAL6A
KEGG_GLYOXYLATE_AND_DICARBOXYLATE_METABOLISM	ACO1;MTHFD2;CS;MDH2;MTHFD2L;PGP;MTHFD1L;MTHFD1;HAO2
KEGG_PROPANOATE_METABOLISM	ALDH1B1;ABAT;ALDH2;ACADM;ACAT2;MCEE;HADHA;ACSS1;ECHS1;ALDH9A1;EHHADH;ALDH7A1;LDHAL6B;SUCLG1;LDHA;SUCLA2;ACACB;ACACA;LDHAL6A
KEGG_BUTANOATE_METABOLISM	ALDH1B1;PDHA1;ABAT;PDHA2;ALDH2;ACAT2;OXCT1;HADHA;HMGCL;AKR1B10;ECHS1;ALDH9A1;GAD1;GAD2;EHHADH;HMGCS1;ALDH7A1;ACSM2A;L2HGDH
KEGG_ONE_CARBON_POOL_BY_FOLATE	MTHFD2;GART;FTCD;ALDH1L1;MTHFS;MTHFD2L;MTHFD1L;MTHFD1;SHMT2
KEGG_RIBOFLAVIN_METABOLISM	RFK;FLAD1;MTMR7;MTMR6;ACP2;MTMR2
KEGG_NICOTINATE_AND_NICOTINAMIDE_METABOLISM	NMNAT1;NT5C2;NNT;NT5M;NUDT12;NT5C1B;PNP;NMNAT2
KEGG_PANTOTHENATE_AND_COA_BIOSYNTHESIS	PPCS;PANK3;PPCDC;PANK1;UPB1;DPYD;PANK2
KEGG_FOLATE_BIOSYNTHESIS	ALPPL2;GCH1
KEGG_RETINOL_METABOLISM	RPE65;UGT2B28;RDH8;DHRS3;ADH5;DGAT2;RDH10;CYP26A1;UGT2B11;CYP2B6;UGT1A4;UGT1A1;UGT1A3;CYP26B1;UGT1A10;DGAT1;UGT1A8;UGT1A7;UGT1A6;ALDH1A1;LRAT;UGT1A5;CYP2A6;CYP2A7;CYP1A2;UGT2A1;UGT1A9;UGT2B7;UGT2B4
KEGG_PORPHYRIN_AND_CHLOROPHYLL_METABOLISM	ALAS1;UGT1A10;ALAS2;UGT1A8;UGT1A7;UGT1A6;UGT2B28;UGT1A5;HCCS;UGT2A1;UGT1A9;FECH;UGT2B11;FTH1;UGT2B7;UGT2B4;COX15;HMBS;UGT1A4;UGT1A1;EPRS;UGT1A3
KEGG_TERPENOID_BACKBONE_BIOSYNTHESIS	PDSS1;IDI2;HMGCS1;MVK;ACAT2;PDSS2;HMGCR;IDI1
KEGG_LIMONENE_AND_PINENE_DEGRADATION	ECHS1;ALDH9A1;HADHA;ALDH1B1;EHHADH;ALDH2;ALDH7A1
KEGG_NITROGEN_METABOLISM	GLUD2;CA2;CA3;GLS2;GLUL;CA8;GLUD1;CA1;GLS;HAL
KEGG_SULFUR_METABOLISM	PAPSS1;SULT1A4;SULT1A3;PAPSS2;CHST11;SULT1A1;CHST13;CHST12
KEGG_AMINOACYL_TRNA_BIOSYNTHESIS	DARS2;SARS;YARS2;HARS;RARS2;NARS;FARSB;YARS;NARS2;GARS;WARS2;LARS;CARS;TARS2;TARS;QARS;EPRS
KEGG_METABOLISM_OF_XENOBIOTICS_BY_CYTOCHROME_P450	CYP2E1;EPHX1;UGT2B28;GSTP1;GSTZ1;ADH5;GSTM1;UGT2B11;GSTM3;CYP2B6;UGT1A4;UGT1A1;UGT1A3;GSTM5;UGT1A10;UGT1A8;UGT1A7;UGT1A6;UGT1A5;CYP1A2;UGT2A1;ALDH1A3;ALDH3B2;UGT1A9;UGT2B7;UGT2B4
KEGG_DRUG_METABOLISM_CYTOCHROME_P450	CYP2E1;UGT2B28;GSTP1;GSTZ1;CYP2D6;ADH5;FMO2;FMO3;GSTM1;UGT2B11;FMO5;GSTM3;CYP2B6;UGT1A4;UGT1A1;UGT1A3;GSTM5;UGT1A10;UGT1A8;UGT1A7;UGT1A6;MAOB;MAOA;UGT1A5;CYP2A6;CYP2A7;CYP1A2;UGT2A1;ALDH1A3;ALDH3B2;UGT1A9;UGT2B7;UGT2B4
KEGG_DRUG_METABOLISM_OTHER_ENZYMES	UGT2B28;UPB1;HPRT1;IMPDH1;IMPDH2;UCKL1;UGT2B11;NAT1;UGT1A4;UGT1A1;UGT1A3;UGT1A10;UGT1A8;UGT1A7;UGT1A6;UGT1A5;CYP2A6;CYP2A7;TYMP;DPYD;UCK2;TK1;UGT2A1;UGT1A9;NAT2;UGT2B7;UGT2B4;UCK1
KEGG_BIOSYNTHESIS_OF_UNSATURATED_FATTY_ACIDS	ACOT4;TECR;BAAT;ELOVL6;ACOT2;FADS1;FADS2;ACOX3;SCD5;SCD;PTPLA;ACAA1;HADHA
KEGG_ABC_TRANSPORTERS	ABCA7;ABCC12;ABCA1;ABCD4;ABCA3;ABCB11;ABCD3;ABCA2;ABCC2;ABCC6;ABCC3;ABCC9;ABCG2;ABCG1;ABCB4;CFTR;ABCB1;ABCC1;ABCD2;ABCB6;ABCB7;ABCC8;ABCB10;ABCB5
KEGG_RIBOSOME	RPL35;RPL23;RPL3;RPL5;RPL32;RPS10;RPL34;RPS11;RPS12;RPS13;RPL35A;RPL37A;RPS15;RPL37;RPL38;RPS15A;FAU;RPSA;RPS16;RPL27;RPS17;RPL26;RPL24;RPL28;RPL27A;RPL30;RPS4Y1;RPL22L1;RPL26L1;RPS6;RPLP2;RPL22;RPL23A;RPL18A;RPL19;RPL21;RPS3A;RPL10A;RPS27L;RPS3;RPS2;RPL17;RPL15;RPL12;RPL13;RPL41;RPL10;RPL39;RPL11;RPL8;RPL9;RPL13A;RPL7A;RPS26;RPS27;RPS25;RPS29;RPLP1;RPLP0;RPS28;RPS9;RPS23;RPS8;RPS7;RPL10L;RPL6
KEGG_RNA_DEGRADATION	LSM5;SKIV2L2;EXOSC2;XRN2;TTC37;LSM6;EDC4;CNOT3;CNOT2;XRN1;PAPOLA;DDX6;CNOT7;PAPD7;EXOSC8;HSPA9;CNOT6L;NAA38;CNOT1;CNOT10;EXOSC7;ENO3;ENO2;CNOT6;HSPD1;EXOSC9;EDC3;DCPS;PAPOLB;WDR61;CNOT8;PAPOLG
KEGG_RNA_POLYMERASE	POLR2H;POLR2F;POLR1C;POLR2J;POLR3K;POLR3GL;POLR3H;POLR3B;POLR3F;POLR2D
KEGG_BASAL_TRANSCRIPTION_FACTORS	TAF1L;TAF2;TAF4;TAF1;TAF9B;TBP;GTF2A1;GTF2B;TAF11;TAF12;TAF5L;TAF13;TAF9;TAF10;GTF2F1;GTF2E2;GTF2E1;TAF5
KEGG_DNA_REPLICATION	DNA2;POLE3;PRIM1;RFC5;POLD3;PCNA;RNASEH2C;MCM4;MCM3;MCM6;POLA2;POLD1;RFC1;RFC2;FEN1;SSBP1
KEGG_SPLICEOSOME	LSM5;SF3A1;HNRNPA1L2;HNRNPA3;LSM6;USP39;DDX42;NCBP1;SF3B1;MAGOH;SF3B3;SRSF9;RBM17;PLRG1;MAGOHB;HSPA8;CHERP;NAA38;EIF4A3;SF3A3;DDX46;PRPF40A;THOC3;SRSF8;BCAS2;PRPF8;CWC15;SF3B5;SNRNP40;DHX15;HNRNPU;HNRNPK;TRA2A;SNRNP200;RBM22;HSPA2;ZMAT2;U2AF1;PRPF38A;DDX5;HSPA6;ISY1;SNRPG;SNRPD3;SYF2;U2SURP;HNRNPA1;AQR;PRPF4;SF3B4;PPIH;SRSF6;SNRPA;RBM8A;HNRNPM;SNRPB2;PUF60;SNRNP70;PCBP1;SF3B14;THOC2;SNRPC;SRSF2;S…
KEGG_PROTEASOME	PSMD11;PSMD12;PSMB11;PSMD4;POMP;PSMD6;PSMA5;PSMA4;PSMA2;PSME4;PSME3;PSMC6;PSMB3;PSMC5;PSMD14;PSME1;PSMC3;PSMB5;SHFM1;PSMB7;PSMC2;PSMB6;PSMA7;PSMB1
KEGG_PROTEIN_EXPORT	SRP9;SEC61B;SEC63;SRP19;SRP54;HSPA5;SEC61A2;OXA1L;SEC11A;SPCS2;SRP72
KEGG_PPAR_SIGNALING_PATHWAY	SLC27A5;SLC27A4;ACADM;FADS2;CYP7A1;SCD;DBI;GK;RXRG;PDPK1;RXRA;ACOX3;CYP27A1;ACAA1;SLC27A2;CPT1A;FABP2;SCP2;PPARA;FABP7;ACSL5;EHHADH;UBC;ACSL1;SCD5;ACSL3;ACSL4
KEGG_BASE_EXCISION_REPAIR	MPG;HMGB1;POLE3;OGG1;UNG;POLD3;PCNA;PARP2;POLB;POLD1;NTHL1;FEN1;PARP1
KEGG_NUCLEOTIDE_EXCISION_REPAIR	ERCC4;POLE3;ERCC6;ERCC5;GTF2H5;ERCC2;RFC5;RAD23B;POLD3;PCNA;DDB1;POLD1;RFC1;RFC2;CUL4B;CCNH
KEGG_MISMATCH_REPAIR	POLD1;MLH1;RFC1;MSH2;RFC2;PMS2;RFC5;MSH6;POLD3;PCNA;SSBP1
KEGG_HOMOLOGOUS_RECOMBINATION	XRCC3;XRCC2;RAD51;POLD3;RAD50;RAD51C;POLD1;MUS81;RAD54B;SHFM1;SSBP1
KEGG_NON_HOMOLOGOUS_END_JOINING	LIG4;FEN1;RAD50;XRCC6;PRKDC
KEGG_MAPK_SIGNALING_PATHWAY	JUN;MEF2C;ELK1;JUND;GADD45B;RRAS2;MAP3K1;MAP3K3;MAP3K4;MAP3K7;AKT1;AKT2;ARRB2;ARRB1;NRAS;DUSP16;MYC;MAPK14;FLNC;KRAS;FLNB;TGFB2;DUSP1;DUSP2;BDNF;ECSIT;TGFBR2;DUSP7;TGFBR1;TGFB3;DUSP4;CACNG5;CACNG4;NF1;PLA2G12A;MAP3K2;MAX;DUSP10;FGF9;FGF8;FGF7;FGF5;FGF3;FGF4;FGF1;FGF2;PTPN5;MAPK9;MAPK10;MAP2K2;PLA2G4A;MAP2K3;FGFR2;MAP2K7;RASGRF1;RASGRF2;MAPK8IP3;CASP3;MAP3K12;FGFR3;FGFR1;RASA1;FGF14;RPS6KA2;FGF17;…
KEGG_ERBB_SIGNALING_PATHWAY	JUN;PAK3;PRKCB;SHC1;ELK1;NRG1;PAK2;MTOR;PAK4;MAPK9;ERBB4;MAPK10;PTK2;ERBB3;MAP2K2;BRAF;MAP2K7;ABL1;NRG2;AKT1;ABL2;AKT2;RPS6KB1;AKT3;NRAS;STAT5B;MAPK3;PAK6;MYC;MAPK1;NCK1;HRAS;MAPK8;GSK3B;KRAS;CBL;SHC3;CDKN1B;CDKN1A;NCK2;PAK7;SRC;PIK3R3;CAMK2B;CAMK2D;CAMK2G;PAK1;CRK;PIK3CA;CRKL;PIK3CD;GAB1;HBEGF;PIK3CG;PIK3R1
KEGG_CALCIUM_SIGNALING_PATHWAY	CALM2;F2R;CALM1;OXTR;PPP3R2;TACR3;PPP3CC;PPP3R1;ADRB2;ATP2A2;CCKBR;NTSR1;SLC8A1;SLC8A3;EDNRA;DRD1;EDNRB;GNA11;VDAC2;CHRM1;VDAC3;CHRM2;BDKRB1;MYLK;CHRM3;ADCY2;ADCY1;BDKRB2;CYSLTR1;GNA14;CAMK2B;PDGFRA;CAMK2D;CAMK2G;PRKACA;PRKACB;GNAQ;SLC25A6;PRKACG;GNAS;SLC25A5;SLC25A4;GNAL;ATP2B2;ATP2B3;ATP2B4;AGTR1;ATP2B1;CALM3;TRPC1;SLC25A31;GRM5;ADCY8;RYR1;PRKCB;ADCY7;PLCB3;TNNC2;RYR2;RYR3;GRM1;PHKG2;ERBB4;CACN…
KEGG_CYTOKINE_CYTOKINE_RECEPTOR_INTERACTION	TNFSF10;TNFSF9;FLT1;CSF1R;TNFRSF13C;PRLR;TGFB2;TGFBR2;TGFBR1;TGFB3;CXCR3;CCR10;INHBB;INHBC;INHBA;CXCR4;KIT;CXCR6;RELT;GDF5;GHR;CX3CR1;EDAR;VEGFA;VEGFC;ACVR2B;PDGFRA;ACVR2A;IL25;CXCR5;TNFRSF6B;CXCR1;CCR3;CCR4;CCR5;CCR6;CCR8;IL11;TNFRSF11A;IL1RAP;AMHR2;AMH;BMPR2;BMPR1A;BMPR1B;IL6ST;BMP2;BMP7;TNFRSF21
KEGG_CHEMOKINE_SIGNALING_PATHWAY	GNB4;ADRBK1;CX3CR1;ROCK1;PTK2;BRAF;AKT1;AKT2;ARRB2;ARRB1;VAV2;AKT3;NRAS;GNG13;STAT5B;GNG7;GNG5;KRAS;SHC3;FGR;GNB3;GNB2;GNG4;GNG3;GNAI1;GNAI2;GNG11;GNGT1;GNG2;ADCY2;ADCY1;PXN;CXCR3;CSK;FOXO3;PRKACA;BCAR1;PRKACB;PRKACG;PAK1;GNAI3;CRK;CCR10;GNB1;CRKL;CDC42;ADCY8;ADCY6;PRKCB;ADCY7;SHC1;PLCB3;ADCY5;CXCR5;PREX1;CXCR4;CXCR1;PRKCD;HCK;WASL;ADCY4;CCR3;CCR4;CXCR6;CCR5;PRKCZ;CCR6;CCR8;MAPK3;RAC1;MAPK1;HRAS;…
KEGG_PHOSPHATIDYLINOSITOL_SIGNALING_SYSTEM	CALM2;INPP1;PRKCB;PLCB3;CALM1;DGKZ;INPP5A;DGKD;INPP4A;INPPL1;DGKH;PIP4K2B;IMPA1;PIP5K1A;PLCD4;ITPKA;ITPK1;ITPR1;ITPR2;CDS2;INPP4B;PIP4K2A;PIK3C2A;PTEN;PIK3R3;IPPK;PIK3CA;PIK3CD;CALM3;INPP5E;PIK3CG;PIK3R1;OCRL
KEGG_NEUROACTIVE_LIGAND_RECEPTOR_INTERACTION	CALCRL;TACR3;ADRB2;HRH4;ADRA2C;ADRA2A;ADRA2B;GPR35;THRB;THRA;PTH2R;PTH1R;PRSS3;NPY5R;CGA;NPY1R;NPY2R;RXFP1;LPAR4;DRD1;DRD4;SSTR2;PRLR;C5AR1;BDKRB1;BDKRB2;PRLHR;NPFFR2;APLNR;NMUR1;GABRQ;AGTR1;GALR1;AGTR2;SSTR5;ADCYAP1R1;GRIK2;GRIA4;GRID1;MC1R;MC2R;GABRR2;GRIA3;GRIA2;GRIA1;MTNR1A;GABRD;GABRG1;GABRG2;GABRP;GABRR1;GABRB3;ADORA1;GABRB2;GABRB1;FPR2;FPR1;ADORA2B;HTR5A;HTR6;HTR7;HTR2A;HTR1F;HTR2C;OPRL1;H…
KEGG_CELL_CYCLE	CDC16;CDC7;GADD45B;CREBBP;ABL1;SMC1B;GADD45G;ATM;ATR;ANAPC5;RBL1;MYC;SMC1A;SKP1;TGFB2;GADD45A;STAG1;STAG2;TGFB3;MCM4;CCND1;MCM3;MCM6;YWHAB;CCNA2;CDC27;CDC25A;YWHAZ;CCND2;YWHAH;CCNB1;YWHAG;YWHAE;ORC3;SFN;E2F1;TFDP1;CDK1;ESPL1;ANAPC10;RAD21;ANAPC11;RB1;CUL1;SMAD4;PRKDC;SMAD2;YWHAQ;EP300;GSK3B;CDKN1B;CDKN1A;FZR1;SMC3;ANAPC13;PCNA;CDC26;E2F5;WEE1;E2F4;TP53;CCNE2;CDK6;ORC4;CCNB2;HDAC1;CCNH
KEGG_OOCYTE_MEIOSIS	CDC16;CALM2;CALM1;RPS6KA6;PPP3R2;PPP3CC;SLK;PPP3R1;IGF1R;SMC1B;ANAPC5;FBXO43;SMC1A;MAPK12;SKP1;FBXW11;ADCY2;ADCY1;PGR;YWHAB;CAMK2B;CAMK2D;CAMK2G;PRKACA;PRKACB;PRKACG;CDC27;YWHAZ;YWHAH;CALM3;CCNB1;YWHAG;YWHAE;ADCY8;ADCY6;ADCY7;ADCY5;SPDYA;CDK1;ESPL1;ANAPC10;INS;ANAPC11;ADCY4;RPS6KA2;CUL1;PPP1CA;CPEB1;MAPK3;MAPK1;RPS6KA1;YWHAQ;ITPR1;ITPR2;PPP2CB;SMC3;PPP2CA;AR;ANAPC13;CDC26;PPP3CB;PPP3CA;CCNE2;CCNB…
KEGG_P53_SIGNALING_PATHWAY	CASP8;SFN;TSC2;CDK1;GADD45B;ZMAT3;IGFBP3;RRM2B;BAI1;TP73;SERPINB5;RPRM;MDM4;CASP3;TP53I3;PIDD;PERP;GADD45G;EI24;SESN2;ATM;ATR;SESN3;APAF1;RRM2;CDKN1A;GADD45A;CCND1;PTEN;SESN1;TP53;CCNE2;CDK6;CCNB2;CCND2;CCNB1;THBS1;CCNG2
KEGG_UBIQUITIN_MEDIATED_PROTEOLYSIS	CDC16;KLHL13;PIAS3;UBE2L6;BIRC3;HERC1;XIAP;HERC2;UBE2O;UBE2M;UBE2Q2;MAP3K1;UBE4A;UBE2K;UBE2D4;KLHL9;UBR5;UBE3A;UBE2R2;UBE2E3;ANAPC5;UBE2QL1;PIAS1;SMURF1;UBE2G2;UBE2G1;UBE2I;SOCS1;UBE2H;UBE2J2;SKP1;FBXW11;UBE2N;UBE4B;MGRN1;NEDD4L;SOCS3;DDB1;RNF7;BIRC2;UBE2NL;AIRE;FBXO4;UBE2A;CDC27;UBE2B;CDC34;UBE2D1;UBA3;UBE2E2;UBE2D2;UBE2D3;UBE2Q1;ANAPC10;WWP1;TCEB1;UBE3C;ANAPC11;TCEB2;SAE1;UBA2;CUL5;KEAP1;CUL1;F…
KEGG_SNARE_INTERACTIONS_IN_VESICULAR_TRANSPORT	STX2;GOSR2;STX7;STX1A;STX11;VAMP1;STX3;STX10;VAMP7;SEC22B;YKT6;BET1L;STX18;GOSR1;SNAP25;STX5;STX19;BET1;VTI1A;TSNARE1;STX8;STX17
KEGG_REGULATION_OF_AUTOPHAGY	ULK3;BECN1;GABARAPL1;ATG12;ATG4B;PRKAA2;PRKAA1;INS;ULK1;PIK3R4;ATG7;GABARAP
KEGG_LYSOSOME	PLA2G15;AP3B2;MFSD8;IGF2R;ATP6V0A1;AP4S1;LAMP2;ATP6AP1;AP1S3;CTSL1;CTSK;SMPD1;CTSH;AP1G1;CTSE;LAPTM4A;LAMP1;CTSO;CTSL2;AP3M1;GBA;HGSNAT;ABCA2;AP3M2;ASAH1;AP4M1;PSAPL1;IDUA;IDS;GNPTG;GLA;ATP6V0A2;ATP6V0D1;ENTPD4;AP1M2;CTNS;LIPA;AP1S2;AP1M1;NAPSA;HEXB;AP1S1;NPC1;SLC17A5;HYAL1;CLN5;CTSA;CLTA;CLTC;ACP2;GAA;NAGLU
KEGG_ENDOCYTOSIS	F2R;IQSEC1;IQSEC3;ADRBK1;ADRB2;IGF1R;HGS;PIP4K2B;SMAP2;FLT1;PIP5K1A;VPS28;CHMP2B;RAB11FIP1;ARRB2;ARRB1;AP2A1;EEA1;CSF1R;SMURF1;SH3GLB1;VPS4A;DNM2;HSPA8;VPS36;PARD6B;RAB11A;PDCD6IP;NEDD4L;ACAP3;CHMP5;IQSEC2;ASAP2;RAB11B;PDGFRA;AGAP1;ACAP2;PLD2;CDC42;SH3GLB2;VTA1;ARF6;CHMP1B;PSD4;WWP1;CXCR4;PRKCI;SH3GL3;CXCR1;TSG101;ERBB4;ERBB3;HSPA2;RAB11FIP4;DNM1L;TFRC;SH3GL2;SMAP1;RAB11FIP2;FGFR2;KIT;DNM1;FGFR3;…
KEGG_PEROXISOME	BAAT;MVK;PEX16;HAO2;HMGCL;DDO;AGPS;SOD1;SOD2;PAOX;ACOX3;AMACR;PEX5;ACOT8;ACAA1;SLC27A2;FAR1;SCP2;HACL1;NUDT12;ABCD4;ABCD3;PEX19;ECH1;PEX3;PXMP4;ABCD2;ACSL5;PEX12;EHHADH;PEX14;PRDX1;ACSL1;PEX11A;ECI2;ACSL3;ACSL4
KEGG_MTOR_SIGNALING_PATHWAY	TSC2;RPS6KA6;MTOR;EIF4B;RICTOR;INS;ULK1;RHEB;BRAF;HIF1A;PDPK1;RPTOR;AKT1;AKT2;RPS6KA2;RPS6KB1;MLST8;AKT3;TSC1;MAPK3;CAB39L;RPS6;MAPK1;RPS6KA1;ULK3;EIF4E1B;STK11;VEGFA;PRKAA2;VEGFC;PRKAA1;STRADA;PIK3R3;PIK3CA;PIK3CD;PIK3CG;PIK3R1
KEGG_APOPTOSIS	CASP10;CASP8;CASP7;PRKAR2B;TNFSF10;BIRC3;XIAP;PPP3R2;PPP3CC;PPP3R1;MYD88;AKT1;CASP3;AKT2;AKT3;ATM;APAF1;NGF;MAP3K14;IL1RAP;PIK3R3;BIRC2;PRKACA;PRKACB;PRKACG;PPP3CB;TP53;PPP3CA;PIK3CA;PIK3CD;PRKAR1A;PIK3CG;AIFM1;NTRK1;PIK3R1
KEGG_CARDIAC_MUSCLE_CONTRACTION	CACNB4;CACNG1;CACNG8;RYR2;ATP2A2;CACNG7;TPM2;TPM1;ATP1A4;ATP1B1;COX6B1;CACNA1D;SLC8A1;CACNA1C;COX4I1;ATP1A1;CACNA2D2;CACNA1S;ATP1A3;TNNC1;ATP1A2;TPM4;ACTC1;TPM3;CACNG2;CACNG3;MYL3;MYL2;COX6B2;COX5A;CACNG5;CACNG4;MYH6;ATP1B4
KEGG_VASCULAR_SMOOTH_MUSCLE_CONTRACTION	CALM2;CALM1;CALCRL;JMJD7-PLA2G4B;ROCK1;BRAF;EDNRA;GNA12;GNA11;GNA13;GUCY1A2;MYLK;MYL6;ADCY2;ADCY1;PRKACA;GNAQ;PRKACB;PRKACG;GNAS;PLA2G12A;AGTR1;CALM3;KCNMB2;ADCY8;PPP1R12B;ADCY6;ADCY7;PRKCB;PLCB3;ADCY5;MYL9;KCNMA1;PPP1R12A;PRKCD;PRKCE;MAP2K2;CACNA1D;PLA2G4A;PRKCQ;PLA2G12B;CACNA1C;ARHGEF12;MYLK2;CACNA1S;ADCY4;PPP1CA;MAPK3;GUCY1A3;ACTG2;PRKG1;MAPK1;RAMP3;ACTA2;ITPR1;ADORA2B;ITPR2;AVPR1A
KEGG_WNT_SIGNALING_PATHWAY	JUN;LRP5;LRP6;PPP3R2;SFRP1;PPP3CC;VANGL1;PPP3R1;FZD1;FZD6;FZD7;FZD8;LEF1;CREBBP;FZD9;PRICKLE1;CTBP2;ROCK1;CTBP1;DAAM2;TBL1XR1;MAP3K7;WNT2B;WNT11;AXIN1;AXIN2;MYC;CSNK2A1;CSNK2A2;CSNK1A1;NFATC3;SKP1;FBXW11;TBL1Y;WNT5B;CCND1;NLK;CAMK2B;CAMK2D;CAMK2G;PRKACA;APC;PRKACB;PRKACG;CACYBP;CCND2;CSNK1A1L;PRKCB;PLCB3;PRICKLE2;MAPK9;MAPK10;DVL2;FZD3;DKK1;DVL1;FOSL1;CUL1;TCF7;SMAD4;RAC1;TCF7L2;SMAD2;WNT1;MAPK8;…
KEGG_DORSO_VENTRAL_AXIS_FORMATION	NOTCH3;NOTCH2;NOTCH1;KRAS;PIWIL3;PIWIL2;PIWIL1;CPEB1;MAPK3;ETS1;ETS2;SPIRE1;PIWIL4;MAPK1
KEGG_NOTCH_SIGNALING_PATHWAY	DTX3L;NOTCH3;NOTCH2;EP300;HES1;NOTCH1;NUMB;APH1A;ADAM17;RFNG;RBPJ;CREBBP;DTX2;CTBP2;CTBP1;JAG2;DVL2;MAML2;DLL4;PSENEN;DVL1;DLL1;LFNG;JAG1;MAML3;HDAC1;DTX4;RBPJL
KEGG_HEDGEHOG_SIGNALING_PATHWAY	CSNK1A1L;GAS1;ZIC2;LRP2;CSNK1G1;WNT2B;WNT11;SMO;CSNK1G3;SHH;WNT1;CSNK1D;RAB23;CSNK1A1;GSK3B;WNT7B;WNT2;WNT3;WNT5A;WNT6;FBXW11;WNT5B;GLI1;DHH;PRKACA;PRKACB;SUFU;BMP4;PRKACG;BMP2;BMP7;GLI3;PTCH1;BMP5;BMP6
KEGG_TGF_BETA_SIGNALING_PATHWAY	TFDP1;NOG;GDF7;INHBB;INHBC;INHBA;CREBBP;ROCK1;ID1;ID2;RPS6KB1;CUL1;ID4;MAPK3;SMAD4;RBL1;NODAL;SMAD1;MYC;SMAD2;MAPK1;SMURF2;SMURF1;EP300;GDF5;SKP1;TGFB2;PPP2CB;PPP2CA;SMAD5;FST;PITX2;TGFBR2;AMHR2;LTBP1;AMH;TGFBR1;SMAD9;LEFTY2;SMAD7;TGFB3;SMAD6;BMPR2;GDF6;BMPR1A;BMPR1B;ACVR2B;ACVR2A;BMP4;E2F5;BMP2;E2F4;SP1;BMP7;ZFYVE9;BMP5;BMP6;THBS2;DCN;THBS1
KEGG_AXON_GUIDANCE	PPP3R2;PPP3CC;PPP3R1;PAK4;NGEF;SEMA4C;ROCK1;ABLIM3;PTK2;ROBO1;SLIT2;ROBO2;PLXNA1;ABL1;PLXNA2;PLXNB3;SEMA3G;ITGB1;SEMA3F;NRAS;SEMA6D;PAK6;PLXNA3;NCK1;NTNG1;SEMA6A;NFATC3;KRAS;L1CAM;CFL2;CFL1;GNAI1;UNC5A;GNAI2;NCK2;SLIT1;SLIT3;PAK7;NTN1;PAK1;LRRC4C;SEMA3C;GNAI3;SEMA5A;DCC;CDC42;SRGAP2;SEMA6B;PAK3;SEMA3D;EPHB4;EPHB6;SEMA4B;PAK2;CXCR4;EPHB1;EPHB3;EPHB2;EFNB1;EFNA5;EFNB3;EFNB2;ARHGEF12;SRGAP1;RASA1;SE…
KEGG_VEGF_SIGNALING_PATHWAY	PRKCB;PPP3R2;PPP3CC;PPP3R1;JMJD7-PLA2G4B;PTK2;MAP2K2;PLA2G4A;PTGS2;PLA2G12B;AKT1;AKT2;NRAS;AKT3;MAPK3;RAC1;MAPK1;MAPKAPK3;HRAS;MAPK14;MAPK12;NFATC3;MAPKAPK2;KRAS;VEGFA;PXN;SRC;PIK3R3;PPP3CB;PPP3CA;PIK3CA;PIK3CD;PLA2G12A;PIK3CG;PIK3R1;CDC42
KEGG_FOCAL_ADHESION	JUN;ELK1;BIRC3;XIAP;IGF1R;ROCK1;PTK2;FLT1;AKT1;AKT2;LAMC2;LAMB2;LAMC1;LAMA4;LAMA5;LAMB1;PAK6;FLNC;FLNB;MYL2;MYLK;MYL5;MYL10;BIRC2;COL11A1;THBS2;THBS1;PPP1R12A;ACTN4;ACTN1;MAPK9;MAPK10;RASGRF1;RAPGEF1;ACTG1;HRAS;ITGA8;CTNNB1;MYL12B;ACTB;PTEN;RAP1A;PIK3R3;RAP1B;TNC;CAV1;CAV3;VAV3;COL6A2;COL5A2;ITGA9;CHAD;PAK4;ITGA3;COL2A1;COL3A1;PARVB;COL4A2;BRAF;PDPK1;ITGB3;ITGB6;DOCK1;ITGAV;ITGB1;AKT3;VAV2;COL1A1…
KEGG_ECM_RECEPTOR_INTERACTION	COL6A2;COL5A2;HSPG2;ITGA9;CHAD;GP5;ITGA3;COL2A1;COL3A1;AGRN;COL4A2;ITGB3;ITGB6;LAMC2;ITGAV;ITGB1;LAMB2;LAMC1;COL1A1;LAMA4;LAMA5;LAMB1;COL1A2;ITGA8;TNR;SV2A;DAG1;LAMA2;SDC3;ITGB8;ITGA6;SV2B;TNC;COL11A1;SDC2;SDC4;THBS2;SDC1;THBS1
KEGG_CELL_ADHESION_MOLECULES_CAMS	CDH3;NLGN3;CDH4;NLGN1;ITGA9;ITGAL;NRCAM;CADM3;CADM1;CLDN20;ITGAV;ITGB1;CDH2;NLGN2;NRXN3;CLDN17;L1CAM;ITGB8;VCAN;NFASC;NRXN1;NRXN2;SDC2;SDC4;SDC1;CDH1;PVRL1;ICAM2;CLDN8;CLDN2;CLDN6;CLDN5;CLDN1;NEO1;PTPRF;CLDN22;CNTNAP2;PTPRC;PVRL3;ITGA8;NCAM1;NEGR1;CLDN11;SDC3;CLDN7;CLDN4;ITGA6;GLG1;CDH15;CLDN14;NLGN4X
KEGG_ADHERENS_JUNCTION	MLLT4;SNAI2;IGF1R;CREBBP;LEF1;ACTN4;PTPN6;ACTN1;WASF2;WASL;PTPRF;WASF1;MAP3K7;FGFR1;IQGAP1;MAPK3;TCF7;SMAD4;ACTG1;INSR;WASF3;CTNNA1;RAC1;TCF7L2;SMAD2;MAPK1;CSNK2A1;PVRL3;CSNK2A2;EP300;VCL;CTNNA2;CTNNB1;FARP2;TGFBR2;TGFBR1;ACTB;TJP1;SRC;NLK;TCF7L1;YES1;FER;LMO7;FYN;PARD3;CDC42;ACTN2;CDH1;PVRL1
KEGG_TIGHT_JUNCTION	INADL;MLLT4;PPP2R2D;MAGI2;MPP5;RRAS2;MYH1;CTTN;CRB3;CLDN20;AKT1;AKT2;AKT3;NRAS;CTNNA1;CSNK2A1;CSNK2A2;KRAS;CLDN17;PARD6B;MAGI1;GNAI1;GNAI2;MYL2;MYL5;MYL10;ASH1L;YES1;MAGI3;GNAI3;MYH2;MYH4;MYH6;MYH8;MYH10;CDC42;ACTN2;PRKCB;CASK;CLDN8;CLDN2;CLDN6;MYL9;CLDN5;CLDN1;MPDZ;PRKCI;ACTN4;ACTN1;PRKCD;PRKCE;PRKCQ;PRKCZ;CLDN22;ACTG1;HRAS;CTNNA2;PARD6G;TJAP1;SPTAN1;PPP2R2A;CTNNB1;PPP2R2B;CLDN11;PPP2CB;PPP2CA;C…
KEGG_GAP_JUNCTION	GRM5;ADCY8;ADCY6;TUBA1A;PRKCB;ADCY7;PLCB3;ADCY5;GRM1;CDK1;TUBB4A;TUBB4B;TUBB3;TUBB2A;MAP2K2;ADCY4;TUBA1B;NRAS;MAPK3;DRD1;MAPK7;GUCY1A3;PRKG1;PRKG2;MAPK1;TUBA3D;HRAS;GJD2;CSNK1D;TUBB2B;ITPR1;ITPR2;TUBAL3;GNA11;KRAS;GJA1;GNAI1;HTR2A;GNAI2;GUCY1A2;HTR2C;HTR2B;TUBB8;TUBA8;TUBA4A;ADCY2;ADCY1;TUBA1C;TJP1;TUBB1;SRC;PDGFRA;PRKACA;PRKACB;GNAQ;PRKACG;GNAS;GNAI3;MAP3K2;TUBA3E
KEGG_COMPLEMENT_AND_COAGULATION_CASCADES	F2;F2R;FGB;F9;TFPI;F12;SERPINA5;C5AR1;BDKRB1;BDKRB2;CPB2;FGA;CFD;C1R
KEGG_ANTIGEN_PROCESSING_AND_PRESENTATION	RFXAP;PSME3;HSPA2;CREB1;HSPA5;CTSL1;HSPA6;HSPA8;CANX;HSP90AA1;NFYB;CALR;PDIA3;PSME1;HSP90AB1
KEGG_RENIN_ANGIOTENSIN_SYSTEM	REN;CTSA;AGTR1;AGTR2;ENPEP;CPA3
KEGG_TOLL_LIKE_RECEPTOR_SIGNALING_PATHWAY	JUN;MYD88;TLR6;MAP3K7;AKT1;AKT2;CTSK;AKT3;TLR5;MAPK14;MAPK12;TRAF3;TOLLIP;TLR7;CASP8;MAPK9;MAPK10;MAP2K2;MAP2K3;MAP2K7;MAPK3;RAC1;MAPK1;MAPK8;PIK3R3;PIK3CA;PIK3CD;TLR3;TLR1;FOS;TLR2;PIK3CG;PIK3R1
KEGG_NOD_LIKE_RECEPTOR_SIGNALING_PATHWAY	TRIP6;CASP8;TAB3;BIRC3;XIAP;MEFV;MAPK9;MAPK10;MAP3K7;CASP1;SUGT1;MAPK3;PSTPIP1;MAPK1;MAPK8;MAPK14;MAPK12;HSP90AA1;BIRC2;HSP90AB1
KEGG_RIG_I_LIKE_RECEPTOR_SIGNALING_PATHWAY	CASP10;CASP8;ATG12;TBKBP1;SIKE1;MAPK9;MAPK10;MAP3K1;MAP3K7;DAK;OTUD5;DDX3X;MAPK8;MAPK14;MAPK12;DDX3Y;TRAF3;CYLD
KEGG_CYTOSOLIC_DNA_SENSING_PATHWAY	POLR3K;CASP1;POLR3H;POLR3B;POLR3F;POLR1C;POLR3GL
KEGG_JAK_STAT_SIGNALING_PATHWAY	PIAS3;TYK2;CREBBP;SOCS5;SPRY4;AKT1;AKT2;AKT3;STAT5B;MYC;SPRED1;PIAS1;PRLR;SOCS1;SOCS3;CCND1;CCND2;PTPN11;SPRED2;PTPN6;IL11;EP300;CBL;PIK3R3;SPRY2;IL6ST;SPRY1;STAM2;GHR;SOCS4;PIK3CA;PIM1;PIK3CD;SPRY3;PIK3CG;SOCS7;PIK3R1
KEGG_HEMATOPOIETIC_CELL_LINEAGE	GP5;ITGA3;TFRC;KIT;ITGB3;IL11;CSF1R;CD9;ITGA6
KEGG_NATURAL_KILLER_CELL_MEDIATED_CYTOTOXICITY	TNFSF10;ITGAL;PPP3R2;PPP3CC;PPP3R1;BRAF;VAV2;NRAS;NFATC3;KRAS;SHC3;PAK1;LCK;PTPN11;PRKCB;SHC1;ICAM2;PTPN6;MAP2K2;CASP3;MAPK3;RAC1;MAPK1;HRAS;PIK3R3;PPP3CB;PPP3CA;PIK3CA;PIK3CD;FYN;PIK3CG;VAV3;PIK3R1;SH2D1A
KEGG_T_CELL_RECEPTOR_SIGNALING_PATHWAY	JUN;MALT1;PDK1;PPP3R2;PPP3CC;PPP3R1;PAK4;MAP3K7;AKT1;AKT2;NRAS;AKT3;VAV2;PAK6;NCK1;MAPK14;MAPK12;NFATC3;KRAS;NCK2;MAP3K14;PAK7;PAK1;LCK;CDC42;PAK3;PAK2;PTPN6;MAPK9;MAP2K2;PRKCQ;MAP2K7;MAPK3;PTPRC;MAPK1;HRAS;GSK3B;CBL;ITK;PIK3R3;PPP3CB;DLG1;PPP3CA;PIK3CA;PIK3CD;FYN;FOS;PIK3CG;VAV3;PIK3R1
KEGG_B_CELL_RECEPTOR_SIGNALING_PATHWAY	JUN;PRKCB;MALT1;PPP3R2;PPP3CC;PPP3R1;PTPN6;MAP2K2;AKT1;CD81;AKT2;VAV2;AKT3;NRAS;MAPK3;RAC1;MAPK1;HRAS;NFATC3;GSK3B;KRAS;PIK3R3;PPP3CB;PPP3CA;PIK3CA;PIK3CD;FOS;PIK3CG;LYN;VAV3;PIK3R1
KEGG_FC_EPSILON_RI_SIGNALING_PATHWAY	PRKCB;PDK1;PRKCD;PRKCE;JMJD7-PLA2G4B;MAPK9;MAPK10;MAP2K2;MAP2K3;PLA2G4A;PLA2G12B;MAP2K7;AKT1;AKT2;VAV2;AKT3;NRAS;MAPK3;RAC1;MAPK1;HRAS;MAPK8;MAPK14;MAPK12;KRAS;PIK3R3;PIK3CA;PIK3CD;PLA2G12A;FYN;PIK3CG;VAV3;LYN;PIK3R1
KEGG_FC_GAMMA_R_MEDIATED_PHAGOCYTOSIS	PIP4K2B;WASF2;WASF1;AKT1;AKT2;PIP5K1A;ARPC5;AKT3;VAV2;ARPC1B;ARPC3;WASF3;DNM2;CFL2;CFL1;ASAP2;PAK1;CRK;CRKL;ARPC5L;PLD2;CDC42;PRKCB;ARF6;PRKCD;HCK;PRKCE;WASL;PLA2G4A;DNM1L;DNM1;MARCKS;RPS6KB1;MAPK3;RAC1;PTPRC;MAPK1;MARCKSL1;PPAP2B;LIMK1;PIK3R3;PIK3CA;PPAP2A;PIK3CD;PIK3CG;ASAP1;LYN;VAV3;PIK3R1
KEGG_LEUKOCYTE_TRANSENDOTHELIAL_MIGRATION	MLLT4;ITGAL;ROCK1;MMP2;PTK2;NCF4;CLDN20;ITGB1;VAV2;CTNNA1;MAPK14;MAPK12;VCL;CLDN17;GNAI1;MYL2;GNAI2;MYL5;PXN;RAPGEF3;MYL10;ARHGAP5;BCAR1;GNAI3;EZR;RHOH;CDC42;ACTN2;PTPN11;PRKCB;CLDN8;CLDN2;CLDN6;MYL9;CLDN5;CLDN1;CXCR4;ACTN4;ACTN1;NOX1;CLDN22;ARHGAP35;ACTG1;RAC1;ITK;CTNNA2;RASSF5;CTNNB1;CLDN11;CLDN7;MYL12B;CLDN4;ACTB;RAP1A;PIK3R3;RAP1B;CLDN14;PIK3CA;MSN;PIK3CD;PIK3CG;VAV3;PIK3R1
KEGG_INTESTINAL_IMMUNE_NETWORK_FOR_IGA_PRODUCTION	TNFRSF13C;MAP3K14;CXCR4;CCR10
KEGG_CIRCADIAN_RHYTHM_MAMMAL	CSNK1D;CRY1;BHLHE41;BHLHE40;CLOCK
KEGG_LONG_TERM_POTENTIATION	GRM5;ADCY8;CALM2;PRKCB;PLCB3;CALM1;RPS6KA6;PPP3R2;GRM1;PPP3CC;PPP3R1;CREBBP;PPP1R12A;GRIN1;GRIN2A;GRIN2B;MAP2K2;BRAF;GRIN2D;CACNA1C;GRIA2;GRIA1;RPS6KA2;NRAS;PPP1CA;MAPK3;RPS6KA1;MAPK1;HRAS;ITPR1;EP300;ITPR2;KRAS;ADCY1;RAP1A;RAPGEF3;RAP1B;CAMK2B;CAMK2D;CAMK2G;PRKACA;GNAQ;PRKACB;PRKACG;PPP3CB;PPP3CA;CALM3
KEGG_NEUROTROPHIN_SIGNALING_PATHWAY	JUN;FRS2;CALM2;CALM1;PDK1;RPS6KA6;TP73;BRAF;MAP3K1;MAP3K3;ABL1;AKT1;AKT2;NRAS;AKT3;MAPK14;MAPK12;KRAS;SHC3;NGF;BDNF;SH2B3;CSK;YWHAB;CAMK2B;CAMK2D;FOXO3;CAMK2G;CRK;CRKL;YWHAZ;ARHGDIA;CALM3;YWHAH;ARHGDIB;YWHAG;YWHAE;CDC42;PTPN11;SHC1;PRKCD;MAPK9;MAPK10;MAP2K2;MAP2K7;RPS6KA2;RAPGEF1;MAPK3;RPS6KA4;MAPK7;RAC1;MAPK1;RPS6KA1;YWHAQ;HRAS;MAPK8;MAPKAPK2;GSK3B;NTF3;RAP1A;PIK3R3;RAP1B;TP53;PIK3CA;PIK3CD;GAB1…
KEGG_LONG_TERM_DEPRESSION	GRM5;RYR1;PRKCB;PLCB3;GRM1;CRH;IGF1R;JMJD7-PLA2G4B;CACNA1A;MAP2K2;BRAF;PLA2G4A;PLA2G12B;GRIA3;GRIA2;GRIA1;NRAS;MAPK3;GUCY1A3;PRKG1;PRKG2;MAPK1;HRAS;ITPR1;ITPR2;GNA12;GNA13;GNA11;KRAS;GNAI1;GNAI2;GUCY1A2;PPP2CB;PPP2CA;GNAQ;GNAS;GNAI3;GNAO1;GNAZ;PLA2G12A;LYN
KEGG_OLFACTORY_TRANSDUCTION	CALM2;CALM1;OR52K1;OR51D1;ARRB2;OR4M2;CAMK2B;CAMK2D;CAMK2G;OR51B5;CALM3;PDC;OR2C1;OR10A4;OR7D2;OR4N4;OR56B1;OR13A1;GUCY2D;OR4C11;GNAL;OR4K1;OR8J1;OR9Q1;OR9Q2;OR5M3;OR51M1;OR51Q1;OR51I1;OR2B2;OR52N5;OR52N4;OR5B12;OR51B2;OR52B4;OR2AG1;OR4A5;OR7A5;OR51E1;OR52I2;OR4C13;OR4C12;OR10H2;CNGA3;OR5K1;OR2L13;PRKACA;PRKACB;PRKACG;OR10J1;PRKG1;PRKG2;OR2S2
KEGG_TASTE_TRANSDUCTION	ADCY8;ADCY6;CACNA1A;CACNA1B;ADCY4;GNG13;KCNB1;GNB3;GNG3;PRKACA;PRKACB;PRKACG;GNAS;GNB1;TAS2R20
KEGG_REGULATION_OF_ACTIN_CYTOSKELETON	SSH2;RRAS2;ROCK1;PTK2;ARHGEF7;ARPC5;NRAS;ARPC1B;ARPC3;PAK6;PFN1;PFN2;IQGAP3;KRAS;CFL2;CFL1;MYL2;MYLK;BDKRB1;MYL5;BDKRB2;CSK;MYL10;APC;ARPC5L;MYH10;ARHGEF4;FGF9;FGF8;FGF7;FGF5;FGF3;FGF4;FGF1;FGF2;PPP1R12A;ACTN4;ACTN1;MAP2K2;ARHGEF12;FGFR2;FGFR3;FGFR1;FGF14;FGF17;FGF11;IQGAP1;FGF12;FGF13;ACTG1;HRAS;ITGA8;LIMK1;FGF18;MYL12B;PIP4K2A;ACTB;PIK3R3;GIT1;MSN;IQGAP2;NCKAP1;VAV3;ABI2;F2;F2R;ARHGEF6;ITGA9;IT…
KEGG_INSULIN_SIGNALING_PATHWAY	CALM2;PPARGC1A;ELK1;CALM1;FBP1;HK1;RHEB;BRAF;PDPK1;EXOC7;AKT1;AKT2;NRAS;AKT3;PYGB;PYGM;ACACB;PYGL;ACACA;PDE3B;FLOT2;KRAS;SHC3;SOCS1;PRKAB2;PRKAB1;PRKAA2;PRKAA1;PDE3A;SOCS3;FOXO1;PRKACA;PRKACB;G6PC2;PRKACG;CRK;CRKL;RHOQ;PRKAR1A;CALM3;SHC1;PRKAR2B;TSC2;MTOR;MKNK1;FASN;INS;PHKG2;PRKCI;GYS2;MAPK9;MAPK10;MAP2K2;PTPRF;PRKAG3;RPTOR;PPP1R3C;RAPGEF1;RPS6KB1;PRKCZ;TSC1;PPP1CA;MAPK3;PKLR;INSR;RPS6;PPP1R3D;M…
KEGG_GNRH_SIGNALING_PATHWAY	JUN;CALM2;ELK1;CALM1;JMJD7-PLA2G4B;MMP2;MAP3K1;MAP3K3;MAP3K4;CGA;NRAS;MAPK14;MAPK12;KRAS;GNA11;ADCY2;ADCY1;CAMK2B;CAMK2D;CAMK2G;PRKACA;GNAQ;PRKACB;PRKACG;GNRHR;GNAS;PLA2G12A;PLD2;HBEGF;CALM3;MAP3K2;CDC42;ADCY8;ADCY6;ADCY7;PRKCB;PLCB3;ADCY5;PRKCD;MAPK9;MAPK10;MAP2K2;CACNA1D;PLA2G4A;MAP2K3;PLA2G12B;CACNA1C;MAP2K7;CACNA1S;ADCY4;MAPK3;MAPK7;MAPK1;HRAS;MAPK8;ITPR1;ITPR2;SRC
KEGG_PROGESTERONE_MEDIATED_OOCYTE_MATURATION	CDC16;ADCY8;ADCY6;ADCY7;ADCY5;SPDYA;RPS6KA6;CDK1;ANAPC10;IGF1R;INS;ANAPC11;MAPK9;MAPK10;BRAF;ADCY4;AKT1;AKT2;RPS6KA2;AKT3;CPEB1;MAPK3;ANAPC5;RPS6KA1;MAPK1;PDE3B;MAPK8;MAPK14;MAPK12;KRAS;GNAI1;GNAI2;FZR1;HSP90AA1;ADCY2;ADCY1;PDE3A;ANAPC13;PIK3R3;PGR;CCNA2;PRKACA;PRKACB;PRKACG;CDC26;GNAI3;HSP90AB1;CDC27;PIK3CA;CCNB2;PIK3CD;CDC25A;CCNB1;PIK3CG;PIK3R1
KEGG_MELANOGENESIS	CALM2;CALM1;FZD1;FZD6;FZD7;LEF1;CREBBP;FZD8;FZD9;POMC;CREB1;WNT2B;WNT11;NRAS;EDNRB;KRAS;GNAI1;GNAI2;ADCY2;ADCY1;CREB3L3;WNT5B;CAMK2B;CAMK2D;CAMK2G;PRKACA;GNAQ;PRKACB;PRKACG;GNAS;GNAI3;GNAO1;CALM3;ADCY8;ADCY6;ADCY7;PRKCB;PLCB3;ADCY5;MC1R;DVL2;MAP2K2;KIT;FZD3;DVL1;ADCY4;TYRP1;MAPK3;TCF7;MAPK1;TCF7L2;HRAS;WNT1;EP300;GSK3B;WNT7B;WNT2;WNT3;WNT5A;CTNNB1;WNT6;FZD10;CREB3L2;TCF7L1;MITF;FZD2
KEGG_ADIPOCYTOKINE_SIGNALING_PATHWAY	PTPN11;PPARGC1A;SLC2A1;MTOR;ADIPOR2;POMC;MAPK9;MAPK10;PRKCQ;RXRG;PRKAG3;RXRA;AKT1;AKT2;AKT3;ACACB;MAPK8;CPT1A;STK11;PPARA;PRKAB2;PRKAB1;PRKAA2;PRKAA1;SOCS3;ACSL5;G6PC2;ACSL1;G6PC;IRS1;ACSL3;ACSL4
KEGG_TYPE_II_DIABETES_MELLITUS	MAPK8;MAFA;SOCS1;SLC2A2;MTOR;SOCS3;INS;PRKCD;PRKCE;MAPK9;CACNA1A;MAPK10;HK1;PIK3R3;CACNA1D;CACNA1E;CACNA1B;CACNA1C;ABCC8;SOCS4;PIK3CA;CACNA1G;PIK3CD;PRKCZ;MAPK3;IRS1;PKLR;INSR;PIK3CG;PIK3R1;MAPK1
KEGG_TYPE_I_DIABETES_MELLITUS	PTPRN2;INS;PTPRN;GAD1;CPE;GAD2;HSPD1
KEGG_MATURITY_ONSET_DIABETES_OF_THE_YOUNG	MNX1;HES1;MAFA;PAX6;SLC2A2;BHLHA15;HNF4G;FOXA3;HNF4A;NKX2-2;ONECUT1;NEUROD1;INS;FOXA2;IAPP;NR5A2;PKLR
KEGG_ALDOSTERONE_REGULATED_SODIUM_REABSORPTION	SFN;NR3C2;PRKCB;KRAS;KCNJ1;ATP1A4;ATP1B1;NEDD4L;INS;PIK3R3;SLC9A3R2;PDPK1;ATP1A1;ATP1A3;ATP1A2;PIK3CA;PIK3CD;MAPK3;IRS1;SGK1;ATP1B4;INSR;PIK3CG;PIK3R1;MAPK1
KEGG_VASOPRESSIN_REGULATED_WATER_REABSORPTION	ADCY6;DYNLL2;DYNC1LI2;AQP4;RAB11A;DYNLL1;AQP3;RAB5B;AVPR2;RAB5A;CREB3L3;DCTN5;CREB3L2;RAB11B;PRKACA;PRKACB;PRKACG;CREB1;GNAS;DYNC1I1;CREB5;ARHGDIA;ARHGDIB;RAB5C
KEGG_PROXIMAL_TUBULE_BICARBONATE_RECLAMATION	GLUD2;CA2;GLS2;SLC38A3;ATP1A1;GLUD1;ATP1A3;SLC4A4;ATP1A2;GLS;ATP1A4;ATP1B1;ATP1B4
KEGG_ALZHEIMERS_DISEASE	NAE1;CALM2;CALM1;PPP3R2;PPP3CC;PPP3R1;ATP2A2;NDUFS7;ADAM17;BACE2;PSENEN;LRP1;COX4I1;APAF1;HSD17B10;APH1A;ATP5D;ATF6;IDE;ATP5G3;ATP5G2;ADAM10;ATP5G1;ATP5F1;COX5A;CDK5R1;GNAQ;ATP5A1;APBB1;CALM3;NDUFA4L2;CASP8;CASP7;PLCB3;RYR3;SDHD;SDHB;GRIN1;GRIN2A;GRIN2B;COX6B1;CACNA1D;GRIN2D;CACNA1C;CACNA1S;CASP3;MAPK3;MAPK1;ITPR1;ITPR2;NDUFAB1;GSK3B;NDUFA8;NDUFA6;NDUFV3;COX6B2;NDUFS8;NDUFS1;NDUFV2;NDUFB6;NDUFS4;…
KEGG_PARKINSONS_DISEASE	UBE2L6;NDUFS7;COX4I1;APAF1;SEPT5;UBE2G2;UBE2G1;VDAC2;VDAC3;UBE2J2;ATP5D;ATP5G3;ATP5G2;ATP5G1;ATP5F1;COX5A;SLC25A6;SLC25A5;ATP5A1;SLC25A4;SLC18A1;SLC18A2;NDUFA4L2;SLC25A31;SDHD;SDHB;COX6B1;UBB;CASP3;NDUFAB1;NDUFA8;NDUFA6;NDUFV3;COX6B2;NDUFS8;NDUFS1;NDUFV2;NDUFB6;NDUFS4;NDUFS6;NDUFB9;NDUFS5;NDUFB5;PARK7;GPR37
KEGG_AMYOTROPHIC_LATERAL_SCLEROSIS_ALS	PPP3R2;PPP3CC;PPP3R1;ALS2;TOMM40L;GRIN1;GRIN2A;GRIN2B;SOD1;GRIN2D;MAP2K3;NEFM;GRIA2;SLC1A2;NEFH;GRIA1;CASP1;CASP3;RAC1;MAPK14;MAPK12;APAF1;GPX1;RAB5A;PRPH2;PPP3CB;TP53;PPP3CA;DERL1
KEGG_HUNTINGTONS_DISEASE	POLR2H;POLR2F;PPARGC1A;POLR2J;TAF4;NRF1;NDUFS7;CREBBP;COX4I1;CREB1;AP2A1;APAF1;VDAC2;VDAC3;ATP5D;DNAH1;BDNF;ATP5G3;ATP5G2;CREB3L3;ATP5G1;ATP5F1;COX5A;GNAQ;SLC25A6;SP1;ATP5A1;SLC25A5;SLC25A4;NDUFA4L2;POLR2D;DNAL4;SLC25A31;GRM5;CASP8;PLCB3;IFT57;SDHD;SDHB;GRIN1;SOD1;GRIN2B;COX6B1;SOD2;CASP3;REST;CREB5;SIN3A;DLG4;EP300;ITPR1;NDUFAB1;NDUFA8;NDUFA6;NDUFV3;COX6B2;GPX1;TBP;CREB3L2;NDUFS8;NDUFV2;NDUFS1;N…
KEGG_PRION_DISEASES	EGR1;NCAM1;ELK1;NOTCH1;SOD1;STIP1;MAP2K2;PRKACA;PRKACB;PRKACG;HSPA5;LAMC1;MAPK3;FYN;MAPK1
KEGG_VIBRIO_CHOLERAE_INFECTION	ATP6V1G1;PDIA4;PRKCB;SLC12A2;SEC61B;ATP6V0A1;KDELR2;ATP6V1G3;ATP6AP1;CFTR;ERO1L;ATP6V0A2;ATP6V0D1;KCNQ1;ARF1;ACTG1;ATP6V1E2;MUC2;ATP6V1C2;ACTB;TJP1;PRKACA;PRKACB;PRKACG;GNAS;ATP6V1D;SEC61A2;ATP6V1A;ATP6V1B2;ATP6V1B1
KEGG_EPITHELIAL_CELL_SIGNALING_IN_HELICOBACTER_PYLORI_INFECTION	JUN;ATP6V1G1;PTPN11;ADAM17;ATP6V0A1;ATP6V1G3;ATP6AP1;CXCR1;MAPK9;MAPK10;CASP3;ATP6V0A2;ATP6V0D1;RAC1;MAPK8;MAPK14;MAPK12;ATP6V1E2;PTPRZ1;MAP3K14;ATP6V1C2;ADAM10;TJP1;CSK;SRC;PAK1;GIT1;ATP6V1D;ATP6V1A;HBEGF;ATP6V1B2;LYN;ATP6V1B1;CDC42
KEGG_PATHOGENIC_ESCHERICHIA_COLI_INFECTION	TUBA1A;CLDN1;TUBB4A;TUBB4B;TUBB3;CTTN;ROCK1;TUBB2A;WASL;ABL1;TUBA1B;ARPC5;ITGB1;ARPC1B;ARPC3;ACTG1;NCL;TUBA3D;NCK1;YWHAQ;TLR5;TUBB2B;TUBAL3;CTNNB1;TUBB8;TUBA8;TUBA4A;NCK2;TUBA1C;ACTB;TUBB1;HCLS1;EZR;ARPC5L;YWHAZ;FYN;CDC42;CDH1;TUBA3E
KEGG_LEISHMANIA_INFECTION	JUN;PRKCB;ELK1;MYD88;PTPN6;NCF4;PTGS2;MAP3K7;ITGB1;MAPK3;MARCKSL1;MAPK1;MAPK14;MAPK12;TGFB2;TGFB3;TLR2;FOS
KEGG_PATHWAYS_IN_CANCER	JUN;TFG;BIRC3;XIAP;IGF1R;FZD1;GSTP1;FZD6;FZD7;FZD8;LEF1;FZD9;MSH6;CTBP2;CTBP1;PTK2;PTGS2;HIF1A;ABL1;WNT2B;WNT11;AKT1;AKT2;LAMC2;SMO;NRAS;LAMB2;TPR;AXIN1;LAMC1;AXIN2;STAT5B;LAMA4;LAMA5;LAMB1;CTNNA1;TPM3;MYC;CSF1R;SHH;CCDC6;KRAS;TGFB2;TRAF5;TRAF3;TGFBR2;TRAF1;TGFBR1;TGFB3;RALB;RALA;FOXO1;BIRC2;APC;SUFU;BCR;MAX;CASP8;FGF9;RARA;FGF8;FGF7;FGF5;MTOR;FGF3;FGF4;FGF1;FGF2;MAPK9;MAPK10;MAP2K2;FGFR2;FZD3;KI…
KEGG_COLORECTAL_CANCER	JUN;LEF1;MSH6;MAPK9;MAPK10;BRAF;MLH1;AKT1;CASP3;AKT2;AKT3;AXIN1;AXIN2;MAPK3;SMAD4;TCF7;RAC1;MYC;TCF7L2;SMAD2;MAPK1;MAPK8;APPL1;GSK3B;KRAS;CTNNB1;TGFB2;TGFBR2;TGFBR1;TGFB3;CCND1;PIK3R3;TCF7L1;MSH2;APC;RALGDS;TP53;PIK3CA;PIK3CD;FOS;PIK3CG;DCC;PIK3R1
KEGG_RENAL_CELL_CARCINOMA	JUN;PAK3;PTPN11;PAK2;SLC2A1;PAK4;CREBBP;TCEB1;TCEB2;MAP2K2;BRAF;HIF1A;AKT1;ARNT2;AKT2;RAPGEF1;AKT3;NRAS;CUL2;MAPK3;ETS1;EGLN2;EGLN3;PAK6;RAC1;MAPK1;HRAS;EP300;EPAS1;KRAS;TGFB2;VEGFA;VEGFC;TGFB3;PAK7;RAP1A;PIK3R3;RAP1B;EGLN1;PAK1;CRK;PIK3CA;CRKL;PIK3CD;GAB1;PIK3CG;PIK3R1;CDC42
KEGG_PANCREATIC_CANCER	E2F1;ARHGEF6;RAD51;MAPK9;MAPK10;BRAF;RB1;AKT1;AKT2;AKT3;MAPK3;SMAD4;RAC1;SMAD2;MAPK1;MAPK8;KRAS;TGFB2;VEGFA;VEGFC;TGFBR2;TGFBR1;TGFB3;CCND1;PIK3R3;RALB;RALA;RALBP1;RALGDS;TP53;PIK3CA;CDK6;PIK3CD;PIK3CG;PIK3R1;CDC42
KEGG_ENDOMETRIAL_CANCER	ELK1;LEF1;MAP2K2;BRAF;MLH1;PDPK1;AKT1;AKT2;NRAS;AKT3;AXIN1;AXIN2;MAPK3;TCF7;CTNNA1;MYC;MAPK1;TCF7L2;HRAS;GSK3B;KRAS;CTNNA2;CTNNB1;CCND1;PTEN;PIK3R3;TCF7L1;FOXO3;APC;TP53;PIK3CA;PIK3CD;PIK3CG;PIK3R1;CDH1
KEGG_GLIOMA	CALM2;E2F1;PRKCB;SHC1;CALM1;MTOR;IGF1R;MAP2K2;BRAF;RB1;AKT1;AKT2;NRAS;AKT3;MAPK3;MAPK1;HRAS;KRAS;SHC3;CDKN1A;CCND1;PTEN;PIK3R3;CAMK2B;PDGFRA;CAMK2D;CAMK2G;TP53;PIK3CA;CDK6;PIK3CD;CALM3;PIK3CG;PIK3R1
KEGG_PROSTATE_CANCER	E2F1;MTOR;IGF1R;GSTP1;CREBBP;LEF1;INS;MAP2K2;BRAF;FGFR2;PDPK1;RB1;CREB1;AKT1;AKT2;FGFR1;AKT3;NRAS;CREB5;MAPK3;TCF7;TCF7L2;MAPK1;HRAS;EP300;GSK3B;KRAS;CDKN1B;CDKN1A;CTNNB1;HSP90AA1;AR;CREB3L3;SRD5A2;CREB3L2;CCND1;PTEN;PIK3R3;TCF7L1;FOXO1;PDGFRA;HSP90AB1;TP53;PIK3CA;CCNE2;PIK3CD;PIK3CG;PIK3R1
KEGG_THYROID_CANCER	HRAS;CCDC6;TFG;KRAS;CTNNB1;LEF1;CCND1;MAP2K2;TCF7L1;BRAF;RXRG;RXRA;TP53;RET;NRAS;TPR;MAPK3;TCF7;NTRK1;MYC;TPM3;CDH1;MAPK1;TCF7L2
KEGG_BASAL_CELL_CARCINOMA	FZD1;FZD6;FZD7;FZD8;LEF1;FZD9;DVL2;FZD3;DVL1;WNT2B;WNT11;SMO;AXIN1;AXIN2;TCF7;TCF7L2;SHH;WNT1;GSK3B;WNT7B;WNT2;WNT3;WNT5A;CTNNB1;WNT6;FZD10;WNT5B;GLI1;TCF7L1;BMP4;SUFU;APC;BMP2;PTCH1;GLI3;TP53;FZD2
KEGG_MELANOMA	E2F1;FGF9;FGF8;FGF7;FGF5;IGF1R;FGF3;FGF4;FGF1;FGF2;MAP2K2;BRAF;RB1;AKT1;AKT2;FGFR1;FGF14;FGF17;AKT3;NRAS;FGF11;FGF12;FGF13;MAPK3;FGF19;MAPK1;HRAS;KRAS;CDKN1A;FGF18;CCND1;PTEN;PIK3R3;PDGFRA;TP53;PIK3CA;CDK6;PIK3CD;MITF;PIK3CG;PIK3R1;CDH1
KEGG_BLADDER_CANCER	HRAS;E2F1;KRAS;CDKN1A;TYMP;VEGFA;VEGFC;CCND1;MMP2;MAP2K2;BRAF;RB1;RASSF1;TP53;FGFR3;NRAS;MAPK3;DAPK1;THBS1;MYC;CDH1;MAPK1
KEGG_CHRONIC_MYELOID_LEUKEMIA	E2F1;PTPN11;SHC1;CTBP2;CTBP1;MAP2K2;BRAF;RB1;ABL1;AKT1;AKT2;AKT3;NRAS;STAT5B;MAPK3;SMAD4;MYC;MAPK1;RUNX1;HRAS;KRAS;CBL;SHC3;CDKN1B;CDKN1A;TGFB2;TGFBR2;TGFBR1;TGFB3;CCND1;PIK3R3;TP53;CRK;PIK3CA;CDK6;CRKL;PIK3CD;HDAC1;BCR;PIK3CG;PIK3R1
KEGG_ACUTE_MYELOID_LEUKEMIA	ZBTB16;RARA;MTOR;CEBPA;LEF1;MAP2K2;BRAF;KIT;SPI1;AKT1;AKT2;RPS6KB1;NRAS;AKT3;STAT5B;MAPK3;TCF7;MYC;TCF7L2;MAPK1;RUNX1;HRAS;RUNX1T1;KRAS;CCND1;PIK3R3;TCF7L1;PIK3CA;PIM1;PIK3CD;PIK3CG;PIK3R1
KEGG_SMALL_CELL_LUNG_CANCER	MAX;E2F1;PIAS3;BIRC3;XIAP;ITGA3;PTK2;COL4A2;PTGS2;RXRG;RXRA;RB1;AKT1;AKT2;ITGAV;LAMC2;ITGB1;AKT3;LAMB2;LAMC1;LAMA4;LAMA5;LAMB1;MYC;PIAS1;APAF1;CDKN1B;LAMA2;TRAF5;TRAF3;TRAF1;ITGA6;CCND1;PTEN;PIK3R3;BIRC2;TP53;PIK3CA;CCNE2;CDK6;PIK3CD;PIK3CG;PIK3R1;CKS1B
KEGG_NON_SMALL_CELL_LUNG_CANCER	E2F1;PRKCB;MAP2K2;BRAF;PDPK1;RXRG;RB1;RXRA;RASSF1;AKT1;AKT2;NRAS;AKT3;MAPK3;MAPK1;HRAS;KRAS;RASSF5;CCND1;PIK3R3;FOXO3;TP53;PIK3CA;CDK6;PIK3CD;PIK3CG;PIK3R1
KEGG_SYSTEMIC_LUPUS_ERYTHEMATOSUS	HIST3H2BB;H2AFY;HIST1H2AA;HIST1H2AD;HIST3H2A;HIST2H2AB;HIST2H3C;HIST2H2AA4;HIST1H4I;HIST3H3;HIST4H4;HIST2H4B;H2AFB3;HIST2H4A;HIST1H2BB;H2AFX;HIST1H2BD;H3F3B;HIST1H2AH;H3F3A;C1R;HIST1H2BK;ACTN2;HIST1H2AG;HIST1H3F;HIST1H4D;HIST1H4K;H2AFY2;HIST1H4F;H2AFV;HIST1H4C;HIST1H4J;HIST1H4B;HIST1H4H;ACTN4;HIST1H4L;HIST1H2BJ;ACTN1;HIST1H4G;HIST2H2BE;GRIN2A;GRIN2B;HIST1H3D;HIST1H3A;HIST1H3G;HIST1H3I;HIST1H3C;HI…
KEGG_PRIMARY_IMMUNODEFICIENCY	TNFRSF13C;RFXAP;UNG;RAG2;RAG1;AIRE;LCK;PTPRC
KEGG_HYPERTROPHIC_CARDIOMYOPATHY_HCM	CACNB4;CACNG1;ITGA9;RYR2;CACNG8;ATP2A2;CACNG7;TPM2;ITGA3;TPM1;DMD;CACNA1D;SLC8A1;CACNA1C;ITGB3;CACNA2D2;CACNA1S;PRKAG3;TNNC1;ITGB6;ITGAV;ITGB1;TPM4;ACTC1;ACTG1;TPM3;SGCD;ITGA8;SGCB;CACNG2;DAG1;CACNG3;LAMA2;TGFB2;MYL3;MYL2;PRKAB2;PRKAB1;PRKAA2;ITGB8;PRKAA1;ACTB;ITGA6;TGFB3;CACNG5;CACNG4;DES;MYH6
KEGG_ARRHYTHMOGENIC_RIGHT_VENTRICULAR_CARDIOMYOPATHY_ARVC	CACNB4;CACNG1;ITGA9;CACNG8;RYR2;ATP2A2;CACNG7;ITGA3;LEF1;ACTN4;ACTN1;DMD;CACNA1D;SLC8A1;CACNA1C;ITGB3;CACNA2D2;CACNA1S;ITGB6;ITGAV;ITGB1;TCF7;ACTG1;CTNNA1;CDH2;TCF7L2;SGCD;ITGA8;SGCB;CACNG2;CTNNA2;DAG1;CACNG3;CTNNB1;LAMA2;GJA1;ITGB8;ACTB;ITGA6;CACNG5;CACNG4;TCF7L1;DSP;DES;ACTN2
KEGG_DILATED_CARDIOMYOPATHY	ADCY8;CACNB4;ADCY6;CACNG1;ADCY7;ADCY5;ITGA9;RYR2;CACNG8;CACNG7;ATP2A2;TPM2;ITGA3;TPM1;DMD;CACNA1D;SLC8A1;CACNA1C;ITGB3;CACNA2D2;CACNA1S;ADCY4;TNNC1;ITGB6;ITGAV;ITGB1;TPM4;ACTC1;ACTG1;TPM3;SGCD;ITGA8;SGCB;CACNG2;DAG1;CACNG3;LAMA2;TGFB2;MYL3;MYL2;ADCY2;ADCY1;ITGB8;ACTB;ITGA6;TGFB3;CACNG5;CACNG4;PRKACA;PRKACB;PRKACG;GNAS;DES;MYH6
KEGG_VIRAL_MYOCARDITIS	CASP8;EIF4G3;ITGAL;CXADR;MYH1;DMD;ABL1;ABL2;CASP3;EIF4G2;EIF4G1;ACTG1;RAC1;SGCD;SGCB;DAG1;LAMA2;ACTB;CCND1;CAV1;MYH2;MYH4;MYH6;MYH8;FYN;MYH10
BIOCARTA_RELA_PATHWAY	EP300;HDAC3;CREBBP
BIOCARTA_NO1_PATHWAY	PDE3B;CALM2;ACTA1;CALM1;PRKAR2B;RYR2;CHRM1;VEGFA;HSP90AA1;SLC7A1;PDE3A;PDE2A;BDKRB2;CHRNA1;FLT1;PRKACB;PRKACG;CAV1;AKT1;PRKAR1A;CALM3;PRKG1;PRKG2
BIOCARTA_CSK_PATHWAY	CSK;PRKAR2B;PRKACB;PRKACG;GNAS;GNGT1;GNB1;PRKAR1A;CREBBP;ADCY1;LCK;PTPRC
BIOCARTA_SRCRPTP_PATHWAY	CSK;SRC;PRKCB;CDC25A;CCNB1;CDK1
BIOCARTA_AMI_PATHWAY	TFPI;F2;F2R;COL4A2;FGA;FGB;COL4A5
BIOCARTA_LYM_PATHWAY	ITGB1;ITGAL
BIOCARTA_ARAP_PATHWAY	ASAP2;CYTH3;CYTH2;CYTH1;ARF1;KDELR2;ARFGEF1
BIOCARTA_AGR_PATHWAY	JUN;MAPK8;PAK3;ACTA1;NRG1;DAG1;CHRM1;PAK2;LAMA2;PAK4;PXN;PAK7;DMD;CTTN;SRC;PTK2;CHRNA1;PAK1;SP1;DVL1;NRG2;ITGB1;MAPK3;LAMA4;RAC1;PAK6;CDC42;MAPK1
BIOCARTA_AKAP95_PATHWAY	PPP2CA;PPP1CA;PRKAR2B;DDX5;PRKACB;PRKACG;CCNB1;CDK1
BIOCARTA_AKT_PATHWAY	FOXO1;FOXO3;PDPK1;GHR;AKT1;PIK3CA;PPP2CA;HSP90AA1;YWHAH;PIK3CG;PIK3R1
BIOCARTA_ALK_PATHWAY	MEF2C;WNT1;NOG;GSK3B;CTNNB1;TGFB2;MYL2;FZD1;ATF2;SMAD5;TGFBR3;TGFBR2;TGFBR1;NKX2-5;TGFB3;SMAD6;BMPR2;BMPR1A;RFC1;BMP4;APC;BMP2;MAP3K7;BMP7;DVL1;BMP5;AXIN1;SMAD4;SMAD1
BIOCARTA_AT1R_PATHWAY	JUN;MEF2C;HRAS;CALM2;MAPK8;PRKCB;MEF2A;SHC1;ELK1;CALM1;ATF2;SRC;PTK2;MAP2K2;MAP3K1;GNAQ;PAK1;AGTR1;MAPK3;CALM3;RAC1;MAPK1
BIOCARTA_ACE2_PATHWAY	COL4A2;REN;AGTR1;AGTR2;COL4A5
BIOCARTA_DNAFRAGMENT_PATHWAY	CASP7;HMGB2;HMGB1;TOP2B;CASP3
BIOCARTA_CHEMICAL_PATHWAY	PTK2;CASP7;PRKCB;APAF1;EIF2S1;AKT1;TP53;CASP3;ATM;PXN;PARP1
BIOCARTA_SPPA_PATHWAY	SRC;HRAS;PTK2;F2;PRKCB;F2R;PLA2G4A;GNAI1;GNGT1;ITGB1;GNB1;MAPK3;MAPK1
BIOCARTA_ATM_PATHWAY	JUN;MAPK8;ABL1;CDKN1A;TP53;GADD45A;ATM;RAD51;TP73;RAD50
BIOCARTA_AGPCR_PATHWAY	PRKCB;PRKAR2B;PRKACB;PRKACG;GNAS;ARRB1;GNGT1;GNB1;PRKAR1A
BIOCARTA_BCELLSURVIVAL_PATHWAY	CASP7;XIAP;AKT1;CASP3;JUND;MTOR;PIK3CA;ITGB1;ZBTB7A;FOS;PIK3CG;PIK3R1
BIOCARTA_BLYMPHOCYTE_PATHWAY	ITGAL;PTPRC
BIOCARTA_BCR_PATHWAY	JUN;HRAS;CALM2;MAPK8;MAPK14;PRKCB;SHC1;ELK1;CALM1;NFATC3;PPP3CC;MAP3K1;PPP3CB;PPP3CA;MAPK3;CALM3;FOS;LYN;RAC1
BIOCARTA_BIOPEPTIDES_PATHWAY	HRAS;F2;CALM2;MAPK8;PRKCB;MAPK14;SHC1;CALM1;GNA11;GNAI1;GNGT1;MYLK;MAP2K2;CAMK2B;CAMK2D;CAMK2G;GNB1;AGTR2;STAT5B;MAPK3;FYN;CALM3;MAPK1
BIOCARTA_NEUROTRANSMITTERS_PATHWAY	GAD1;TPH1
BIOCARTA_RANKL_PATHWAY	MAPK8;FOSL1;TNFRSF11A;FOS
BIOCARTA_CACAM_PATHWAY	CALM2;CAMK2B;CAMK2D;CAMK2G;CALM1;CREB1;CALM3
BIOCARTA_CDMAC_PATHWAY	JUN;HRAS;PRKCB;MAPK3;FOS;MYC;MAPK1
BIOCARTA_CARM_ER_PATHWAY	MEF2C;PPARGC1A;EP300;HDAC3;NR0B1;HDAC5;SPEN;HDAC11;GRIP1;TBP;CREBBP;GTF2A1;CCND1;HIST2H3C;HDAC9;HDAC4;MED1;CARM1;GTF2F1;GTF2E1;HDAC1
BIOCARTA_CASPASE_PATHWAY	CASP10;CASP8;CASP7;BIRC2;APAF1;CASP4;BIRC3;XIAP;CASP1;CASP3;CASP2;ARHGDIB;LMNB2;PARP1
BIOCARTA_CBL_PATHWAY	CSF1R;SRC;PDGFRA;PRKCB;SH3GLB1;CBL;SH3GLB2
BIOCARTA_CCR3_PATHWAY	NOX1;HRAS;PTK2;PPP1R12B;PRKCB;GNAQ;GNAS;CFL1;CCR3;LIMK1;MYL2;GNGT1;GNB1;MAPK3;MAPK1
BIOCARTA_CD40_PATHWAY	MAP3K1;DUSP1;TRAF3;MAP3K14
BIOCARTA_MCM_PATHWAY	MCM4;MCM3;MCM6;CDT1;CDKN1B;ORC4;ORC3
BIOCARTA_G1_PATHWAY	E2F1;TFDP1;GSK3B;CDKN1B;CDKN1A;CDK1;TGFB2;TGFB3;CCND1;ABL1;RB1;TP53;CDK6;CDC25A;ATM;ATR;HDAC1;SMAD4
BIOCARTA_G2_PATHWAY	YWHAQ;MYT1;EP300;WEE1;CDKN1A;TP53;CDK1;CDC34;GADD45A;CDC25A;ATR;ATM;YWHAH;CCNB1;PRKDC;RPS6KA1
BIOCARTA_CELL2CELL_PATHWAY	CSK;PTK2;SRC;VCL;BCAR1;CTNNA2;CTNNB1;ACTN1;CTNNA1;PXN;ACTN2
BIOCARTA_CERAMIDE_PATHWAY	CASP8;NSMAF;MAPK8;MAP3K1;SMPD1;MAPK3;AIFM1;MAPK1
BIOCARTA_TID_PATHWAY	RB1;DNAJA3;TP53
BIOCARTA_COMP_PATHWAY	CFD;C1R
BIOCARTA_VDR_PATHWAY	NCOA2;CARM1;NCOA1;NCOR1;EP300;CREBBP;TSC2;HDAC1;RXRA;NCOA3;MED1
BIOCARTA_HDAC_PATHWAY	MEF2C;CALM2;MAPK14;MEF2A;CALM1;PPP3CC;HDAC5;IGF1R;INS;CABIN1;AKT1;PPP3CB;PPP3CA;PIK3CA;YWHAH;CALM3;INSR;MAPK7;PIK3CG;PIK3R1
BIOCARTA_GCR_PATHWAY	CALM2;ANXA1;NR3C1;CALM1;CORIN;GNAS;AKT1;ADRB2;PIK3CA;GNGT1;GNB1;HSP90AA1;CALM3;PIK3CG;PIK3R1
BIOCARTA_CTCF_PATHWAY	PTEN;CDKN1B;TP53;MTOR;TGFB2;PIK3CA;RPS6KB1;PPP2CA;SMAD5;TGFBR3;SMAD4;TGFBR2;TGFBR1;PIK3CG;PIK3R1;MYC;SMAD1;TGFB3
BIOCARTA_CXCR4_PATHWAY	HRAS;PTK2;PRKCB;BCAR1;GNAQ;CRK;GNAI1;PIK3CA;GNGT1;GNB1;MAPK3;CXCR4;PIK3R1;PXN;MAPK1
BIOCARTA_CELLCYCLE_PATHWAY	CCND1;E2F1;TFDP1;RB1;CDKN1B;CDKN1A;CDK1;CDK6;CDC25A;RBL1;CCND2;CCNB1;CCNH
BIOCARTA_CFTR_PATHWAY	EZR;CFTR;SLC9A3R1;PRKAR1A;PRKAR2B;ADCY1;PRKACB;PRKACG;GNAS;ADRB2
BIOCARTA_INFLAM_PATHWAY	TGFB2;TGFB3;IL11
BIOCARTA_D4GDI_PATHWAY	CASP10;JUN;CASP8;APAF1;ARHGAP5;CASP1;CASP3;ARHGDIB;PARP1
BIOCARTA_DC_PATHWAY	TLR7;TLR2
BIOCARTA_P35ALZHEIMERS_PATHWAY	CDK5R1;CSNK1D;PPP2CA;CSNK1A1;GSK3B;APP
BIOCARTA_RNA_PATHWAY	MAP3K14;EIF2S1;TP53
BIOCARTA_MTA3_PATHWAY	TUBA1A;ALDOA;SNAI2;MBD3;TUBA4A;MTA1;HDAC1;TUBA1C;CDH1
BIOCARTA_SKP2E2F_PATHWAY	CDC34;E2F1;CUL1;TFDP1;RB1;SKP1
BIOCARTA_CALCINEURIN_PATHWAY	CALM2;PRKCB;CALM1;NFATC3;GNAQ;SP1;CDKN1A;PPP3CB;PPP3CC;PPP3CA;MARCKS;SP3;CALM3
BIOCARTA_EGF_PATHWAY	JUN;CSNK2A1;SRF;HRAS;MAPK8;PRKCB;ELK1;SHC1;MAP3K1;RASA1;PIK3CA;STAT5B;MAPK3;FOS;PIK3R1
BIOCARTA_ETC_PATHWAY	SDHD;SDHB;SLC25A6;ATP5A1;SLC25A4;GPD2
BIOCARTA_NDKDYNAMIN_PATHWAY	CALM2;CALM1;PPP3CB;DNM1;PPP3CC;PPP3CA;PICALM;NME1;NME2;AP2A1;CALM3
BIOCARTA_EPHA4_PATHWAY	ITGB1;RAP1B;ACTA1;EPHA4;FYN;EPHB1;LYN;L1CAM
BIOCARTA_EPO_PATHWAY	CSNK2A1;JUN;HRAS;MAPK8;ELK1;SHC1;STAT5B;MAPK3;FOS;PTPN6
BIOCARTA_ECM_PATHWAY	ROCK1;SRC;HRAS;PTK2;SHC1;ARHGAP5;PIK3CA;MYL2;ITGB1;MYLK;MAPK3;FYN;PIK3CG;PIK3R1;PXN;PFN1;MAPK1
BIOCARTA_ERK_PATHWAY	HRAS;ELK1;SHC1;MKNK1;IGF1R;GNGT1;NGF;PPP2CA;SRC;MAP2K2;PDGFRA;GNAS;ITGB1;GNB1;MAPK3;MYC;MAPK1;RPS6KA1
BIOCARTA_EPONFKB_PATHWAY	GRIN1;SOD2;HIF1A;CDKN1A
BIOCARTA_EIF_PATHWAY	EEF2;EIF1;EIF2S3;EIF2S1;EIF3A;EIF4G3;EIF4G2;EIF5;EEF2K;EIF4G1;EIF4A1;EIF4A2
BIOCARTA_EXTRINSIC_PATHWAY	TFPI;F2;F2R;FGA;FGB
BIOCARTA_FAS_PATHWAY	CASP10;JUN;CASP8;CASP7;MAPK8;PAK2;SPTAN1;LMNB2;MAP3K1;PAK1;RB1;MAP3K7;CASP3;ARHGDIB;PRKDC;PARP1
BIOCARTA_FCER1_PATHWAY	JUN;HRAS;MAPK8;CALM2;PRKCB;SHC1;ELK1;CALM1;NFATC3;PAK2;PPP3CC;PLA2G4A;MAP3K1;MAP2K7;PPP3CB;PPP3CA;PIK3CA;MAPK3;CALM3;FOS;PIK3CG;LYN;PIK3R1;MAPK1
BIOCARTA_FEEDER_PATHWAY	MPI;HK1;TPI1;PYGM;PYGL
BIOCARTA_FIBRINOLYSIS_PATHWAY	F2;CPB2;F2R;FGB;FGA;SERPINB2
BIOCARTA_FMLP_PATHWAY	HRAS;CALM2;FPR1;MAPK14;ELK1;CALM1;NFATC3;PPP3CC;GNGT1;MAP2K2;MAP2K3;MAP3K1;PAK1;PPP3CB;PPP3CA;GNB1;MAPK3;CALM3;RAC1;MAPK1
BIOCARTA_FREE_PATHWAY	NOX1;SOD1;GPX1
BIOCARTA_GABA_PATHWAY	GPHN;SRC;GABRA5;GABRA6;GABRA3;GABRA4;GABRA1;GABRA2;GABARAP;DNM1
BIOCARTA_GATA3_PATHWAY	GATA3;MAPK14;MAP2K3;PRKAR2B;PRKACB;PRKACG;PRKAR1A;MAF
BIOCARTA_GLYCOLYSIS_PATHWAY	HK1;PGAM1;TPI1;PKLR;ALDOB;PFKL
BIOCARTA_SET_PATHWAY	HMGB2;NME1;CREBBP;SET;GZMA;ANP32A
BIOCARTA_GH_PATHWAY	SRF;HRAS;PRKCB;SHC1;SOCS1;INS;PTPN6;GHR;PIK3CA;MAPK3;IRS1;STAT5B;INSR;PIK3CG;PIK3R1;MAPK1;RPS6KA1
BIOCARTA_AHSP_PATHWAY	ALAS1;ALAS2;HBA1;FECH;HBA2;HMBS;HBB
BIOCARTA_HIVNEF_PATHWAY	CASP8;CASP7;BIRC3;XIAP;PAK2;CDK11B;LMNB2;PRKCD;PTK2;MAP3K1;MAP2K7;RB1;CASP3;CASP2;RASA1;ACTG1;PRKDC;MAPK8;APAF1;SPTAN1;MAP3K14;TRAF1;BIRC2;ARHGDIB;CDK11A;PARP1
BIOCARTA_SALMONELLA_PATHWAY	ACTA1;WASL;WASF1;ARPC5;ACTR2;ACTR3;ARPC1B;ARPC3;RAC1;CDC42
BIOCARTA_MPR_PATHWAY	HRAS;MYT1;ACTA1;PRKAR2B;CDK1;GNAI1;GNGT1;CAP1;ADCY1;SRC;PGR;PRKACB;PRKACG;GNAS;PAQR7;ARPC5;GNB1;ACTR2;PRKAR1A;ACTR3;ARPC1B;ARPC3;MAPK3;CCNB1;RPS6KA1;MAPK1
BIOCARTA_HCMV_PATHWAY	MAP2K2;MAPK14;MAP2K3;MAP3K1;RB1;CREB1;SP1;AKT1;PIK3CA;MAPK3;PIK3CG;PIK3R1;MAPK1
BIOCARTA_P53HYPOXIA_PATHWAY	MAPK8;CSNK1D;ABCB1;CSNK1A1;EP300;HIF1A;HIC1;TAF1;CDKN1A;AKT1;TP53;GADD45A;HSP90AA1;IGFBP3;ATM
BIOCARTA_HIF_PATHWAY	JUN;EP300;HIF1A;CREB1;ASPH;VEGFA;LDHA;HSP90AA1
BIOCARTA_IGF1_PATHWAY	CSNK2A1;JUN;SRF;HRAS;MAPK8;PTPN11;SHC1;ELK1;RASA1;PIK3CA;IGF1R;IRS1;MAPK3;FOS;PIK3CG;PIK3R1
BIOCARTA_IL2_PATHWAY	CSNK2A1;JUN;HRAS;MAPK8;SHC1;ELK1;STAT5B;MAPK3;FOS;LCK
BIOCARTA_IL3_PATHWAY	HRAS;SHC1;MAPK3;STAT5B;FOS;PTPN6
BIOCARTA_IL4_PATHWAY	RPS6KB1;SHC1;IRS1;AKT1
BIOCARTA_IL6_PATHWAY	CSNK2A1;JUN;SRF;HRAS;PTPN11;IL6ST;SHC1;ELK1;TYK2;CEBPB;MAPK3;FOS
BIOCARTA_IL12_PATHWAY	JUN;MAPK8;MAPK14;TYK2;CCR5;CXCR3;ETV5
BIOCARTA_IL2RB_PATHWAY	HRAS;E2F1;SHC1;CBL;SOCS1;SOCS3;IKZF3;PTPN6;AKT1;PIK3CA;RPS6KB1;CRKL;STAT5B;IRS1;MAPK3;FOS;PIK3CG;PIK3R1;MYC;MAPK1
BIOCARTA_IL22BP_PATHWAY	TYK2;STAT5B;SOCS3
BIOCARTA_IL7_PATHWAY	EP300;PIK3CA;CREBBP;STAT5B;FYN;PIK3CG;PIK3R1;LCK
BIOCARTA_GSK3_PATHWAY	WNT1;GSK3B;CTNNB1;GNAI1;GJA1;MYD88;FZD1;TOLLIP;PPP2CA;LEF1;CCND1;APC;PDPK1;DVL1;AKT1;PIK3CA;AXIN1;PIK3R1
BIOCARTA_DEATH_PATHWAY	CASP10;CASP8;CASP7;APAF1;TNFSF10;BIRC3;XIAP;SPTAN1;MAP3K14;BIRC2;CASP3
BIOCARTA_RACCYCD_PATHWAY	HRAS;E2F1;TFDP1;CDKN1B;CDKN1A;CCND1;PAK1;RB1;AKT1;PIK3CA;CDK6;MAPK3;PIK3R1;RAC1;MAPK1
BIOCARTA_GLEEVEC_PATHWAY	JUN;HRAS;MAPK8;MAP3K1;AKT1;PIK3CA;CRKL;STAT5B;MAPK3;BCR;FOS;PIK3CG;PIK3R1;MYC
BIOCARTA_INSULIN_PATHWAY	CSNK2A1;JUN;SRF;HRAS;MAPK8;PTPN11;SHC1;ELK1;RASA1;PIK3CA;IRS1;MAPK3;INS;INSR;FOS;PIK3CG;PIK3R1
BIOCARTA_INTEGRIN_PATHWAY	JUN;HRAS;MAPK8;PPP1R12B;ACTA1;SHC1;VCL;TNS1;ACTN1;PXN;ROCK1;CSK;SRC;RAP1A;PTK2;MAP2K2;BCAR1;CAV1;RAPGEF1;ITGB1;CRKL;MAPK3;FYN;BCR;ACTN2;MAPK1
BIOCARTA_INTRINSIC_PATHWAY	F9;F2;F2R;COL4A2;FGA;FGB;F12;COL4A5
BIOCARTA_KERATINOCYTE_PATHWAY	JUN;HRAS;MAPK8;PRKCB;MAPK14;CEBPA;PPP2CA;MAP3K14;PRKCD;PRKCE;HOXA7;PRKCQ;MAP2K3;MAP3K1;MAP2K7;SP1;MAPK3;ETS1;ETS2;FOS;MAPK1
BIOCARTA_TCRA_PATHWAY	FYN;LCK;PTPRC
BIOCARTA_PYK2_PATHWAY	JUN;HRAS;MAPK8;CALM2;MAPK14;PRKCB;SHC1;CALM1;SRC;MAP2K2;MAP2K3;MAP3K1;GNAQ;BCAR1;PAK1;CRKL;MAPK3;CALM3;RAC1;MAPK1
BIOCARTA_EGFR_SMRTE_PATHWAY	ZBTB16;MAP3K1;MAPK14;THRB;THRA;RARA;RXRA
BIOCARTA_MAPK_PATHWAY	MEF2C;JUN;MAX;MEF2A;SHC1;ELK1;PAK2;CEBPA;MKNK1;ATF2;RAPGEF2;MAPK9;MAPK10;MAP2K2;MAP4K4;BRAF;MAP2K3;MAP3K1;MAP3K3;MAP3K4;MAP2K7;MAP3K9;CREB1;MAP3K7;MAP3K12;RPS6KA2;RPS6KB1;MAPK3;MAPK4;RPS6KA4;MAPK6;MAPK7;RAC1;MYC;RPS6KA1;MAPK1;MAPKAPK3;HRAS;MAP4K2;MAPK8;MAPKAPK5;MAPK14;MAPK12;MAPKAPK2;TGFB2;MAP3K14;TGFBR1;TGFB3;PAK1;SP1;MAP3K13;FOS;MAP3K2
BIOCARTA_MCALPAIN_PATHWAY	HRAS;ACTA1;PRKAR2B;MYL2;MYLK;PXN;CXCR3;PTK2;PRKACB;PRKACG;EZR;ITGB1;PRKAR1A;MAPK3;MAPK1
BIOCARTA_PPARA_PATHWAY	JUN;PPARGC1A;PRKCB;PRKAR2B;FAT1;CREBBP;INS;NCOR1;PTGS2;RXRA;RB1;CITED2;STAT5B;MAPK3;MYC;MAPK1;EP300;DUSP1;PPARA;NCOA1;HSP90AA1;EHHADH;PRKACB;PRKACG;SP1;MED1;PIK3CA;PRKAR1A;PIK3CG;PIK3R1
BIOCARTA_ETS_PATHWAY	JUN;CSF1R;HRAS;SIN3A;E2F1;E2F4;HDAC5;ETS1;RBL1;ETS2;FOS;ETV3
BIOCARTA_MTOR_PATHWAY	PTEN;PDK2;TSC2;PDPK1;EIF3A;EIF4G3;AKT1;MTOR;PIK3CA;EIF4G2;MKNK1;RPS6KB1;EIF4G1;TSC1;EIF4A1;PPP2CA;EIF4A2;EIF4B;PIK3R1;RPS6
BIOCARTA_IGF1R_PATHWAY	HRAS;SHC1;PRKAR2B;PRKACB;PRKACG;AKT1;PIK3CA;IGF1R;PRKAR1A;ADCY1;IRS1;MAPK3;YWHAH;PIK3R1;RPS6KA1;MAPK1
BIOCARTA_PITX2_PATHWAY	WNT1;EP300;LDB1;GSK3B;APC;DVL1;CTNNB1;MED1;FZD1;AXIN1;CREBBP;LEF1;HDAC1;PITX2;TRRAP
BIOCARTA_NGF_PATHWAY	CSNK2A1;JUN;HRAS;MAPK8;SHC1;ELK1;PIK3CA;NGF;MAPK3;FOS;PIK3CG;PIK3R1
BIOCARTA_VIP_PATHWAY	EGR2;CALM2;CALM1;PRKAR2B;PPP3CC;MAP3K1;GNAQ;PRKACB;PRKACG;PPP3CB;EGR3;PPP3CA;PRKAR1A;VIP;CALM3;MYC
BIOCARTA_NFAT_PATHWAY	MEF2C;CALM2;F2;CALM1;PRKAR2B;PPP3CC;FGF2;CREBBP;NKX2-5;AKT1;RPS6KB1;MAPK3;MAPK1;HRAS;MAPK8;ACTA1;CSNK1A1;MAPK14;NFATC3;GSK3B;CALR;PRKACB;PRKACG;PPP3CB;PPP3CA;PIK3CA;MYH2;PRKAR1A;HBEGF;CALM3;PIK3CG;HAND2;PIK3R1
BIOCARTA_NTHI_PATHWAY	MAPK14;MAP2K3;EP300;NR3C1;MAP3K7;DUSP1;MYD88;CREBBP;SMAD4;MAP3K14;TGFBR2;TLR2;TGFBR1
BIOCARTA_NFKB_PATHWAY	MAP3K1;MAP3K7;MYD88;MAP3K14
BIOCARTA_NOS1_PATHWAY	GRIN1;GRIN2A;CALM2;GRIN2B;DLG4;GRIN2D;PRKCB;PRKAR2B;CALM1;PRKACB;PRKACG;PPP3CB;PPP3CC;PPP3CA;PRKAR1A;CALM3
BIOCARTA_NO2IL12_PATHWAY	TYK2;CCR5;CXCR3
BIOCARTA_RARRXR_PATHWAY	RARA;RXRA;HDAC3;NCOA3;NCOA2;NCOA1;GTF2F1;TBP;GTF2E1;GTF2A1;GTF2B
BIOCARTA_NUCLEARRS_PATHWAY	CYP2E1;ABCB4;ABCB1;RARA;PPARA;ABCB11;ABCC3;NR1H4;CYP1A2
BIOCARTA_ARENRF2_PATHWAY	JUN;MAPK8;MAPK14;PRKCB;MAFK;KEAP1;CREB1;MAFG;FOS;MAPK1
BIOCARTA_P38MAPK_PATHWAY	MEF2C;MAX;HRAS;MAPK14;MAPKAPK5;MEF2A;SHC1;ELK1;MAPKAPK2;TGFB2;MKNK1;DDIT3;ATF2;TGFBR1;RAPGEF2;HMGN1;TGFB3;PLA2G4A;MAP3K1;MAP3K9;CREB1;MAP3K7;RAC1;MYC;CDC42
BIOCARTA_P53_PATHWAY	CCND1;E2F1;APAF1;RB1;CDKN1A;TP53;GADD45A;ATM;PCNA
BIOCARTA_PDGF_PATHWAY	JUN;CSNK2A1;SRF;HRAS;MAPK8;PRKCB;ELK1;SHC1;MAP3K1;PDGFRA;RASA1;PIK3CA;STAT5B;MAPK3;FOS;PIK3CG;PIK3R1
BIOCARTA_CCR5_PATHWAY	JUN;CALM2;MAPK8;PRKCB;MAPK14;CALM1;GNAQ;CCR5;CALM3;CXCR4;FOS
BIOCARTA_PTDINS_PATHWAY	GSK3B;PDPK1;AKT1;PFKM;PFKL;RPS6KB1;VAV2;PRKCZ;JAG1;ARF1;AP2A1;EEA1;RAB5A;PFKP;LYN;RAC1;PRKCE
BIOCARTA_PLCE_PATHWAY	PRKAR1A;PRKAR2B;ADCY1;PRKACB;PRKACG;RAP2B;GNAS;ADRB2
BIOCARTA_EDG1_PATHWAY	PRKCB;GNAI1;GNGT1;ADCY1;SRC;PTK2;PDGFRA;S1PR1;ITGB3;AKT1;PIK3CA;ASAH1;ITGAV;SMPD1;GNB1;MAPK3;PIK3CG;PIK3R1;RAC1;MAPK1
BIOCARTA_CDK5_PATHWAY	HRAS;CDK5R1;MAP2K2;EGR1;NGF;MAPK3;MAPK1
BIOCARTA_MYOSIN_PATHWAY	PPP1R12B;PRKCB;ARHGEF6;ARHGEF4;GNA12;ARHGEF17;GNA13;ARHGEF3;ARHGEF18;MYL2;GNGT1;ARHGEF16;MYLK;ROCK1;ARHGEF7;ARHGAP5;ARHGEF12;GNAQ;ARHGEF9;GNB1;ARHGEF5
BIOCARTA_PLATELETAPP_PATHWAY	F9;F2;COL4A2;APP;COL4A5
BIOCARTA_PS1_PATHWAY	WNT1;NOTCH1;GSK3B;APC;DVL1;CTNNB1;DLL1;FZD1;ADAM17;RBPJ;AXIN1
BIOCARTA_PROTEASOME_PATHWAY	PSMD14;RPN1;PSMC3;PSMD12;PSMD6;PSMA5;PSMA4;PSMA2;PSMC2;PSMB3;PSMB5;PSMD11;PSMB7;PSMB6;UBE2A;UBE3A;PSMA7;PSMB1;PSMC6
BIOCARTA_AKAPCENTROSOME_PATHWAY	PRKAR2B;PRKACB;PRKACG;NUP85;CDK1;PPP2CA;PPP1CA;MAP2;AKAP9;PRKCE
BIOCARTA_PTEN_PATHWAY	PTK2;PTEN;PDK2;SHC1;FOXO3;PDPK1;BCAR1;CDKN1B;AKT1;PIK3CA;ITGB1;MAPK3;PIK3R1;MAPK1
BIOCARTA_RAB_PATHWAY	RAB27A;RAB8A;RAB9A;RAB2A;RAB6A;RAB1A;ACTA1;RAB4A;RAB5A;RAB7A;RAB3A;RAB11A
BIOCARTA_RAC1_PATHWAY	CDK5R1;PPP1R12B;PDGFRA;MAP3K1;ARFIP2;WASF1;PAK1;RALBP1;CHN1;CFL1;PIK3CA;LIMK1;MYL2;RPS6KB1;MYLK;PIK3CG;TRIO;RAC1;PIK3R1
BIOCARTA_RAS_PATHWAY	HRAS;RALA;ELK1;RALBP1;RALGDS;AKT1;PIK3CA;MAPK3;PIK3CG;RAC1;PIK3R1;CDC42
BIOCARTA_NKCELLS_PATHWAY	PAK1;PIK3CA;ITGB1;MAPK3;PTPN6;RAC1;PIK3R1
BIOCARTA_RB_PATHWAY	MYT1;MAPK14;WEE1;RB1;TP53;CDK1;ATM;YWHAH
BIOCARTA_CHREBP2_PATHWAY	YWHAQ;PRKAR2B;PPP2R2D;PPP2R2A;PPP2R2B;MLX;FASN;PRKAB2;PPP2CB;PRKAB1;PPP2CA;PRKAA2;PRKAA1;YWHAB;PRKACA;PRKACB;PRKACG;PRKAG3;PPP2R4;PPP2R2C;PPP2R5E;PPP2R5D;PRKAR1A;PPP2R5B;ACACA;YWHAZ;YWHAH;PKLR;YWHAG;YWHAE
BIOCARTA_BAD_PATHWAY	PRKAR2B;IGF1R;ADCY1;KIT;PRKACB;PRKACG;AKT1;PIK3CA;PRKAR1A;MAPK3;YWHAH;PIK3CG;PIK3R1;MAPK1;RPS6KA1
BIOCARTA_CK1_PATHWAY	CDK5R1;CSNK1D;PRKAR2B;PRKACB;PRKACG;GRM1;PPP3CA;PPP2CA;PRKAR1A;PPP1CA;DRD1
BIOCARTA_EIF2_PATHWAY	EIF5;EIF2AK1;PPP1CA;EIF2S3;GSK3B;EIF2S1
BIOCARTA_EIF4_PATHWAY	PTEN;PDK2;PRKCB;MAPK14;PDPK1;GHR;EIF4G3;AKT1;MTOR;PIK3CA;EIF4G2;MKNK1;RPS6KB1;EIF4G1;EIF4A1;EIF4A2;MAPK3;IRS1;PIK3R1;PABPC1;MAPK1
BIOCARTA_P27_PATHWAY	E2F1;TFDP1;CDKN1B;RB1;SKP1;CUL1;UBE2M;CKS1B
BIOCARTA_PGC1A_PATHWAY	MEF2C;CALM2;MEF2A;PPARGC1A;CALM1;PPP3CC;HDAC5;PPARA;CAMK2B;CAMK2D;CAMK2G;PPP3CB;PPP3CA;YWHAH;CALM3
BIOCARTA_PML_PATHWAY	HRAS;PAX3;RARA;RB1;TP53;CREBBP;SUMO1
BIOCARTA_DREAM_PATHWAY	JUN;PRKAR2B;PRKACB;PRKACG;CREB1;CREM;OPRK1;PRKAR1A;MAPK3;FOS;KCNIP3
BIOCARTA_LEPTIN_PATHWAY	PRKAB2;CPT1A;PRKAB1;PRKAA2;PRKAA1;ACACA;PRKAG3
BIOCARTA_RHO_PATHWAY	PPP1R12B;VCL;CFL1;LIMK1;MYL2;MYLK;ROCK1;SRC;ARHGAP4;ARHGAP5;PIP5K1A;ARPC5;ACTR2;ACTR3;ARPC1B;ARHGEF5;ARPC3;PFN1
BIOCARTA_AKAP13_PATHWAY	PRKAR2B;GNA12;PRKACB;GNA13;PRKACG;LPAR3
BIOCARTA_ATRBRCA_PATHWAY	TP53;RAD1;ATR;ATM;RAD51;FANCF;RAD50
BIOCARTA_CARDIACEGF_PATHWAY	JUN;EDNRB;HRAS;PRKCB;EDNRA;AGTR1;FOS;MYC
BIOCARTA_HER2_PATHWAY	ERBB4;HRAS;ERBB3;IL6ST;SHC1;EP300;PIK3CA;CARM1;GRIP1;MAPK3;PIK3CG;PIK3R1;MAPK1
BIOCARTA_ERK5_PATHWAY	MEF2C;HRAS;MEF2A;SHC1;CREB1;AKT1;PIK3CA;MAPK3;MAPK7;PIK3CG;NTRK1;PIK3R1;RPS6KA1;MAPK1
BIOCARTA_MAL_PATHWAY	ROCK1;SRF;HRAS;MAP4K2;MAPK8;ACTA1;MAP2K2;MAP3K1;LIMK1;MAPK3;RAC1;CDC42;MAPK1
BIOCARTA_MEF2D_PATHWAY	CABIN1;CALM2;PRKCB;EP300;CALM1;PPP3CB;PPP3CC;PPP3CA;HDAC1;CALM3
BIOCARTA_MITOCHONDRIA_PATHWAY	CASP8;CASP7;BIRC2;APAF1;BIRC3;XIAP;CASP3;AIFM1
BIOCARTA_ACH_PATHWAY	SRC;PTK2;FOXO3;AKT1;PIK3CA;CHRNB1;YWHAH;PIK3CG;PIK3R1
BIOCARTA_PARKIN_PATHWAY	SEPT5;UBE2G2;UBE2G1;UBE2L6;GPR37;UBE2E2;SUMO1
BIOCARTA_CDC42RAC_PATHWAY	WASL;PDGFRA;PAK1;PIK3CA;ARPC5;ACTR2;ACTR3;ARPC1B;ARPC3;RAC1;PIK3R1;CDC42
BIOCARTA_RANMS_PATHWAY	RANGAP1;RCC1;RANBP1
BIOCARTA_BARR_MAPK_PATHWAY	ARRB1;GNGT1;GNB1;MAP2K2;ADCY1;MAPK3;GNAS;DNM1;MAPK1
BIOCARTA_TOB1_PATHWAY	TOB1;TGFB2;TOB2;TGFBR3;SMAD4;TGFBR2;TGFBR1;TGFB3
BIOCARTA_BARRESTIN_SRC_PATHWAY	SRC;HRAS;MAP2K2;GNAS;DNM1;ARRB1;GNGT1;GNB1;ADCY1;MAPK3;HCK;MAPK1
BIOCARTA_NKT_PATHWAY	TGFB2;CXCR4;TGFB3;CXCR3;CCR3;CCR4;CCR5
BIOCARTA_IL1R_PATHWAY	JUN;MAPK8;MAPK14;TGFB2;MYD88;TOLLIP;ECSIT;IL1RAP;MAP3K14;TGFB3;MAP2K3;MAP3K1;MAP3K7
BIOCARTA_MET_PATHWAY	JUN;HRAS;MAPK8;ACTA1;PTPN11;ELK1;PXN;SRC;RAP1A;PTEN;PTK2;RAP1B;MAP2K2;PAK1;DOCK1;RASA1;CRK;PIK3CA;RAPGEF1;ITGB1;CRKL;GAB1;MAPK3;FOS;PIK3CG;PIK3R1;MAPK1
BIOCARTA_GPCR_PATHWAY	JUN;HRAS;CALM2;PRKCB;ELK1;PRKAR2B;CALM1;NFATC3;PPP3CC;GNAI1;GNGT1;ADCY1;GNAQ;PRKACB;PRKACG;GNAS;CREB1;PPP3CB;PPP3CA;GNB1;PRKAR1A;MAPK3;CALM3;FOS
BIOCARTA_IGF1MTOR_PATHWAY	PTEN;PDK2;EIF2S3;GSK3B;PDPK1;EIF2S1;AKT1;MTOR;PIK3CA;IGF1R;RPS6KB1;PPP2CA;INPPL1;PIK3R1;RPS6
BIOCARTA_SODD_PATHWAY	CASP8;BIRC3
BIOCARTA_SHH_PATHWAY	DYRK1A;SHH;GLI1;PRKAR2B;GSK3B;SUFU;PRKACB;PRKACG;GLI3;PTCH1;SMO;PRKAR1A
BIOCARTA_PTC1_PATHWAY	SHH;XPO1;CDC25A;CCNB1;PTCH1;CCNH;CDK1
BIOCARTA_SPRY_PATHWAY	SRC;HRAS;SPRY2;SPRY1;SHC1;CBL;SPRY4;RASA1;MAPK3;SPRY3;MAPK1
BIOCARTA_BARRESTIN_PATHWAY	PPARA;ARRB1;GNGT1;GNB1;ADCY1;AP2A1;GNAS;DNM1
BIOCARTA_STATHMIN_PATHWAY	CAMK2B;CAMK2D;PRKAR2B;CAMK2G;PRKACB;PRKACG;CDK1;PRKAR1A;CCNB1
BIOCARTA_HSP27_PATHWAY	MAPKAPK3;ACTA1;APAF1;MAPKAPK2;CASP3
BIOCARTA_TCR_PATHWAY	JUN;CALM2;PRKCB;ELK1;SHC1;CALM1;PPP3CC;PTPN7;MAP3K1;RASA1;MAPK3;RAC1;HRAS;MAPK8;NFATC3;PPP3CB;PPP3CA;PIK3CA;CALM3;FYN;FOS;PIK3CG;LCK;PIK3R1
BIOCARTA_TALL1_PATHWAY	TNFRSF13C;MAPK8;MAPK14;TRAF5;TRAF3;MAP3K14
BIOCARTA_TEL_PATHWAY	TERF1;KRAS;RB1;AKT1;TP53;IGF1R;TNKS;HSP90AA1;PPP2CA;XRCC6;MYC
BIOCARTA_TGFB_PATHWAY	EP300;APC;MAP3K7;ZFYVE9;TGFB2;CREBBP;MAPK3;SMAD4;TGFBR2;SKIL;TGFBR1;SMAD7;TGFB3;CDH1;SMAD2
BIOCARTA_41BB_PATHWAY	JUN;MAPK8;MAPK14;MAP3K1;ATF2
BIOCARTA_KREB_PATHWAY	SUCLA2;CS
BIOCARTA_CTLA4_PATHWAY	PTPN11;ITK;PIK3CA;PIK3R1;LCK
BIOCARTA_LONGEVITY_PATHWAY	HRAS;SOD1;SOD2;FOXO3;SHC1;GHR;AKT1;PIK3CA;IGF1R;PIK3CG;PIK3R1
BIOCARTA_SARS_PATHWAY	CKM;FBL;LDHA;GPT;MAPK14;NCL
BIOCARTA_PAR1_PATHWAY	F2;PPP1R12B;F2R;PRKCB;ARHGEF6;ARHGEF4;ARHGEF17;GNA12;GNA13;ARHGEF3;GNAI1;ARHGEF18;GNGT1;ARHGEF16;ADCY1;ROCK1;ARHGEF7;ARHGEF12;GNAQ;MAP3K7;ARHGEF9;PIK3CA;GNB1;ARHGEF5;PIK3CG;PIK3R1
BIOCARTA_STRESS_PATHWAY	JUN;MAP4K2;MAPK8;MAPK14;MAP3K14;MAP2K3;MAP3K1;CASP2;ATF1
BIOCARTA_TNFR1_PATHWAY	JUN;CASP8;MAPK8;PAK2;SPTAN1;LMNB2;MADD;MAP3K1;PAK1;MAP3K7;RB1;CASP3;CASP2;ARHGDIB;PRKDC;PARP1
BIOCARTA_TNFR2_PATHWAY	MAP3K1;DUSP1;TRAF3;MAP3K14;TRAF1
BIOCARTA_TOLL_PATHWAY	JUN;MAPK8;MAPK14;ELK1;PPARA;MYD88;TOLLIP;ECSIT;MAP3K14;TLR6;MAP2K3;MAP3K1;MAP3K7;TLR3;TLR7;FOS;TLR2
BIOCARTA_TPO_PATHWAY	CSNK2A1;JUN;HRAS;PRKCB;SHC1;RASA1;PIK3CA;STAT5B;MAPK3;FOS;PIK3CG;PIK3R1
BIOCARTA_CREB_PATHWAY	HRAS;MAPK14;PRKCB;PRKAR2B;ADCY1;CAMK2B;CAMK2D;CAMK2G;PRKACB;PRKACG;GNAS;CREB1;AKT1;PIK3CA;PRKAR1A;MAPK3;PIK3R1;RAC1;MAPK1;RPS6KA1
BIOCARTA_CARM1_PATHWAY	EP300;PRKAR2B;PRKACB;RARA;PRKACG;CREB1;RXRA;NCOA3;CARM1;PRKAR1A;CREBBP
BIOCARTA_TFF_PATHWAY	HRAS;PTK2;SHC1;APAF1;GHR;AKT1;CTNNB1;PIK3CA;ITGB1;MAPK3;PIK3CG;PIK3R1;MAPK1
BIOCARTA_TRKA_PATHWAY	PIK3CA;HRAS;PRKCB;NGF;SHC1;AKT1;PIK3R1;NTRK1
BIOCARTA_ARF_PATHWAY	TWIST1;E2F1;POLR1C;ABL1;RB1;TP53;PIK3CA;TBX2;PIK3CG;PIK3R1;RAC1;MYC
BIOCARTA_UCALPAIN_PATHWAY	SRC;PTK2;ACTA1;ITGB3;SPTAN1;EZR;ITGB1;RAC1;ACTN1;PXN;ACTN2
BIOCARTA_VEGF_PATHWAY	HRAS;PRKCB;SHC1;EIF1;VEGFA;EIF2B4;ELAVL1;PXN;PTK2;EIF2B1;EIF2S3;FLT1;HIF1A;EIF2S1;PIK3CA;PIK3CG;PIK3R1
BIOCARTA_VITCB_PATHWAY	COL4A2;COL4A5;SLC23A1;SLC2A1
BIOCARTA_WNT_PATHWAY	CSNK2A1;WNT1;CSNK1D;CSNK1A1;GSK3B;CTNNB1;FZD1;PPP2CA;CREBBP;LEF1;TLE1;CCND1;CTBP1;NLK;APC;MAP3K7;DVL1;AXIN1;HDAC1;SMAD4;MYC
BIOCARTA_ACTINY_PATHWAY	ABI2;WASF2;WASL;ACTA1;WASF1;PSMA7;ARPC5;ACTR2;ACTR3;ARPC1B;ARPC3;NCKAP1;WASF3;RAC1;NTRK1;NCK1
REACTOME_GLYCOGEN_BREAKDOWN_GLYCOGENOLYSIS	AGL;GYG1;PHKG2;PGM2;PYGB;PYGL;PYGM;CALM1;CALM2;CALM3
REACTOME_TRANSLATION	SEC61B;RPL35;EEF1A1;EEF1B2;EEF1D;EEF1G;EEF2;EIF2S1;EIF2B1;EIF2S3;EIF4A1;EIF4A2;EIF4B;EIF4G1;EIF5;ETF1;FAU;SEC11A;RPL13A;GSPT2;PABPC1;EIF3K;RPSA;RPL10A;RPL26L1;SEC61A2;RPL3;RPL5;RPL6;RPL7A;RPL8;RPL9;RPL10;RPL11;RPL12;RPL13;RPL15;RPL17;RPL18A;RPL19;RPL21;RPL22;RPL23A;RPL24;RPL26;RPL27;RPL30;RPL27A;RPL28;RPL32;RPL34;RPL35A;RPL37;RPL37A;RPL38;RPL39;RPL41;RPLP0;RPLP1;RPLP2;RPN1;RPS2;RPS3;RPS3A;RPS4Y1;…
REACTOME_PYRIMIDINE_CATABOLISM	DPYD;TYMP;UPB1;NT5M
REACTOME_RNA_POL_III_TRANSCRIPTION_INITIATION_FROM_TYPE_2_PROMOTER	POLR3F;POLR3H;POLR3K;POLR2F;POLR2H;POLR3B;POLR3E;TBP;POLR3GL;GTF3C5;GTF3C4;GTF3C3;POLR1C
REACTOME_INHIBITION_OF_THE_PROTEOLYTIC_ACTIVITY_OF_APC_C_REQUIRED_FOR_THE_ONSET_OF_ANAPHASE_BY_MITOTIC_SPINDLE_CHECKPOINT_COMPONENTS	ANAPC10;UBE2C;CDC26;ANAPC5;ANAPC11;UBE2D1;CDC16;CDC27
REACTOME_PYRUVATE_METABOLISM_AND_CITRIC_ACID_TCA_CYCLE	ADHFE1;CS;DLAT;DLST;NNT;IDH3A;IDH3B;IDH3G;LDHA;MDH2;PDHA1;PDK1;PDK2;PDK4;PDP1;PDPR;SDHB;SDHD;SLC16A1;BSG;L2HGDH;PDHX;SUCLG1;SUCLA2;SLC16A3
REACTOME_EXTRINSIC_PATHWAY_FOR_APOPTOSIS	CASP8;CASP10;TNFSF10
REACTOME_PTM_GAMMA_CARBOXYLATION_HYPUSINE_FORMATION_AND_ARYLSULFATASE_ACTIVATION	DHPS;F2;F9;SUMF2;GGCX;ARSI;STS;FURIN;EIF5A2
REACTOME_APOPTOTIC_CLEAVAGE_OF_CELLULAR_PROTEINS	BCAP31;ADD1;CTNNB1;DSP;APC;BIRC2;MST4;PLEC;PRKCD;PRKCQ;PTK2;ROCK1;SATB1;SPTAN1;TJP1;VIM;CASP3;CASP7;CASP8;CDH1
REACTOME_RNA_POL_I_TRANSCRIPTION_TERMINATION	ERCC2;POLR2H;UBTF;CCNH;POLR1C
REACTOME_FORMATION_OF_THE_TERNARY_COMPLEX_AND_SUBSEQUENTLY_THE_43S_COMPLEX	EIF2S1;EIF2S3;FAU;EIF3K;RPSA;RPS2;RPS3;RPS3A;RPS4Y1;RPS6;RPS7;RPS8;RPS9;RPS10;RPS11;RPS12;RPS13;RPS14;RPS15;RPS15A;RPS16;RPS17;RPS23;RPS25;RPS26;RPS27;RPS28;RPS29;EIF3A;EIF3F;EIF3I;EIF3J
REACTOME_ACTIVATION_OF_THE_PRE_REPLICATIVE_COMPLEX	ORC3;POLA2;MCM3;MCM4;MCM6;ORC4;MCM10;PRIM1;CDT1;CDC7;MCM8
REACTOME_PROCESSING_OF_INTRONLESS_PRE_MRNAS	PAPOLA;CLP1;CSTF2;CPSF1;NCBP1;CPSF7
REACTOME_GAP_JUNCTION_DEGRADATION	CLTA;CLTC;DNM1;DNM2;GJA1
REACTOME_BASE_EXCISION_REPAIR	POLD3;FEN1;MPG;NTHL1;OGG1;PCNA;POLB;POLD1
REACTOME_BILE_ACID_AND_BILE_SALT_METABOLISM	ACOT8;SLC27A5;SLC27A2;CYP7A1;CYP27A1;AMACR;BAAT;SCP2;HSD3B7;ABCB11;ABCC3;CH25H;CYP7B1
REACTOME_SYNTHESIS_OF_BILE_ACIDS_AND_BILE_SALTS_VIA_7ALPHA_HYDROXYCHOLESTEROL	ACOT8;SLC27A5;SLC27A2;CYP7A1;CYP27A1;AMACR;BAAT;SCP2;HSD3B7;ABCB11
REACTOME_RECYCLING_OF_BILE_ACIDS_AND_SALTS	SLC27A5;BAAT;ABCB11;ABCC3
REACTOME_SIGNALING_BY_RHO_GTPASES	NET1;DLC1;VAV3;RALBP1;CHN1;CHN2;FGD4;RHOV;ARHGAP26;ARHGEF9;ARHGEF12;ARHGEF18;SRGAP2;RHOQ;NGEF;TIAM2;GDI2;ARHGEF16;ARHGAP35;RHOB;RHOC;ARHGAP4;ARHGDIA;ARHGDIB;ARHGDIG;RHOH;MYO9B;OCRL;ARHGEF4;ARHGEF3;FAM13B;RHOF;RHOT1;ARHGAP15;SRGAP1;PREX1;RAC1;RASGRF1;RASGRF2;BCR;ITSN1;PLEKHG2;TRIO;ARHGAP24;OBSCN;SYDE1;ARHGAP11B;STARD13;DEPDC7;ARHGAP29;ARHGEF6;ARHGEF17;G3BP2;CDC42
REACTOME_SIGNALING_BY_WNT	PSMD14;CSNK1A1;CTNNB1;PSME4;APC;PPP2CA;PPP2CB;PPP2R5B;PPP2R5D;PPP2R5E;PSMA2;PSMA4;PSMA5;PSMA7;PSMB1;PSMB3;PSMB5;PSMB6;PSMB7;PSMC2;PSMC3;PSMC5;PSMC6;PSMD4;PSMD5;PSMD10;PSMD11;PSMD12;PSME1;SKP1;AXIN1;CUL1;PSMD6
REACTOME_METABOLISM_OF_NON_CODING_RNA	SNUPN;PRMT5;CLNS1A;NUP35;NUP43;NCBP1;NUP88;PHAX;NUP54;NUP133;NUP107;RANBP2;SNRPD3;SNRPG;TPR;NUP37;GEMIN7;NUP85;RAE1;NUP155;NUP93;NUPL1;POM121;NUP153
REACTOME_SYNTHESIS_OF_BILE_ACIDS_AND_BILE_SALTS_VIA_24_HYDROXYCHOLESTEROL	SLC27A5;SLC27A2;CYP27A1;AMACR;HSD3B7
REACTOME_SYNTHESIS_OF_BILE_ACIDS_AND_BILE_SALTS	ACOT8;SLC27A5;SLC27A2;CYP7A1;CYP27A1;AMACR;BAAT;SCP2;HSD3B7;ABCB11;CH25H;CYP7B1
REACTOME_METABOLISM_OF_STEROID_HORMONES_AND_VITAMINS_A_AND_D	CGA;STARD4;CYP11A1;CYP27B1;LRP2;POMC;RBP2;SRD5A2;SRD5A3;LRAT
REACTOME_ANDROGEN_BIOSYNTHESIS	CGA;POMC;SRD5A2;SRD5A3
REACTOME_SIGNALLING_BY_NGF	AKT3;DNAL4;CDKN1A;CDKN1B;NET1;VAV3;ADCY1;ADCY2;FRS2;ADCY5;ADCY6;ADCY7;ADCY8;ADCYAP1;ADCYAP1R1;CLTA;CLTC;FGD4;CREB1;CRK;MAPK14;ADRBK1;AP2A1;DNM1;DNM2;DUSP4;DUSP7;ADCY4;ELK1;AKT1;AKT2;SORCS3;FOXO1;FOXO3;ARHGEF9;PHLPP1;ARHGEF12;ARHGEF18;MTOR;RICTOR;NGEF;TIAM2;ARHGEF16;RAPGEF1;HDAC1;HRAS;IRS1;ITPR2;KRAS;ARHGAP4;ARHGDIA;MEF2A;MEF2C;MYD88;ATF1;NGF;NRAS;NTRK1;FURIN;PCSK6;ARHGEF4;ARHGEF3;APH1A;PCSK5;PDPK…
REACTOME_CTNNB1_PHOSPHORYLATION_CASCADE	CSNK1A1;CTNNB1;APC;PPP2CA;PPP2CB;PPP2R5B;PPP2R5D;PPP2R5E;AXIN1
REACTOME_INSULIN_RECEPTOR_RECYCLING	ATP6V1G3;ATP6V0A2;ATP6V1C2;INS;INSR;ATP6V1D;ATP6V1A;ATP6V1B1;ATP6V1B2;ATP6V1E2;ATP6V0D1;ATP6V1G1
REACTOME_COPI_MEDIATED_TRANSPORT	COPB1;COPZ1;ARCN1;ARF1;COPB2
REACTOME_NEF_MEDIATED_DOWNREGULATION_OF_MHC_CLASS_I_COMPLEX_CELL_SURFACE_EXPRESSION	AP1M2;AP1S1;AP1G1;PACS1;AP1S2;AP1M1
REACTOME_SIGNALING_BY_SCF_KIT	AKT3;SH2B3;CDKN1A;CDKN1B;CREB1;AKT1;AKT2;FER;FOXO1;FOXO3;PHLPP1;MTOR;RICTOR;FYN;GRB7;GRB10;HRAS;KIT;KRAS;LCK;LYN;NRAS;PDPK1;PIK3CA;PIK3R1;MAPK1;MAPK3;MAP2K2;PTEN;PTPN6;RAC1;MLST8;SRC;STAT5B;TSC2;YES1;YWHAB;PIK3R3;SOCS1;CBL;SOCS6;CDK1
REACTOME_DEVELOPMENTAL_BIOLOGY	CDH2;AKT3;CDH4;RANBP9;CDH15;CDK8;PAK4;SEMA3A;MYL12B;MYL9;CAP2;CAP1;NCOA2;CEBPB;DPYSL4;DRAP1;CFL1;PPARGC1A;STIP1;MED8;CLTA;CLTC;COL1A1;COL1A2;COL2A1;COL3A1;COL4A2;COL4A5;COL5A2;COL6A2;COL9A1;CREB1;CREBBP;CRMP1;MAPK14;CSNK2A1;CSNK2A2;CTNNA1;CTNNB1;AP2A1;DCC;DLG1;DLG3;DNM1;DNM2;DOCK1;DPYSL3;EBF1;EGR2;EP300;AKT1;AKT2;MED19;FGFR1;ABLIM3;FOXO1;FOXO3;CDK19;PLXND1;CLASP1;ARHGEF12;SRGAP2;MED13L;NR5A2;ABL1…
REACTOME_CROSS_PRESENTATION_OF_SOLUBLE_EXOGENOUS_ANTIGENS_ENDOSOMES	PSMD14;PSME4;PSMA2;PSMA4;PSMA5;PSMA7;PSMB1;PSMB3;PSMB5;PSMB6;PSMB7;PSMC2;PSMC3;PSMC5;PSMC6;PSMD4;PSMD5;PSMD10;PSMD11;PSMD12;PSME1;PSMD6;MRC2
REACTOME_SIGNALING_BY_NODAL	DRAP1;FOXO3;GDF1;SMAD2;SMAD4;NODAL;FURIN;PCSK6;LEFTY2;ACVR2A;ACVR2B
REACTOME_DAG_AND_IP3_SIGNALING	ADCY1;ADCY2;ADCY5;ADCY6;ADCY7;ADCY8;CREB1;ADRBK1;ADCY4;ITPR2;PRKACA;PRKACB;PRKACG;PRKAR1A;PRKAR2B;PRKCD;PRKCE;CALM1;CALM2;CALM3
REACTOME_SPRY_REGULATION_OF_FGF_SIGNALING	SPRY2;PPP2CA;PPP2CB;MAPK1;MAPK3;SRC;BRAF;MKNK1;CBL
REACTOME_TCA_CYCLE_AND_RESPIRATORY_ELECTRON_TRANSPORT	ATP5L;COX4I1;COX6B1;ADHFE1;CS;DLAT;DLST;NNT;IDH3A;IDH3B;IDH3G;NDUFS7;LDHA;MDH2;NDUFA6;NDUFA8;NDUFAB1;NDUFB5;NDUFB6;NDUFB9;NDUFS1;NDUFS4;NDUFS5;NDUFS6;NDUFS8;NDUFV2;NDUFV3;ATP5A1;ATP5D;ATP5F1;ATP5G1;PDHA1;PDK1;PDK2;PDK4;PDP1;PDPR;NDUFA12;SDHB;SDHD;SLC16A1;BSG;UCP2;L2HGDH;PDHX;SUCLG1;SUCLA2;SLC16A3;COX5A;ATP5J2
REACTOME_BMAL1_CLOCK_NPAS2_ACTIVATES_CIRCADIAN_EXPRESSION	NCOA2;PPARGC1A;CREBBP;CRY1;DBP;EP300;NR3C1;PPARA;MED1;RORA;RXRA;SMARCD3;TBL1X;BHLHE41;TBL1XR1;NCOA3;BHLHE40;NCOA1;HDAC3;CLOCK;NCOR1
REACTOME_ANTIGEN_PROCESSING_CROSS_PRESENTATION	PSMD14;SEC61B;PSME4;PDIA3;ITGAV;NCF4;SEC61A2;PSMA2;PSMA4;PSMA5;PSMA7;PSMB1;PSMB3;PSMB5;PSMB6;PSMB7;PSMC2;PSMC3;PSMC5;PSMC6;PSMD4;PSMD5;PSMD10;PSMD11;PSMD12;PSME1;CALR;PSMD6;MRC2
REACTOME_GROWTH_HORMONE_RECEPTOR_SIGNALING	GHR;IRS1;LYN;MAPK1;MAPK3;PRLR;PTPN6;STAT5B;ADAM17;SOCS1;SOCS3
REACTOME_TRIF_MEDIATED_TLR3_SIGNALING	CREB1;ATF2;MAPK14;DUSP4;DUSP7;ELK1;FOS;TAB3;HMGB1;APP;JUN;MEF2A;MEF2C;ATF1;PPP2CA;PPP2CB;PPP2R5D;MAPK1;MAPK3;MAPK7;MAPK8;MAPK9;MAPK10;MAP2K2;MAP2K3;MAP2K7;RPS6KA1;RPS6KA2;S100B;SAA1;MAP3K7;TLR3;MAPKAPK3;MAPKAPK2;CDK1
REACTOME_CELL_CELL_COMMUNICATION	CDH2;CDH3;CDH4;CDH6;CDH7;CDH8;CDH9;CDH10;CDH11;CDH12;CDH15;CDH18;INADL;FERMT2;CLDN4;CLDN7;MAPK14;CTNNA1;CTNNB1;DCC;DSCAM;FLNC;CLDN14;CD2AP;CADM1;FYN;CADM2;PVRL3;CLDN17;PARVB;ITGB1;LAMC2;LIMS1;NCK1;CLDN20;CLDN11;PAK1;PIK3CA;PIK3R1;PLEC;CLDN22;PRKCI;MAPK8;PARD3;DSCAML1;PTK2;PTPN6;PVRL1;RAC1;RSU1;MAPK12;MPP5;SPTAN1;SPTBN1;SRC;CLDN5;ACTN4;NCK2;PARD6G;PARD6B;KIRREL3;ACTN1;ACTN2;IQGAP1;WASL;CLDN8;CLDN6…
REACTOME_ABCA_TRANSPORTERS_IN_LIPID_HOMEOSTASIS	ABCA7;ABCA2;ABCA3;ABCD2;PEX19;ABCD3;PEX3;ABCG1
REACTOME_TETRAHYDROBIOPTERIN_BH4_SYNTHESIS_RECYCLING_SALVAGE_AND_REGULATION	AKT1;GCH1;GCHFR;HSP90AA1;PRKG2;CALM1;CALM2;CALM3
REACTOME_ER_PHAGOSOME_PATHWAY	PSMD14;SEC61B;PSME4;PDIA3;SEC61A2;PSMA2;PSMA4;PSMA5;PSMA7;PSMB1;PSMB3;PSMB5;PSMB6;PSMB7;PSMC2;PSMC3;PSMC5;PSMC6;PSMD4;PSMD5;PSMD10;PSMD11;PSMD12;PSME1;CALR;PSMD6
REACTOME_MEIOSIS	RAD50;STAG1;STAG2;DMC1;HIST4H4;HIST2H3C;HIST3H2BB;SYNE1;HIST1H2BA;SUN2;SMC1B;HIST1H2AD;H2AFX;HIST1H2BD;HIST1H2BB;H3F3A;H3F3B;HSPA2;HIST2H3A;MLH1;ATM;SYCP3;ATR;HIST2H4B;PRDM9;RAD21;RAD51;RAD51C;HIST2H3D;TERF1;HIST2H2AA4;UBE2I;SMC1A;HIST3H3;HIST1H4I;HIST1H2AJ;HIST1H2AC;HIST1H2AB;HIST2H2AA3;HIST2H2AC;HIST1H2BL;HIST1H2BN;HIST1H2BM;HIST1H2BE;HIST1H2BH;HIST1H2BI;HIST1H2BC;HIST1H2BO;HIST2H2BE;HIST1H3A;H…
REACTOME_NEGATIVE_REGULATION_OF_FGFR_SIGNALING	SPRY2;FRS2;FGF1;FGF2;FGF3;FGF4;FGF5;FGF7;FGF8;FGF9;FGFR1;FGFR3;FGFR2;PPP2CA;PPP2CB;MAPK1;MAPK3;SRC;BRAF;MKNK1;CBL;FGF18;FGF17;KL;FGF19
REACTOME_G0_AND_EARLY_G1	LIN54;DYRK1A;E2F1;E2F4;E2F5;LIN9;HDAC1;PCNA;RBBP4;RBL1;TFDP1;CCNA2;CCNE2;CDK1;CDC25A
REACTOME_REGULATION_OF_KIT_SIGNALING	SH2B3;FYN;KIT;LCK;LYN;PTPN6;SRC;YES1;SOCS1;CBL;SOCS6
REACTOME_MEMBRANE_TRAFFICKING	GJC1;AP1M2;STAM2;SEC24B;SEC23A;GJB6;SNF8;AP1S1;CLTA;CLTC;GJB4;COPB1;AP1G1;DNM1;DNM2;COPZ1;SEC31A;FTH1;FTL;GAK;CHMP2B;GJA1;GJA3;GJA4;GJA5;GJA8;GJB2;VPS4A;CHMP2A;YIPF6;HSPA8;IGF2R;ARCN1;ARF1;ARRB1;OCRL;VPS36;SAR1B;VPS28;SNX9;CHMP5;VTA1;CHMP3;PIK3C2A;GJC2;GJD2;RAB5C;SEC13;SH3GL2;SRC;VAMP7;TFRC;TJP1;TSG101;VPS37B;PICALM;NAPA;AP1S2;AP1M1;HIP1R;HGS;CHMP4C;COPB2;VPS4B;PUM1
REACTOME_NEF_MEDIATES_DOWN_MODULATION_OF_CELL_SURFACE_RECEPTORS_BY_RECRUITING_THEM_TO_CLATHRIN_ADAPTERS	AP1M2;AP1S1;AP2A1;AP1G1;ARF1;LCK;PACS1;AP1S2;AP1M1
REACTOME_IMMUNOREGULATORY_INTERACTIONS_BETWEEN_A_LYMPHOID_AND_A_NON_LYMPHOID_CELL	LILRA1;CXADR;ICAM2;ITGAL;ITGB1;CD81;CDH1
REACTOME_ACTIVATED_AMPK_STIMULATES_FATTY_ACID_OXIDATION_IN_MUSCLE	CPT1A;ACSL1;ACACB;PRKAG3;PRKAA1;PRKAA2;PRKAB1;PRKAB2;STK11;SLC25A20;CAB39L;STRADA
REACTOME_VITAMIN_B5_PANTOTHENATE_METABOLISM	FASN;PANK1;PPCDC;PANK3;PPCS;PANK2;SLC25A16
REACTOME_BOTULINUM_NEUROTOXICITY	SYT2;STX2;SNAP25;STX1A;STX3;STX5;VAMP1;SYT1;STX7;STX11;STX10;STX8
REACTOME_METABOLISM_OF_VITAMINS_AND_COFACTORS	GPHN;SLC19A2;SLC46A1;CYB5A;FASN;NMNAT2;MOCS3;MOCS1;MOCS2;MTHFD1;PANK1;RFK;PPCDC;NMNAT1;SLC2A1;SLC19A1;PANK3;PPCS;PANK2;FLAD1;SLC25A16;SLC25A32;NFS1;SLC23A1
REACTOME_TRANS_GOLGI_NETWORK_VESICLE_BUDDING	AP1M2;AP1S1;CLTA;CLTC;AP1G1;DNM2;FTH1;FTL;GAK;YIPF6;HSPA8;IGF2R;ARF1;ARRB1;OCRL;SNX9;PIK3C2A;RAB5C;SH3GL2;VAMP7;TFRC;PICALM;NAPA;AP1S2;AP1M1;HIP1R;PUM1
REACTOME_PROTEOLYTIC_CLEAVAGE_OF_SNARE_COMPLEX_PROTEINS	STX2;SNAP25;STX1A;STX3;STX5;VAMP1;STX7;STX11;STX10;STX8
REACTOME_GAMMA_CARBOXYLATION_TRANSPORT_AND_AMINO_TERMINAL_CLEAVAGE_OF_PROTEINS	F2;F9;GGCX;FURIN
REACTOME_IL_7_SIGNALING	PIK3R1;STAT5B;PIK3R3
REACTOME_CELL_CYCLE	KIF20A;ACTR1A;AKAP9;CDK6;PSMD14;CDKN1A;CDKN1B;STAG1;TUBB4A;TUBB4B;ANAPC10;TUBGCP3;CENPC1;POLD3;PLK4;STAG2;UBE2C;CKS1B;HIST4H4;HIST3H2BB;LIN54;CSNK1D;DNA2;DYRK1A;E2F1;E2F4;E2F5;FEN1;NINL;PSME4;CLASP1;SYNE1;ORC3;POLA2;CDC26;HIST1H2BA;SUN2;SMC1B;TUBG2;LIN9;HIST1H2AD;H2AFX;HIST1H2BD;HIST1H2BB;HDAC1;HSPA2;HSP90AA1;NUP43;KIF2A;MAX;MCM3;MCM4;MCM6;MYC;ATM;ORC4;PAFAH1B1;SYCP3;PCNA;ANAPC5;ANAPC11;GINS2;RSF…
REACTOME_SIGNALING_BY_ERBB4	AKT3;CDKN1A;CDKN1B;YAP1;WWP1;CREB1;HBEGF;ERBB3;ERBB4;AKT1;AKT2;FOXO1;FOXO3;PHLPP1;MTOR;RICTOR;GHR;NRG1;HRAS;KRAS;NEDD4;NRAS;APH1A;PDPK1;PGR;PIK3CA;PIK3R1;PSENEN;MAPK1;MAPK3;MAP2K2;PRLR;PTEN;S100B;MLST8;SHC1;SKP1;STAT5B;ADAM17;TSC2;YWHAB;APH1B;CUL1;NRG2;NCOR1;CDK1
REACTOME_ORC1_REMOVAL_FROM_CHROMATIN	PSMD14;CDKN1A;CDKN1B;PSME4;ORC3;MCM3;MCM4;MCM6;ORC4;PSMA2;PSMA4;PSMA5;PSMA7;PSMB1;PSMB3;PSMB5;PSMB6;PSMB7;PSMC2;PSMC3;PSMC5;PSMC6;PSMD4;PSMD5;PSMD10;PSMD11;PSMD12;PSME1;RB1;CDT1;MCM8;CCNA2;PSMD6
REACTOME_O_LINKED_GLYCOSYLATION_OF_MUCINS	B3GNT2;GALNT6;ST6GALNAC3;GALNT1;GALNT2;GALNT3;ST6GALNAC4;MUC2;MUC7;GALNT7;C1GALT1;GALNT11;ST3GAL2;ST3GAL3;B3GNT4;GALNT12;B3GNT5;B4GALT5
REACTOME_SULFUR_AMINO_ACID_METABOLISM	AHCY;GCLC;GOT1;MAT1A;MAT2A;MTAP;APIP;CSAD;TST;MRI1
REACTOME_DOWNREGULATION_OF_ERBB2_ERBB3_SIGNALING	AKT3;ERBB3;AKT1;AKT2;NRG1;NRG2
REACTOME_ANTIVIRAL_MECHANISM_BY_IFN_STIMULATED_GENES	NUP35;EIF4A1;EIF4A2;EIF4G1;EIF4G2;FLNB;ARIH1;EIF4E3;IFIT1;NUP43;KPNA1;KPNA3;KPNA4;KPNA5;NEDD4;NUP88;NUP54;NUP133;MAPK3;NUP107;RANBP2;TPR;UBE2N;NUP37;NUP85;RAE1;EIF4G3;UBE2L6;NUP155;NUP93;EIF4A3;NUPL1;POM121;NUP153
REACTOME_PROLACTIN_RECEPTOR_SIGNALING	GHR;PRLR;SKP1;STAT5B;CUL1
REACTOME_SIGNALING_BY_ERBB2	AKT3;CDKN1A;CDKN1B;ADCY1;ADCY2;ADCY5;ADCY6;ADCY7;ADCY8;CREB1;ADRBK1;HBEGF;ADCY4;ERBB3;ERBB4;AKT1;AKT2;FOXO1;FOXO3;PHLPP1;MTOR;RICTOR;FYN;GAB1;GRB7;NRG1;HRAS;HSP90AA1;ITPR2;KRAS;NRAS;PDPK1;PIK3CA;PIK3R1;PRKACA;PRKACB;PRKACG;PRKAR1A;PRKAR2B;PRKCD;PRKCE;MAPK1;MAPK3;MAP2K2;PTEN;MLST8;SHC1;SRC;TSC2;YES1;YWHAB;CALM1;CALM2;CUL5;CALM3;NRG2;CDK1
REACTOME_SPHINGOLIPID_DE_NOVO_BIOSYNTHESIS	COL4A3BP;SPTLC1;PPM1L;SGMS2;KDSR;SGMS1;PRKD1;SGPP1;DEGS1;PPAP2A;PPAP2B;VAPB
REACTOME_TERMINATION_OF_O_GLYCAN_BIOSYNTHESIS	ST6GALNAC3;ST6GALNAC4;MUC2;MUC7;ST3GAL2;ST3GAL3
REACTOME_DEFENSINS	CCR6;TLR1;TLR2
REACTOME_SIGNALING_BY_CONSTITUTIVELY_ACTIVE_EGFR	GAB1;HRAS;HSP90AA1;KRAS;NRAS;PIK3CA;PIK3R1;SHC1;CBL
REACTOME_GRB2_EVENTS_IN_ERBB2_SIGNALING	HBEGF;ERBB4;NRG1;HRAS;KRAS;NRAS;MAPK1;MAPK3;MAP2K2;YWHAB;NRG2;CDK1
REACTOME_SIGNALING_BY_EGFR_IN_CANCER	AKT3;ADAM10;SPRY1;SPRY2;STAM2;CDKN1A;CDKN1B;ADCY1;ADCY2;ADCY5;ADCY6;ADCY7;ADCY8;CLTA;CLTC;CREB1;CSK;ADRBK1;AP2A1;ADCY4;AKT1;AKT2;FOXO1;FOXO3;PHLPP1;MTOR;RICTOR;GAB1;HRAS;HSP90AA1;ITPR2;KRAS;NRAS;PDPK1;PIK3CA;PIK3R1;PRKACA;PRKACB;PRKACG;PRKAR1A;PRKAR2B;PRKCD;PRKCE;MAPK1;MAPK3;MAP2K2;PTEN;MLST8;SH3GL2;SHC1;SRC;ADAM17;TSC2;YWHAB;CALM1;CALM2;CALM3;CBL;HGS;CDK1;CDC42
REACTOME_MEMBRANE_BINDING_AND_TARGETTING_OF_GAG_PROTEINS	VPS28;TSG101;VPS37B
REACTOME_SRP_DEPENDENT_COTRANSLATIONAL_PROTEIN_TARGETING_TO_MEMBRANE	SEC61B;RPL35;FAU;SEC11A;RPL13A;RPSA;RPL10A;RPL26L1;SEC61A2;RPL3;RPL5;RPL6;RPL7A;RPL8;RPL9;RPL10;RPL11;RPL12;RPL13;RPL15;RPL17;RPL18A;RPL19;RPL21;RPL22;RPL23A;RPL24;RPL26;RPL27;RPL30;RPL27A;RPL28;RPL32;RPL34;RPL35A;RPL37;RPL37A;RPL38;RPL39;RPL41;RPLP0;RPLP1;RPLP2;RPN1;RPS2;RPS3;RPS3A;RPS4Y1;RPS6;RPS7;RPS8;RPS9;RPS10;RPS11;RPS12;RPS13;RPS14;RPS15;RPS15A;RPS16;RPS17;RPS23;RPS25;RPS26;RPS27;RPS28;RPS…
REACTOME_PI3K_EVENTS_IN_ERBB4_SIGNALING	AKT3;CDKN1A;CDKN1B;CREB1;HBEGF;ERBB4;AKT1;AKT2;FOXO1;FOXO3;PHLPP1;MTOR;RICTOR;NRG1;PDPK1;PIK3CA;PIK3R1;PTEN;MLST8;TSC2;NRG2
REACTOME_SHC1_EVENTS_IN_ERBB4_SIGNALING	HBEGF;ERBB4;NRG1;HRAS;KRAS;NRAS;MAPK1;MAPK3;MAP2K2;SHC1;YWHAB;NRG2;CDK1
REACTOME_PI3K_EVENTS_IN_ERBB2_SIGNALING	AKT3;CDKN1A;CDKN1B;CREB1;HBEGF;ERBB3;ERBB4;AKT1;AKT2;FOXO1;FOXO3;PHLPP1;MTOR;RICTOR;GAB1;NRG1;PDPK1;PIK3CA;PIK3R1;PTEN;MLST8;TSC2;NRG2
REACTOME_NUCLEAR_SIGNALING_BY_ERBB4	YAP1;HBEGF;ERBB4;GHR;NRG1;APH1A;PGR;PSENEN;PRLR;S100B;SKP1;STAT5B;ADAM17;APH1B;CUL1;NRG2;NCOR1
REACTOME_GLYCOSPHINGOLIPID_METABOLISM	NEU4;SUMF2;GBA;GLA;HEXB;ARSI;STS;ASAH1;CTSA;SMPD4;ASAH2;GBA3;CERK;SMPD1;UGCG;GAL3ST1
REACTOME_PPARA_ACTIVATES_GENE_EXPRESSION	CDK8;YAP1;NCOA2;PPARGC1A;GLIPR1;MED8;PPARGC1B;CPT1A;CREBBP;CTGF;CYP7A1;ABCA1;EP300;ALAS1;ACSL1;MED19;CDK19;MED13L;TIAM2;ANKRD1;TNFRSF21;GRHL1;HMGCR;HMGCS1;ACADM;FADS1;MED11;NFYB;NRF1;ABCB4;UGT1A9;PPARA;MED1;MED18;RORA;RXRA;SMARCD3;SREBF1;SREBF2;MED22;TBL1X;TEAD1;TEAD4;TEAD3;TXNRD1;TBL1XR1;NCOA3;NCOA1;PEX11A;HDAC3;CCNC;MED14;MED21;MED17;MED26;MED27;MED7;MED20;CLOCK;NCOR1;MED24
REACTOME_ASSOCIATION_OF_LICENSING_FACTORS_WITH_THE_PRE_REPLICATIVE_COMPLEX	E2F1;ORC3;ORC4;CDT1
REACTOME_RIP_MEDIATED_NFKB_ACTIVATION_VIA_DAI	HMGB1;APP;S100B;SAA1;TLR3
REACTOME_PRE_NOTCH_TRANSCRIPTION_AND_TRANSLATION	CREBBP;E2F1;EP300;TNRC6B;TNRC6A;RBPJ;JUN;NOTCH2;NOTCH3;MAML3;TNRC6C;CCND1;TFDP1;TP53;MAML2
REACTOME_DEGRADATION_OF_THE_EXTRACELLULAR_MATRIX	KLK2;MMP2;MMP3;MMP11;MMP13;MMP15;CTRB2;FURIN;TIMP2
REACTOME_MITOCHONDRIAL_PROTEIN_IMPORT	COX17;TIMM17B;TIMM17A;TIMM44;MTX2;DNAJC19;GRPEL2;CS;PMPCA;FXN;TIMM13;TIMM9;TIMM8B;COQ2;SLC25A4;SLC25A6;TIMM22;HSPA9;HSPD1;IDH3G;TOMM5;ATP5A1;PAM16;ATP5G1;TOMM22;GRPEL1;SLC25A12;PMPCB
REACTOME_SIGNALING_BY_HIPPO	YAP1;DVL2;WWC1;LATS2;MOB1A;SAV1;TJP1;YWHAB;YWHAE;CASP3;LATS1;MOB1B
REACTOME_ACTIVATED_NOTCH1_TRANSMITS_SIGNAL_TO_THE_NUCLEUS	ADAM10;DTX2;MIB2;JAG1;DTX4;DLL1;JAG2;ARRB1;ARRB2;APH1A;DLL4;PSENEN;ADAM17;APH1B;NUMB;NEURL;DNER
REACTOME_TRAFFICKING_AND_PROCESSING_OF_ENDOSOMAL_TLR	CTSK;CTSL1;TLR7;TLR3
REACTOME_SIGNALING_BY_NOTCH4	ADAM10;JAG1;DLL1;JAG2;APH1A;DLL4;PSENEN;APH1B
REACTOME_DOWNSTREAM_SIGNALING_EVENTS_OF_B_CELL_RECEPTOR_BCR	AKT3;PSMD14;CDKN1A;CDKN1B;MALT1;CREB1;AKT1;AKT2;FOXO1;FOXO3;PSME4;PHLPP1;FBXW11;MTOR;RICTOR;HRAS;KRAS;NRAS;PDPK1;PRKCB;PSMA2;PSMA4;PSMA5;PSMA7;PSMB1;PSMB3;PSMB5;PSMB6;PSMB7;PSMC2;PSMC3;PSMC5;PSMC6;PSMD4;PSMD5;PSMD10;PSMD11;PSMD12;PSME1;PTEN;MLST8;SKP1;MAP3K7;TSC2;CUL1;PSMD6
REACTOME_ACTIVATION_OF_NF_KAPPAB_IN_B_CELLS	PSMD14;MALT1;PSME4;FBXW11;PRKCB;PSMA2;PSMA4;PSMA5;PSMA7;PSMB1;PSMB3;PSMB5;PSMB6;PSMB7;PSMC2;PSMC3;PSMC5;PSMC6;PSMD4;PSMD5;PSMD10;PSMD11;PSMD12;PSME1;SKP1;MAP3K7;CUL1;PSMD6
REACTOME_RORA_ACTIVATES_CIRCADIAN_EXPRESSION	NCOA2;PPARGC1A;CPT1A;CREBBP;EP300;PPARA;MED1;RORA;RXRA;SMARCD3;SREBF1;TBL1X;TBL1XR1;NCOA3;NCOA1;HDAC3;CLOCK;NCOR1
REACTOME_ANTIGEN_ACTIVATES_B_CELL_RECEPTOR_LEADING_TO_GENERATION_OF_SECOND_MESSENGERS	FYN;ITPR2;LYN;NCK1;PIK3CD;PIK3R1;SHC1;STIM1;CALM1;CALM2;CALM3;ORAI1;CBL
REACTOME_YAP1_AND_WWTR1_TAZ_STIMULATED_GENE_EXPRESSION	YAP1;NCOA2;CREBBP;CTGF;PPARA;MED1;RXRA;SMARCD3;TBL1X;TBX5;TEAD1;TEAD4;TEAD3;TBL1XR1;NCOA3;RUNX2;NCOA1
REACTOME_SIGNALING_BY_NOTCH2	ADAM10;JAG1;DLL1;JAG2;NOTCH2;APH1A;DLL4;PSENEN;APH1B
REACTOME_PRE_NOTCH_EXPRESSION_AND_PROCESSING	TMED2;CREBBP;E2F1;EP300;TNRC6B;TNRC6A;RBPJ;JUN;LFNG;NOTCH2;NOTCH3;ATP2A2;FURIN;MAML3;TNRC6C;RAB6A;CCND1;RFNG;SEL1L;ST3GAL3;TFDP1;TP53;MAML2
REACTOME_SIGNALING_BY_THE_B_CELL_RECEPTOR_BCR	AKT3;PSMD14;CDKN1A;CDKN1B;MALT1;CREB1;AKT1;AKT2;FOXO1;FOXO3;PSME4;PHLPP1;FBXW11;MTOR;RICTOR;FYN;HRAS;ITPR2;KRAS;LYN;NCK1;NRAS;PDPK1;PIK3CD;PIK3R1;PRKCB;PSMA2;PSMA4;PSMA5;PSMA7;PSMB1;PSMB3;PSMB5;PSMB6;PSMB7;PSMC2;PSMC3;PSMC5;PSMC6;PSMD4;PSMD5;PSMD10;PSMD11;PSMD12;PSME1;PTEN;MLST8;SHC1;SKP1;STIM1;MAP3K7;TSC2;CALM1;CALM2;CALM3;CUL1;ORAI1;CBL;PSMD6
REACTOME_EXTRACELLULAR_MATRIX_ORGANIZATION	COL1A1;COL1A2;COL2A1;COL3A1;COL4A2;COL4A5;COL5A2;COL6A2;COL8A1;COL8A2;COL9A1;COL10A1;COL11A1;COL12A1;COL13A1;ADAMTS14;COL22A1;COL28A1;KLK2;MMP2;MMP3;MMP11;MMP13;MMP15;CTRB2;FURIN;PLOD1;PLOD2;LEPREL1;BMP1;TIMP2;TLL1;TLL2;COL21A1;PLOD3;ADAMTS3
REACTOME_NOTCH1_INTRACELLULAR_DOMAIN_REGULATES_TRANSCRIPTION	HDAC5;CDK8;CREBBP;EP300;HEY2;HEYL;HDAC1;HIF1A;HES1;RBPJ;MYC;FBXW7;MAML3;SKP1;TBL1X;TLE1;TLE2;TLE3;TLE4;TBL1XR1;HDAC11;MAML2;CUL1;HDAC3;CCNC;NCOR1;HDAC9;HDAC4
REACTOME_CIRCADIAN_REPRESSION_OF_EXPRESSION_BY_REV_ERBA	NCOA2;PPARGC1A;CREBBP;EP300;PPARA;MED1;RORA;RXRA;SMARCD3;TBL1X;TBL1XR1;NCOA3;NCOA1;HDAC3;CLOCK;NCOR1
REACTOME_PRE_NOTCH_PROCESSING_IN_GOLGI	TMED2;LFNG;NOTCH2;NOTCH3;ATP2A2;FURIN;RAB6A;RFNG;SEL1L;ST3GAL3
REACTOME_SIGNALING_BY_NOTCH1	HDAC5;ADAM10;CDK8;DTX2;CREBBP;MIB2;JAG1;EP300;DTX4;HEY2;HEYL;DLL1;HDAC1;HIF1A;HES1;RBPJ;JAG2;ARRB1;ARRB2;MYC;APH1A;DLL4;FBXW7;MAML3;PSENEN;SKP1;ADAM17;TBL1X;TLE1;TLE2;TLE3;TLE4;TBL1XR1;HDAC11;APH1B;MAML2;CUL1;NUMB;HDAC3;CCNC;NEURL;DNER;NCOR1;HDAC9;HDAC4
REACTOME_SIGNALING_BY_NOTCH3	ADAM10;JAG1;DLL1;JAG2;NOTCH3;APH1A;DLL4;PSENEN;APH1B
REACTOME_TRIGLYCERIDE_BIOSYNTHESIS	AGPAT2;ACSL1;ACSL3;ACSL4;FASN;GPD1L;GK;ACACA;ACLY;ACSL5;AGPAT3;ELOVL4;ELOVL6;ELOVL7;DGAT2;AGPAT9;DGAT1;TECR
REACTOME_INSULIN_RECEPTOR_SIGNALLING_CASCADE	FRS2;CRK;EIF4B;EIF4G1;AKT2;FGF1;FGF2;FGF3;FGF4;FGF5;FGF7;FGF8;FGF9;FGFR1;FGFR3;FGFR2;MTOR;GAB1;GRB10;EEF2K;PIK3R4;HRAS;INS;INSR;IRS1;KRAS;NRAS;PDE3B;PDPK1;PIK3CA;PIK3R1;SHC3;PRKAG3;PRKAA1;PRKAA2;PRKAB1;PRKAB2;MAPK1;MAPK3;MAP2K2;RPTOR;RHEB;RPS6;RPS6KB1;MLST8;SHC1;STK11;TSC1;TSC2;YWHAB;CAB39L;FGF18;FGF17;STRADA;KL;CDK1;FGF19
REACTOME_ARMS_MEDIATED_ACTIVATION	CRK;RAPGEF1;HRAS;KRAS;NGF;NRAS;NTRK1;MAPK1;MAPK3;MAP2K2;RAP1A;BRAF;YWHAB;CDK1
REACTOME_PROLONGED_ERK_ACTIVATION_EVENTS	FRS2;CRK;RAPGEF1;HRAS;KRAS;NGF;NRAS;NTRK1;MAPK1;MAPK3;MAP2K2;RAP1A;BRAF;YWHAB;CDK1
REACTOME_SIGNALLING_TO_RAS	MAPK14;HRAS;KRAS;NGF;NRAS;NTRK1;SHC3;MAPK1;MAPK3;MAP2K2;RALA;RALB;RALGDS;MAPK12;SHC1;SRC;YWHAB;MAPKAPK3;MAPKAPK2;CDK1
REACTOME_SIGNALING_BY_BMP	SMAD1;SMAD4;SMAD5;SMAD6;SMAD7;SMURF1;SMURF2;SKI;BMP2;BMPR1A;BMPR1B;BMPR2;UBE2D1;UBE2D3;ACVR2A;NOG;ACVR2B
REACTOME_CELL_SURFACE_INTERACTIONS_AT_THE_VASCULAR_WALL	SLC7A9;COL1A1;COL1A2;CXADR;F2;SLC7A8;FYN;ANGPT1;ANGPT2;GRB7;GRB14;HRAS;ITGA3;ITGAL;ITGAV;ITGB1;ITGB3;KRAS;L1CAM;LCK;LYN;ATP1B1;NRAS;ANGPT4;PIK3CA;PIK3R1;PTPN6;SHC1;SLC16A1;SRC;BSG;TEK;YES1;SLC7A5;CAV1;SLC7A6;SLC16A3
REACTOME_NGF_SIGNALLING_VIA_TRKA_FROM_THE_PLASMA_MEMBRANE	AKT3;DNAL4;CDKN1A;CDKN1B;ADCY1;ADCY2;FRS2;ADCY5;ADCY6;ADCY7;ADCY8;ADCYAP1;ADCYAP1R1;CLTA;CLTC;CREB1;CRK;MAPK14;ADRBK1;AP2A1;DNM1;DNM2;DUSP4;DUSP7;ADCY4;ELK1;AKT1;AKT2;FOXO1;FOXO3;PHLPP1;MTOR;RICTOR;RAPGEF1;HRAS;IRS1;ITPR2;KRAS;MEF2A;MEF2C;ATF1;NGF;NRAS;NTRK1;PDPK1;PIK3CA;PIK3R1;SHC3;PPP2CA;PPP2CB;PPP2R5D;PRKACA;PRKACB;PRKACG;PRKAR1A;PRKAR2B;PRKCD;PRKCE;MAPK1;MAPK3;MAPK7;MAP2K2;PTEN;RALA;RALB;RALG…
REACTOME_SIGNALLING_TO_ERKS	FRS2;CRK;MAPK14;RAPGEF1;HRAS;KRAS;NGF;NRAS;NTRK1;SHC3;MAPK1;MAPK3;MAP2K2;RALA;RALB;RALGDS;RAP1A;MAPK12;SHC1;SRC;BRAF;YWHAB;MAPKAPK3;MAPKAPK2;CDK1
REACTOME_P38MAPK_EVENTS	MAPK14;HRAS;KRAS;NRAS;RALA;RALB;RALGDS;MAPK12;SRC;MAPKAPK3;MAPKAPK2
REACTOME_ACYL_CHAIN_REMODELLING_OF_PI	PLA2G4A;MBOAT7;PLBD1;PLA2G12A
REACTOME_TGF_BETA_RECEPTOR_SIGNALING_IN_EMT_EPITHELIAL_TO_MESENCHYMAL_TRANSITION	ARHGEF18;PRKCZ;PARD3;SMURF1;TGFBR1;TGFBR2
REACTOME_DOWNREGULATION_OF_TGF_BETA_RECEPTOR_SIGNALING	SMAD2;SMAD7;UCHL5;PPP1CA;PMEPA1;SMURF1;SMURF2;TGFBR1;TGFBR2;XPO1;ZFYVE9
REACTOME_COLLAGEN_FORMATION	COL1A1;COL1A2;COL2A1;COL3A1;COL4A2;COL4A5;COL5A2;COL6A2;COL8A1;COL8A2;COL9A1;COL10A1;COL11A1;COL12A1;COL13A1;ADAMTS14;COL22A1;COL28A1;PLOD1;PLOD2;LEPREL1;BMP1;TLL1;TLL2;COL21A1;PLOD3;ADAMTS3
REACTOME_SMAD2_SMAD3_SMAD4_HETEROTRIMER_REGULATES_TRANSCRIPTION	CDK8;E2F4;E2F5;HDAC1;SMAD2;SMAD4;SMAD7;MYC;RBL1;SP1;TFDP1;CCNC;CCNT1;CCNT2
REACTOME_SIGNALING_BY_FGFR_IN_DISEASE	AKT3;SPRY2;CDKN1A;CDKN1B;ADCY1;ADCY2;FRS3;FRS2;CPSF6;ADCY5;ADCY6;ADCY7;ADCY8;CREB1;CUX1;ADRBK1;ADCY4;AKT1;AKT2;FGF1;FGF2;FGF3;FGF4;FGF5;FGF7;FGF8;FGF9;FGFR1;FGFR3;FGFR2;FOXO1;FOXO3;PHLPP1;MTOR;RICTOR;GAB1;FGFR1OP2;HRAS;ITPR2;KRAS;NRAS;PDPK1;PIK3CA;PIK3R1;PPP2CA;PPP2CB;PRKACA;PRKACB;PRKACG;PRKAR1A;PRKAR2B;PRKCD;PRKCE;MAPK1;MAPK3;MAP2K2;PTEN;BCR;MLST8;SHC1;SRC;BRAF;STAT5B;TSC2;YWHAB;ZMYM2;CALM1;CAL…
REACTOME_HS_GAG_DEGRADATION	GPC6;GPC1;HSPG2;IDS;IDUA;AGRN;NAGLU;HPSE2;SDC1;SDC2;SDC4;SDC3
REACTOME_SYNTHESIS_OF_PIPS_AT_THE_EARLY_ENDOSOME_MEMBRANE	PIK3R4;PIK3C2A;PI4K2B;PI4K2A;VAC14;INPP4B;MTMR2
REACTOME_SIGNALLING_TO_P38_VIA_RIT_AND_RIN	HRAS;KRAS;NGF;NRAS;NTRK1;MAPK1;MAPK3;MAP2K2;BRAF;YWHAB;CDK1
REACTOME_P53_INDEPENDENT_G1_S_DNA_DAMAGE_CHECKPOINT	PSMD14;PSME4;ATM;PSMA2;PSMA4;PSMA5;PSMA7;PSMB1;PSMB3;PSMB5;PSMB6;PSMB7;PSMC2;PSMC3;PSMC5;PSMC6;PSMD4;PSMD5;PSMD10;PSMD11;PSMD12;PSME1;PSMD6;CDC25A
REACTOME_REGULATION_OF_HYPOXIA_INDUCIBLE_FACTOR_HIF_BY_OXYGEN	EGLN2;EGLN3;CREBBP;EP300;EPAS1;HIF1A;EGLN1;TCEB1;TCEB2;UBE2D1;UBE2D2;UBE2D3;VEGFA;CUL2
REACTOME_ACYL_CHAIN_REMODELLING_OF_PC	LPCAT3;PLA2G4A;PLBD1;PLA2G12A
REACTOME_SYNTHESIS_OF_PIPS_AT_THE_GOLGI_MEMBRANE	SACM1L;PIK3R4;ARF1;ARF3;OCRL;PIK3C2A;PI4K2B;PI4K2A;VAC14;INPP5E
REACTOME_TGF_BETA_RECEPTOR_SIGNALING_ACTIVATES_SMADS	SMAD2;SMAD4;SMAD7;FURIN;UCHL5;PPP1CA;PMEPA1;SMURF1;SMURF2;TGFBR1;TGFBR2;XPO1;ZFYVE9
REACTOME_ACTIVATED_POINT_MUTANTS_OF_FGFR2	FGF1;FGF2;FGF3;FGF4;FGF5;FGF7;FGF8;FGF9;FGFR2;FGF18;FGF17
REACTOME_PHOSPHOLIPID_METABOLISM	COL4A3BP;LPCAT3;CEPT1;AGPAT2;SPTLC1;NEU4;PPM1L;SGMS2;SLC44A5;SACM1L;GPD1L;PLD3;PITPNB;KDSR;SUMF2;SGMS1;GBA;GLA;HADHA;HADHB;HEXB;PIK3R4;ARSI;INPPL1;ARF1;ARF3;STS;ASAH1;ACHE;OCRL;PCYT1A;PIK3C2A;PIK3CA;PIK3CD;PIK3CG;PIK3R1;PIP4K2A;PLA2G4A;PLD2;CTSA;PI4K2B;PI4K2A;ETNK1;SMPD4;VAC14;PRKD1;GPCPD1;INPP5E;ASAH2;AGPAT3;CHPT1;SLC44A2;PTEN;GBA3;PCYT2;MTMR14;CERK;SMPD1;UGCG;MBOAT7;PLBD1;SGPP1;PLA2G12A;PIP4K2B…
REACTOME_CS_DS_DEGRADATION	VCAN;CSPG4;DCN;HEXB;HYAL1;IDS;IDUA;BGN
REACTOME_SYNTHESIS_OF_PA	AGPAT2;GPD1L;PLA2G4A;PLD2;AGPAT3;PLA2G12A;AGPAT9
REACTOME_OXYGEN_DEPENDENT_PROLINE_HYDROXYLATION_OF_HYPOXIA_INDUCIBLE_FACTOR_ALPHA	EGLN2;EGLN3;EPAS1;HIF1A;EGLN1;TCEB1;TCEB2;UBE2D1;UBE2D2;UBE2D3;CUL2
REACTOME_SYNTHESIS_OF_PIPS_AT_THE_LATE_ENDOSOME_MEMBRANE	PIK3R4;PIK3C2A;VAC14;MTMR2;MTMR7
REACTOME_SYNTHESIS_OF_PE	CEPT1;ETNK1;PCYT2;EPT1
REACTOME_GASTRIN_CREB_SIGNALLING_PATHWAY_VIA_PKC_AND_MAPK	LPAR6;RGS19;NMUR1;CYSLTR1;NPFFR2;CHRM1;CHRM3;CHRM5;CREB1;ADRBK1;DGKH;HBEGF;AGTR1;EDNRA;EDNRB;F2;F2R;F2RL1;F2RL2;DAGLB;GPRC6A;LPAR3;FPR2;GHSR;P2RY10;GNA11;GNAQ;GNB1;GNB2;GNB3;GNG3;GNG4;GNG5;GNG7;GNG11;GNGT1;GNRHR;LPAR4;FFAR1;GRPR;ANXA1;HRAS;HRH1;HTR2A;HTR2B;HTR2C;APP;ITPR2;KRAS;MMP3;RGS21;NMBR;NRAS;NTSR1;OXTR;P2RY1;P2RY11;GNG13;PIK3CA;PIK3R1;PLCB3;GNG2;AVPR1A;PRKCD;PRKCE;PRKCQ;MAPK1;MAPK3;GNG12;MA…
REACTOME_CHONDROITIN_SULFATE_BIOSYNTHESIS	VCAN;CSPG4;DCN;CHST13;CHSY1;CHSY3;CHST11;CHST15;CSGALNACT2;CHST12;BGN;CHST9
REACTOME_HYALURONAN_UPTAKE_AND_DEGRADATION	HEXB;HYAL1
REACTOME_SIGNALING_BY_FGFR1_MUTANTS	CPSF6;CUX1;FGF1;FGF2;FGF4;FGF5;FGF8;FGF9;FGFR1;FGFR1OP2;PIK3CA;PIK3R1;BCR;STAT5B;ZMYM2;FGF17
REACTOME_SYNTHESIS_OF_PIPS_AT_THE_PLASMA_MEMBRANE	INPPL1;PIK3C2A;PIK3CA;PIK3CD;PIK3CG;PIK3R1;PIP4K2A;PI4K2B;PI4K2A;PTEN;MTMR14;PIP4K2B;PIK3R3;INPP4B;MTMR3;MTMR6
REACTOME_THE_ACTIVATION_OF_ARYLSULFATASES	SUMF2;ARSI;STS
REACTOME_TRANSCRIPTIONAL_ACTIVITY_OF_SMAD2_SMAD3_SMAD4_HETEROTRIMER	CDK8;PARP1;E2F4;E2F5;HDAC1;SMAD2;SMAD4;SMAD7;MYC;TRIM33;RBL1;SMURF2;SKI;SKIL;SP1;TFDP1;UBE2D1;UBE2D3;USP9X;CCNC;CCNT1;CCNT2;NCOR1
REACTOME_HYALURONAN_METABOLISM	HAS1;HAS2;HAS3;HEXB;HYAL1
REACTOME_DOWNREGULATION_OF_SMAD2_3_SMAD4_TRANSCRIPTIONAL_ACTIVITY	PARP1;HDAC1;SMAD2;SMAD4;TRIM33;SMURF2;SKI;SKIL;UBE2D1;UBE2D3;USP9X;NCOR1
REACTOME_KERATAN_SULFATE_BIOSYNTHESIS	B3GNT2;B3GNT1;KERA;FMOD;CHST5;OMD;OGN;ST3GAL2;ST3GAL3;B3GNT4;B4GALT6;B4GALT5
REACTOME_REVERSIBLE_HYDRATION_OF_CARBON_DIOXIDE	CA1;CA2;CA3
REACTOME_SIGNALING_BY_FGFR1_FUSION_MUTANTS	CPSF6;CUX1;FGFR1OP2;PIK3CA;PIK3R1;BCR;STAT5B;ZMYM2
REACTOME_ALPHA_LINOLENIC_ACID_ALA_METABOLISM	ACOT8;ACSL1;ACAA1;FADS1;SCP2;FADS2
REACTOME_SIGNALING_BY_ACTIVATED_POINT_MUTANTS_OF_FGFR1	FGF1;FGF2;FGF4;FGF5;FGF8;FGF9;FGFR1;FGF17
REACTOME_PI_METABOLISM	SACM1L;PITPNB;PIK3R4;INPPL1;ARF1;ARF3;OCRL;PIK3C2A;PIK3CA;PIK3CD;PIK3CG;PIK3R1;PIP4K2A;PI4K2B;PI4K2A;VAC14;INPP5E;PTEN;MTMR14;PIP4K2B;PIK3R3;INPP4B;MTMR3;MTMR2;MTMR6;MTMR7
REACTOME_ABACAVIR_TRANSPORT_AND_METABOLISM	ADAL;NT5C2;GUK1;ABCB1;ABCG2
REACTOME_CHONDROITIN_SULFATE_DERMATAN_SULFATE_METABOLISM	GPC6;CHST14;B3GALT6;B3GAT2;VCAN;CSPG4;DCN;CHST13;CHSY1;GPC1;GXYLT1;DSE;HEXB;HSPG2;HYAL1;CHSY3;IDS;IDUA;AGRN;CHST11;CHST15;CSGALNACT2;CHST12;BGN;SDC1;SDC2;SDC4;GXYLT2;CHST9;SDC3
REACTOME_LATENT_INFECTION_OF_HOMO_SAPIENS_WITH_MYCOBACTERIUM_TUBERCULOSIS	ATP6V1G3;ATP6V0A2;ATP6V1C2;NCF4;ATP6V1D;ATP6V1A;ATP6V1B1;ATP6V1B2;ATP6V1E2;ATP6V0D1;ATP6V1G1
REACTOME_SYNTHESIS_OF_PC	CEPT1;SLC44A5;ACHE;PCYT1A;CHPT1;SLC44A2
REACTOME_HS_GAG_BIOSYNTHESIS	GPC6;HS3ST5;GLCE;HS6ST3;GPC1;HSPG2;NDST1;AGRN;SDC1;SDC2;SDC4;NDST4;NDST2;HS6ST2;NDST3;HS6ST1;HS2ST1;SDC3;HS3ST3B1;HS3ST3A1;HS3ST2;HS3ST1
REACTOME_SIGNALING_BY_FGFR3_MUTANTS	FGF1;FGF2;FGF4;FGF5;FGF8;FGF9;FGFR3;FGF18;FGF17
REACTOME_KERATAN_SULFATE_KERATIN_METABOLISM	B3GNT2;B3GNT1;KERA;FMOD;CHST5;HEXB;OMD;OGN;ST3GAL2;ST3GAL3;B3GNT4;B4GALT6;B4GALT5
REACTOME_APOPTOSIS_INDUCED_DNA_FRAGMENTATION	H1F0;HIST1H1C;HIST1H1D;HIST1H1E;HIST1H1B;HIST1H1A;HMGB1;HMGB2;KPNA1;CASP3
REACTOME_KERATAN_SULFATE_DEGRADATION	KERA;FMOD;HEXB;OMD;OGN
REACTOME_HEPARAN_SULFATE_HEPARIN_HS_GAG_METABOLISM	GPC6;B3GALT6;B3GAT2;VCAN;CSPG4;DCN;HS3ST5;GLCE;HS6ST3;GPC1;GXYLT1;HSPG2;NDST1;IDS;IDUA;AGRN;NAGLU;HPSE2;BGN;SDC1;SDC2;SDC4;NDST4;GXYLT2;NDST2;HS6ST2;NDST3;HS6ST1;HS2ST1;SDC3;HS3ST3B1;HS3ST3A1;HS3ST2;HS3ST1
REACTOME_GLYCOSAMINOGLYCAN_METABOLISM	GPC6;B3GNT2;B3GNT1;KERA;CHST14;B3GALT6;B3GAT2;VCAN;CSPG4;DCN;CHST13;HS3ST5;CHSY1;FMOD;CHST5;GLCE;HS6ST3;GPC1;GXYLT1;DSE;HAS1;HAS2;HAS3;HEXB;HSPG2;NDST1;HYAL1;CHSY3;IDS;IDUA;AGRN;NAGLU;OMD;OGN;CHST11;CHST15;CSGALNACT2;CHST12;HPSE2;BGN;SDC1;SDC2;SDC4;NDST4;ST3GAL2;ST3GAL3;GXYLT2;B3GNT4;CHST9;NDST2;HS6ST2;B4GALT6;B4GALT5;NDST3;HS6ST1;HS2ST1;SDC3;HS3ST3B1;HS3ST3A1;HS3ST2;HS3ST1
REACTOME_ACYL_CHAIN_REMODELLING_OF_PG	PLA2G4A;PLA2G12A
REACTOME_ACYL_CHAIN_REMODELLING_OF_PS	LPCAT3;PLA2G4A;PLA2G12A
REACTOME_SIGNALING_BY_FGFR_MUTANTS	FRS2;CPSF6;CUX1;FGF1;FGF2;FGF3;FGF4;FGF5;FGF7;FGF8;FGF9;FGFR1;FGFR3;FGFR2;GAB1;FGFR1OP2;HRAS;KRAS;NRAS;PIK3CA;PIK3R1;BCR;STAT5B;ZMYM2;FGF18;FGF17
REACTOME_MHC_CLASS_II_ANTIGEN_PRESENTATION	AP1M2;KIF20A;ACTR1A;SEC24B;SEC23A;OSBPL1A;AP1S1;CLTA;CLTC;DYNLL2;CTSH;CTSK;CTSL1;CTSL2;CTSO;AP2A1;AP1G1;DNM1;DYNC1I1;DYNC1LI2;DNM2;SEC31A;KIFAP3;KIF26A;ARF1;KIF2A;KIF5A;KIF5B;SAR1B;CTSA;SEC13;SH3GL2;RAB7A;CANX;DCTN5;KIF2B;DYNLL1;AP1S2;AP1M1
REACTOME_GLYCEROPHOSPHOLIPID_BIOSYNTHESIS	LPCAT3;CEPT1;AGPAT2;SLC44A5;GPD1L;PLD3;PITPNB;HADHA;HADHB;ACHE;PCYT1A;PLA2G4A;PLD2;ETNK1;GPCPD1;AGPAT3;CHPT1;SLC44A2;PCYT2;MBOAT7;PLBD1;PLA2G12A;DGAT2;AGPAT9;EPT1;DGAT1;CDS2;PGS1
REACTOME_A_TETRASACCHARIDE_LINKER_SEQUENCE_IS_REQUIRED_FOR_GAG_SYNTHESIS	GPC6;B3GALT6;B3GAT2;VCAN;CSPG4;DCN;GPC1;GXYLT1;HSPG2;AGRN;BGN;SDC1;SDC2;SDC4;GXYLT2;SDC3
REACTOME_CDK_MEDIATED_PHOSPHORYLATION_AND_REMOVAL_OF_CDC6	PSMD14;PSME4;PSMA2;PSMA4;PSMA5;PSMA7;PSMB1;PSMB3;PSMB5;PSMB6;PSMB7;PSMC2;PSMC3;PSMC5;PSMC6;PSMD4;PSMD5;PSMD10;PSMD11;PSMD12;PSME1;PSMD6
REACTOME_PLATELET_ADHESION_TO_EXPOSED_COLLAGEN	COL1A1;COL1A2;FYN;GP5;ITGB1;LYN
REACTOME_VEGF_LIGAND_RECEPTOR_INTERACTIONS	FLT1;VEGFA;VEGFC;NRP2;NRP1
REACTOME_ENOS_ACTIVATION_AND_REGULATION	LYPLA1;DNM2;AKT1;GCH1;GCHFR;HSP90AA1;PRKG2;CALM1;CALM2;CALM3;CAV1;WASL
REACTOME_MICRORNA_MIRNA_BIOGENESIS	DICER1;DROSHA;POLR2D;POLR2F;POLR2H;POLR2J;DGCR8;TARBP2
REACTOME_NUCLEAR_EVENTS_KINASE_AND_TRANSCRIPTION_FACTOR_ACTIVATION	CREB1;MAPK14;DUSP4;DUSP7;ELK1;MEF2A;MEF2C;ATF1;PPP2CA;PPP2CB;PPP2R5D;MAPK1;MAPK3;MAPK7;RPS6KA1;RPS6KA2;MAPKAPK2
REACTOME_RETROGRADE_NEUROTROPHIN_SIGNALLING	DNAL4;CLTA;CLTC;AP2A1;DNM1;DNM2;NGF;NTRK1;SH3GL2
REACTOME_ERKS_ARE_INACTIVATED	DUSP4;DUSP7;PPP2CA;PPP2CB;PPP2R5D;MAPK1;MAPK3;MAPK7
REACTOME_NEGATIVE_REGULATION_OF_THE_PI3K_AKT_NETWORK	AKT3;AKT1;AKT2;PHLPP1;PTEN
REACTOME_PI3K_AKT_ACTIVATION	AKT3;CDKN1A;CDKN1B;CREB1;AKT1;AKT2;FOXO1;FOXO3;PHLPP1;MTOR;RICTOR;IRS1;NGF;NTRK1;PDPK1;PIK3CA;PIK3R1;PTEN;MLST8;TSC2
REACTOME_REGULATORY_RNA_PATHWAYS	TNRC6B;DICER1;TNRC6A;DROSHA;POLR2D;POLR2F;POLR2H;POLR2J;DGCR8;TNRC6C;TARBP2
REACTOME_EGFR_DOWNREGULATION	SPRY1;SPRY2;STAM2;CLTA;CLTC;AP2A1;SH3GL2;CBL;HGS;CDC42
REACTOME_PROCESSING_OF_CAPPED_INTRON_CONTAINING_PRE_MRNA	RBM5;HNRNPR;SRRM1;SF3B4;SF3A1;CD2BP2;NXF1;PRPF8;PAPOLA;RNPS1;SF3A3;HNRNPA0;CLP1;HNRNPUL1;NUP35;CSTF2;DHX9;HNRNPA3;SNRNP200;SF3B3;SF3B1;FUS;GTF2F1;CPSF1;HNRNPA1;HNRNPA2B1;HNRNPD;HNRNPF;HNRNPH1;HNRNPH2;HNRNPK;HNRNPL;HNRNPU;NUP43;MAGOH;HNRNPM;NCBP1;NFX1;YBX1;NUP88;PCBP1;PCBP2;SF3B14;NUP54;POLR2D;POLR2F;POLR2H;POLR2J;NUP133;METTL3;NUP107;PTBP1;RANBP2;SRSF1;SRSF2;SRSF6;SNRNP70;SNRPA;SNRPB2;SNRPD3;SNRP…
REACTOME_PECAM1_INTERACTIONS	FYN;ITGAV;ITGB3;LCK;LYN;PTPN6;SRC;YES1
REACTOME_TCR_SIGNALING	MALT1;CSK;ITK;TMEM189-UBE2V1;LCK;NCK1;PAK1;PAK2;PDPK1;PIK3CA;PIK3R1;PRKCQ;PTEN;PTPRC;MAP3K7;UBE2N
REACTOME_REGULATION_OF_PYRUVATE_DEHYDROGENASE_PDH_COMPLEX	DLAT;PDHA1;PDK1;PDK2;PDK4;PDP1;PDPR;PDHX
REACTOME_DOWNSTREAM_TCR_SIGNALING	MALT1;TMEM189-UBE2V1;LCK;PDPK1;PIK3CA;PIK3R1;PRKCQ;PTEN;MAP3K7;UBE2N
REACTOME_BASIGIN_INTERACTIONS	SLC7A9;SLC7A8;ITGA3;ITGB1;L1CAM;ATP1B1;SLC16A1;BSG;SLC7A5;CAV1;SLC7A6;SLC16A3
REACTOME_AKT_PHOSPHORYLATES_TARGETS_IN_THE_CYTOSOL	AKT3;CDKN1A;CDKN1B;AKT1;AKT2;TSC2
REACTOME_GAB1_SIGNALOSOME	AKT3;CDKN1A;CDKN1B;CREB1;CSK;AKT1;AKT2;FOXO1;FOXO3;PHLPP1;MTOR;RICTOR;GAB1;PDPK1;PIK3CA;PIK3R1;PTEN;MLST8;SRC;TSC2
REACTOME_SHC1_EVENTS_IN_EGFR_SIGNALING	HRAS;KRAS;NRAS;MAPK1;MAPK3;MAP2K2;SHC1;YWHAB;CDK1
REACTOME_ACTIVATION_OF_THE_MRNA_UPON_BINDING_OF_THE_CAP_BINDING_COMPLEX_AND_EIFS_AND_SUBSEQUENT_BINDING_TO_43S	EIF2S1;EIF2S3;EIF4A1;EIF4A2;EIF4B;EIF4G1;FAU;PABPC1;EIF3K;RPSA;RPS2;RPS3;RPS3A;RPS4Y1;RPS6;RPS7;RPS8;RPS9;RPS10;RPS11;RPS12;RPS13;RPS14;RPS15;RPS15A;RPS16;RPS17;RPS23;RPS25;RPS26;RPS27;RPS28;RPS29;EIF4H;EIF3A;EIF3F;EIF3I;EIF3J
REACTOME_PHOSPHORYLATION_OF_CD3_AND_TCR_ZETA_CHAINS	CSK;LCK;PTPRC
REACTOME_GLUTAMATE_NEUROTRANSMITTER_RELEASE_CYCLE	UNC13B;RIMS1;GLS2;GLS;RAB3A;SLC1A1;SLC1A6;SLC1A7;SNAP25;STX1A;STXBP1;SYT1
REACTOME_ERK_MAPK_TARGETS	MAPK14;DUSP4;DUSP7;ELK1;MEF2A;MEF2C;PPP2CA;PPP2CB;PPP2R5D;MAPK1;MAPK3;MAPK7;RPS6KA1;RPS6KA2
REACTOME_TIE2_SIGNALING	ANGPT1;ANGPT2;GRB7;GRB14;HRAS;KRAS;NRAS;ANGPT4;PIK3CA;PIK3R1;SHC1;TEK
REACTOME_GENERATION_OF_SECOND_MESSENGER_MOLECULES	ITK;LCK;NCK1;PAK1;PAK2
REACTOME_GENERIC_TRANSCRIPTION_PATHWAY	ZNF263;ZNF197;ZNF256;ZNF443;CDK8;ZNF267;YAP1;NCOA2;ZNF211;ZNF234;ZNF266;ZNF274;ZNF273;ZNF460;MED8;ZNF354B;ZNF641;ZNF543;ZNF441;ZNF440;CREBBP;ZFP28;PARP1;ZFP90;ZNF597;ZNF480;ZNF418;ZNF417;ZNF560;ZNF563;ZNF420;ZNF565;ZNF582;ZNF583;ZNF599;ZNF558;ZNF98;ZNF555;ZNF569;CTGF;ZNF595;ZNF425;ZFP1;ZNF519;ZNF610;ZNF600;ZNF320;ZNF564;ZNF433;ZNF114;ZNF567;ZNF383;ZNF100;ZNF540;ZNF92;ZNF596;ZNF169;ZNF431;E2F4;E2F…
REACTOME_RESPONSE_TO_ELEVATED_PLATELET_CYTOSOLIC_CA2_	CAP1;CFL1;CFD;FGA;FGB;ALDOA;HSPA5;APP;ITGB3;LAMP2;PFN1;PLEK;PRKCB;POTEM;SOD1;TGFB2;TGFB3;LEFTY2;THBS1;TMSB4X;TUBA4A;VCL;VEGFA;VEGFC;CALM1;CALM2;CALM3;ACTN4;CALU;ACTN1;ACTN2;CD9
REACTOME_TRANSPORT_OF_MATURE_TRANSCRIPT_TO_CYTOPLASM	SRRM1;NXF1;RNPS1;NUP35;CPSF1;NUP43;MAGOH;NCBP1;NFX1;NUP88;NUP54;NUP133;NUP107;RANBP2;SRSF1;SRSF2;SRSF6;TPR;U2AF1;NUP37;NUP85;RAE1;SRSF9;NUP155;NUP93;NUPL1;POM121;RBM8A;NUP153
REACTOME_METABOLISM_OF_AMINO_ACIDS_AND_DERIVATIVES	PSMD14;CGA;FTCD;CKB;CKM;CKMT1B;TPH2;ACMSD;AMDHD1;NAGS;IDO2;DIO1;DIO2;DIO3;DLST;AHCY;PAOX;ALDH9A1;PSME4;HAAO;GAMT;AMD1;GCDH;GLS2;GCLC;GLS;GLUD1;GLUL;GOT1;GPT;GSTZ1;PSAT1;HSD17B10;HAL;HGD;HPD;IDO1;INHBA;INHBB;INHBC;ARG2;IYD;MAT1A;MAT2A;MTAP;OAT;OAZ2;OTC;ALDH7A1;APIP;CSAD;AZIN1;POMC;SMOX;CKMT1A;AUH;TMLHE;PSMA2;PSMA4;PSMA5;PSMA7;PSMB1;PSMB3;PSMB5;PSMB6;PSMB7;PSMC2;PSMC3;PSMC5;PSMC6;PSMD4;PSMD5;PSMD10…
REACTOME_RNA_POL_I_TRANSCRIPTION	CBX3;HIST4H4;HIST2H3C;HIST3H2BB;ERCC2;ERCC6;HIST1H2BA;HIST1H2AD;H2AFX;HIST1H2BD;HIST1H2BB;H3F3A;H3F3B;HIST2H3A;POLR2H;HIST2H4B;MAPK3;HIST2H3D;HIST2H2AA4;UBTF;HIST1H4I;HIST1H2AJ;HIST1H2AC;HIST1H2AB;HIST2H2AA3;HIST2H2AC;HIST1H2BL;HIST1H2BN;HIST1H2BM;HIST1H2BE;HIST1H2BH;HIST1H2BI;HIST1H2BC;HIST1H2BO;HIST2H2BE;HIST1H3A;HIST1H3D;HIST1H3C;HIST1H3I;HIST1H3G;HIST1H3J;HIST1H3H;HIST1H3B;HIST1H4A;HIST1H4D;H…
REACTOME_FATTY_ACYL_COA_BIOSYNTHESIS	ACSL1;ACSL3;ACSL4;FASN;ACACA;ACLY;ACSL5;ELOVL4;ELOVL6;ELOVL7;TECR
REACTOME_E2F_ENABLED_INHIBITION_OF_PRE_REPLICATION_COMPLEX_FORMATION	ORC3;ORC4;MCM8;CCNB1;CDK1;CDC25A
REACTOME_P75NTR_RECRUITS_SIGNALLING_COMPLEXES	MYD88;NGF;PRKCI
REACTOME_BIOLOGICAL_OXIDATIONS	NAT2;UGT2B11;UGT2A1;COMT;CYP1A2;CYP2A6;CYP2B6;CYP2D6;CYP2E1;CYP2J2;CYP7A1;CYP11A1;CYP26A1;CYP27A1;CYP27B1;AHCY;PAOX;ALDH1A1;ALDH2;SLC35D1;FMO2;FMO3;SULT4A1;GGT1;SULT1C4;SULT1B1;GCLC;GSTM1;GSTM5;GSTP1;MAOA;MAOB;MAT1A;MAT2A;SULT1A4;POMC;UGT2B28;SMOX;UGT1A8;UGT1A7;UGT1A6;UGT1A5;UGT1A9;UGT1A4;UGT1A1;UGT1A3;CYP26B1;PTGS2;SULT1A1;SULT1A3;UGDH;UGT2B4;UGT2B7;GGCT;ACSS1;NAT1;PAPSS2;PAPSS1;CYP7B1
REACTOME_REGULATED_PROTEOLYSIS_OF_P75NTR	APH1A;PSENEN;ADAM17;APH1B
REACTOME_TRANSMISSION_ACROSS_CHEMICAL_SYNAPSES	AKAP9;CACNG3;CACNG2;UNC13B;ADCY1;ADCY2;ADCY5;ADCY6;ADCY7;CHRNA1;CHRNA2;CHRNA4;CHRNA5;ADCY8;CHRNB2;CHRNB3;COMT;CREB1;SLC32A1;AP2A1;DLG1;DLG3;ABAT;ADCY4;ALDH2;RIMS1;ARHGEF9;GABRA1;GABRA2;GABRA3;GABRA4;GABRA5;GABRA6;GABRB1;GABRB2;GABRB3;GABRG2;GABRR1;GABRR2;GAD1;GAD2;CACNG4;GLS2;RPS6KA6;GLS;GLUL;GNAI1;GNAI2;GNAI3;GNAL;GNB1;GNB2;GNB3;GNG3;GNG4;GNG5;GNG7;GNG11;GNGT1;GRIA1;GRIA2;GRIA3;GRIA4;GRIK2;GRIN1…
REACTOME_CASPASE_MEDIATED_CLEAVAGE_OF_CYTOSKELETAL_PROTEINS	ADD1;PLEC;SPTAN1;VIM;CASP3;CASP7;CASP8
REACTOME_XENOBIOTICS	CYP1A2;CYP2A6;CYP2B6;CYP2D6;CYP2E1
REACTOME_INTEGRIN_CELL_SURFACE_INTERACTIONS	RAPGEF3;COL1A1;COL1A2;COL2A1;COL4A2;COL4A5;CRK;CSK;AKT1;FGA;FGB;TNC;ICAM2;ITGA3;ITGA9;ITGAL;ITGAV;ITGB1;ITGB3;ITGB6;ITGB8;LAMA2;LAMA5;LAMB1;LAMB2;LAMC1;PDPK1;PTK2;RAP1A;RAP1B;SHC1;SRC;BSG;THBS1;ITGA8;BCAR1;CDH1
REACTOME_REGULATION_OF_ORNITHINE_DECARBOXYLASE_ODC	PSMD14;PSME4;OAZ2;AZIN1;PSMA2;PSMA4;PSMA5;PSMA7;PSMB1;PSMB3;PSMB5;PSMB6;PSMB7;PSMC2;PSMC3;PSMC5;PSMC6;PSMD4;PSMD5;PSMD10;PSMD11;PSMD12;PSME1;PSMD6
REACTOME_CYTOCHROME_P450_ARRANGED_BY_SUBSTRATE_TYPE	CYP1A2;CYP2A6;CYP2B6;CYP2D6;CYP2E1;CYP2J2;CYP7A1;CYP11A1;CYP26A1;CYP27A1;CYP27B1;POMC;CYP26B1;CYP7B1
REACTOME_BASE_FREE_SUGAR_PHOSPHATE_REMOVAL_VIA_THE_SINGLE_NUCLEOTIDE_REPLACEMENT_PATHWAY	MPG;NTHL1;OGG1;POLB
REACTOME_APOPTOTIC_CLEAVAGE_OF_CELL_ADHESION_PROTEINS	CTNNB1;DSP;TJP1;CASP3;CDH1
REACTOME_HDL_MEDIATED_LIPID_TRANSPORT	ABCA1;BMP1;ABCG1
REACTOME_NRAGE_SIGNALS_DEATH_THROUGH_JNK	NET1;VAV3;FGD4;ARHGEF9;ARHGEF12;ARHGEF18;NGEF;TIAM2;ARHGEF16;ARHGAP4;NGF;ARHGEF4;ARHGEF3;MAPK8;PREX1;RAC1;RASGRF1;RASGRF2;ITSN1;PLEKHG2;TRIO;OBSCN;ARHGEF6;ARHGEF17
REACTOME_SLBP_DEPENDENT_PROCESSING_OF_REPLICATION_DEPENDENT_HISTONE_PRE_MRNAS	ZNF473;NCBP1;SNRPD3;SNRPG;LSM10
REACTOME_NRIF_SIGNALS_CELL_DEATH_FROM_THE_NUCLEUS	NGF;APH1A;PSENEN;MAPK8;APH1B
REACTOME_REGULATION_OF_APOPTOSIS	PSMD14;DAPK1;DCC;PSME4;APPL1;PAK2;PSMA2;PSMA4;PSMA5;PSMA7;PSMB1;PSMB3;PSMB5;PSMB6;PSMB7;PSMC2;PSMC3;PSMC5;PSMC6;PSMD4;PSMD5;PSMD10;PSMD11;PSMD12;PSME1;CASP3;UNC5A;PSMD6
REACTOME_RNA_POL_II_TRANSCRIPTION	SRRM1;PAPOLA;RNPS1;CLP1;CSTF2;ERCC2;ZNF473;GTF2A1;GTF2B;GTF2E1;GTF2E2;GTF2F1;CPSF1;MAGOH;NCBP1;NFX1;POLR2D;POLR2F;POLR2H;POLR2J;SRSF1;SRSF2;SRSF6;SNRPD3;SNRPG;SSRP1;SUPT5H;TAF1;TAF4;TAF5;TAF9;TAF10;TAF11;TAF12;TAF13;TBP;TCEA1;TCEB1;TCEB2;TCEB3;U2AF1;CPSF7;ELL;LSM10;SRSF9;CCNH;CCNT1;CCNT2;CTDP1;RBM8A
REACTOME_NEURONAL_SYSTEM	HCN4;GJC1;ABCC9;KCNK7;AKAP9;KCNMB2;CACNG3;CACNG2;UNC13B;ADCY1;ADCY2;ADCY5;ADCY6;ADCY7;CHRNA1;CHRNA2;CHRNA4;CHRNA5;ADCY8;CHRNB2;CHRNB3;SYT2;COMT;CREB1;SLC32A1;AP2A1;KCNV2;KCNG3;DLG1;DLG3;ABAT;ADCY4;STX2;ALDH2;RIMS1;ARHGEF9;GABRA1;GABRA2;GABRA3;GABRA4;GABRA5;GABRA6;GABRB1;GABRB2;GABRB3;GABRG2;GABRR1;GABRR2;GAD1;GAD2;KCNV1;CACNG4;KCNH5;GLS2;RPS6KA6;GLS;GLUL;GNAI1;GNAI2;GNAI3;GNAL;GNB1;GNB2;GNB3;GNG3…
REACTOME_REGULATION_OF_BETA_CELL_DEVELOPMENT	AKT3;AKT1;AKT2;FOXO1;NR5A2;PTF1A;FOXA2;FOXA3;HNF4A;HNF4G;ONECUT1;HES1;IAPP;RBPJ;INS;INSM1;MAFA;NEUROD1;NKX2-2;PAX6;PKLR;SLC2A2
REACTOME_PHASE1_FUNCTIONALIZATION_OF_COMPOUNDS	CYP1A2;CYP2A6;CYP2B6;CYP2D6;CYP2E1;CYP2J2;CYP7A1;CYP11A1;CYP26A1;CYP27A1;CYP27B1;PAOX;ALDH1A1;ALDH2;FMO2;FMO3;MAOA;MAOB;POMC;SMOX;CYP26B1;PTGS2;ACSS1;CYP7B1
REACTOME_RNA_POL_III_TRANSCRIPTION	SNAPC5;POLR3F;POLR3H;POLR3K;POLR2F;POLR2H;POU2F1;POLR3B;POLR3E;SNAPC2;SSB;TBP;POLR3GL;GTF3C5;GTF3C4;GTF3C3;POLR1C
REACTOME_CELL_DEATH_SIGNALLING_VIA_NRAGE_NRIF_AND_NADE	NET1;VAV3;FGD4;ARHGEF9;ARHGEF12;ARHGEF18;NGEF;TIAM2;ARHGEF16;ARHGAP4;NGF;ARHGEF4;ARHGEF3;APH1A;PSENEN;MAPK8;PREX1;RAC1;RASGRF1;RASGRF2;ITSN1;PLEKHG2;TRIO;YWHAE;APH1B;CASP2;CASP3;OBSCN;ARHGEF6;ARHGEF17
REACTOME_NEUROTRANSMITTER_RELEASE_CYCLE	UNC13B;SLC32A1;ABAT;RIMS1;GAD1;GAD2;GLS2;GLS;HSPA8;MAOA;RAB3A;SLC1A1;SLC1A6;SLC1A7;SLC6A11;SLC6A12;SLC18A2;SNAP25;STX1A;STXBP1;SYN1;SYN2;SYT1;DNAJC5;SYN3
REACTOME_P75_NTR_RECEPTOR_MEDIATED_SIGNALLING	NET1;VAV3;FGD4;SORCS3;ARHGEF9;ARHGEF12;ARHGEF18;NGEF;TIAM2;ARHGEF16;HDAC1;ARHGAP4;ARHGDIA;MYD88;NGF;ARHGEF4;ARHGEF3;APH1A;PRKCI;PSENEN;MAPK8;PREX1;RAC1;RASGRF1;RASGRF2;ITSN1;PLEKHG2;ADAM17;TRIO;YWHAE;APH1B;CASP2;CASP3;OBSCN;LINGO1;HDAC3;ARHGEF6;ARHGEF17
REACTOME_AMINO_ACID_TRANSPORT_ACROSS_THE_PLASMA_MEMBRANE	SLC38A3;SLC7A9;SLC6A14;SLC36A2;SLC7A8;SLC6A19;SLC38A4;SLC1A4;SLC6A6;SLC6A12;SLC7A1;SLC7A5;SLC43A1;SLC7A6
REACTOME_ENDOGENOUS_STEROLS	CYP7A1;CYP11A1;CYP27A1;POMC;CYP7B1
REACTOME_REGULATION_OF_GENE_EXPRESSION_IN_BETA_CELLS	AKT3;AKT1;AKT2;FOXO1;FOXA2;FOXA3;HNF4A;HNF4G;IAPP;INS;MAFA;NEUROD1;NKX2-2;PAX6;PKLR;SLC2A2
REACTOME_GLYCOLYSIS	ENO2;ENO3;ALDOA;ALDOB;ALDOC;GAPDHS;PFKFB1;PFKFB2;PFKL;PFKM;PFKP;PGAM1;PKLR;PPP2CA;PPP2CB;PPP2R5D;TPI1
REACTOME_PROCESSIVE_SYNTHESIS_ON_THE_LAGGING_STRAND	POLD3;DNA2;FEN1;POLA2;PCNA;POLD1;PRIM1
REACTOME_PEPTIDE_CHAIN_ELONGATION	RPL35;EEF1A1;EEF2;FAU;RPL13A;RPSA;RPL10A;RPL26L1;RPL3;RPL5;RPL6;RPL7A;RPL8;RPL9;RPL10;RPL11;RPL12;RPL13;RPL15;RPL17;RPL18A;RPL19;RPL21;RPL22;RPL23A;RPL24;RPL26;RPL27;RPL30;RPL27A;RPL28;RPL32;RPL34;RPL35A;RPL37;RPL37A;RPL38;RPL39;RPL41;RPLP0;RPLP1;RPLP2;RPS2;RPS3;RPS3A;RPS4Y1;RPS6;RPS7;RPS8;RPS9;RPS10;RPS11;RPS12;RPS13;RPS14;RPS15;RPS15A;RPS16;RPS17;RPS23;RPS25;RPS26;RPS27;RPS28;RPS29;RPL23
REACTOME_COMMON_PATHWAY	F2;FGA;FGB
REACTOME_MRNA_CAPPING	ERCC2;GTF2F1;NCBP1;POLR2D;POLR2F;POLR2H;POLR2J;SUPT5H;CCNH
REACTOME_MITOCHONDRIAL_FATTY_ACID_BETA_OXIDATION	ECI1;DECR1;ECHS1;HADHA;HADHB;ACADM;MCEE
REACTOME_SIGNALING_BY_GPCR	AKT3;LPAR6;CALCRL;RAMP3;NET1;RGS19;NMUR1;VAV3;CXCR6;GNA13;ADCY1;ADCY2;CYSLTR1;CGA;PDE10A;NPFFR2;ADCY5;ADCY6;FZD10;CHRM1;CHRM2;ADCY7;CHRM3;CHRM5;ADCY8;ADCYAP1;ADCYAP1R1;FGD4;RXFP2;CCR3;CCR4;CCR5;CCR6;CCR8;CCBP2;ADORA1;ADORA2B;CREB1;CRH;CRHR2;OR52B4;OR52I2;OR51E1;OR2AG1;ADRA2A;ADRA2B;CX3CR1;ADRB2;ADRBK1;DGKH;OR7D2;OXER1;DRD1;HBEGF;AGTR1;AGTR2;APLNR;S1PR1;EDNRA;EDNRB;ADCY4;AKT1;AKT2;F2;F2R;F2RL1;F2R…
REACTOME_PEPTIDE_LIGAND_BINDING_RECEPTORS	NMUR1;CXCR6;NPFFR2;RXFP2;CCR3;CCR4;CCR5;CCR6;CCR8;CCBP2;CX3CR1;AGTR1;AGTR2;APLNR;EDNRA;EDNRB;F2;F2R;F2RL1;F2RL2;FPR1;FPR2;NPB;GALR1;GHSR;CCR10;CXCR3;PRLHR;NPW;GRPR;ANXA1;APP;CXCR1;MC1R;MC2R;NMBR;NPY1R;NPY2R;NPY5R;NTSR1;OPRD1;OPRK1;OPRL1;OXTR;POMC;AVPR1A;AVPR2;CXCR7;RXFP1;BDKRB1;BDKRB2;SAA1;CXCR5;SST;SSTR2;SSTR5;TACR3;C5AR1;CXCR4;MCHR2;CCK;CCKBR
REACTOME_METABOLISM_OF_POLYAMINES	PAOX;AMD1;GOT1;MTAP;APIP;SMOX;SAT1;AGMAT;MRI1
REACTOME_CLASS_A1_RHODOPSIN_LIKE_RECEPTORS	LPAR6;NMUR1;CXCR6;CYSLTR1;CGA;NPFFR2;CHRM1;CHRM2;CHRM3;CHRM5;RXFP2;CCR3;CCR4;CCR5;CCR6;CCR8;CCBP2;ADORA1;ADORA2B;ADRA2A;ADRA2B;CX3CR1;ADRB2;OXER1;DRD1;AGTR1;AGTR2;APLNR;S1PR1;EDNRA;EDNRB;F2;F2R;F2RL1;F2RL2;LPAR3;FPR1;FPR2;OPN3;NPB;GALR1;OPN1MW;GHSR;P2RY10;GNRHR;CCR10;CXCR3;PRLHR;NPW;GPR18;LPAR4;FFAR1;GRPR;ANXA1;HRH1;HTR1D;HTR1E;HTR1F;HTR2A;HTR2B;HTR2C;HTR5A;HTR6;HTR7;APP;CXCR1;LHCGR;MC1R;MC2R;MTN…
REACTOME_NOTCH_HLH_TRANSCRIPTION_PATHWAY	CREBBP;RBPJ;NOTCH2;NOTCH3;MAML3;MAML2
REACTOME_INTEGRATION_OF_ENERGY_METABOLISM	RAPGEF3;ADCY1;ADCY2;ADCY5;ADCY6;ADCY7;CHRM3;ADCY8;CTNNB1;ADRA2A;ADCY4;FASN;SEC11A;GNA11;GNAI1;GNAI2;GNAO1;GNAQ;GNAS;GNB1;GNB2;GNB3;GNG3;GNG4;GNG5;GNG7;GNG11;GNGT1;FFAR1;SLC25A4;SLC25A5;SLC25A6;ACACA;ACACB;INS;ISL1;ITPR2;KCNB1;KCNC2;MARCKS;ACLY;PAX6;GNG13;PFKFB1;PKLR;PLCB3;GNG2;PPP2CA;PPP2CB;PPP2R5D;PRKAA2;PRKAB2;PRKACA;PRKACB;PRKACG;PRKAR1A;PRKAR2B;GNG12;RAP1A;RAP1B;GNB4;SLC2A1;SLC2A2;SNAP25;STK1…
REACTOME_CELL_CYCLE_MITOTIC	KIF20A;ACTR1A;AKAP9;CDK6;PSMD14;CDKN1A;CDKN1B;STAG1;TUBB4A;TUBB4B;ANAPC10;TUBGCP3;CENPC1;POLD3;PLK4;STAG2;UBE2C;CKS1B;LIN54;CSNK1D;DNA2;DYRK1A;E2F1;E2F4;E2F5;FEN1;NINL;PSME4;CLASP1;ORC3;POLA2;CDC26;TUBG2;LIN9;HDAC1;HSP90AA1;NUP43;KIF2A;MAX;MCM3;MCM4;MCM6;MYC;ORC4;PAFAH1B1;PCNA;ANAPC5;ANAPC11;GINS2;POLD1;ERCC6L;ZWILCH;PPP2CA;PPP2CB;PPP2R2A;PPP2R5B;PPP2R5D;PPP2R5E;MCM10;PRIM1;PRKACA;NUP133;PRKAR2B;…
REACTOME_GLUCONEOGENESIS	ENO2;ENO3;FBP1;ALDOA;ALDOB;ALDOC;GAPDHS;GOT1;MDH2;PC;PFKFB1;PGAM1;PRKACA;PRKACB;PRKACG;TPI1;SLC25A12;FBP2
REACTOME_DOPAMINE_NEUROTRANSMITTER_RELEASE_CYCLE	RIMS1;RAB3A;SLC18A2;SNAP25;STX1A;STXBP1;SYN1;SYN2;SYT1;SYN3
REACTOME_OPIOID_SIGNALLING	ADCY1;ADCY2;ADCY5;ADCY6;ADCY7;ADCY8;CREB1;ADRBK1;ADCY4;GNAI1;GNAI2;GNAI3;GNAL;GNAO1;GNAT2;GNAZ;GNB1;GNB2;GNB3;GNG3;GNG4;GNG5;GNG7;GNG11;GNGT1;ITPR2;PDE4B;PDE4D;GNG13;PLA2G4A;PLCB3;GNG2;POMC;PPP1CA;PPP2CA;PPP2CB;PPP2R5D;PPP3CA;PPP3CB;PPP3R1;PRKACA;PRKACB;PRKACG;PRKAR1A;PRKAR2B;PRKCD;MAPK1;GNG12;GNB4;CALM1;CALM2;CALM3
REACTOME_RECRUITMENT_OF_MITOTIC_CENTROSOME_PROTEINS_AND_COMPLEXES	ACTR1A;AKAP9;TUBB4A;TUBB4B;TUBGCP3;PLK4;CSNK1D;NINL;CLASP1;TUBG2;HSP90AA1;PAFAH1B1;PRKACA;PRKAR2B;CENPJ;TUBA4A;TUBG1;YWHAE;YWHAG;ALMS1;TUBA1A;CEP290;TUBGCP6;DYNLL1;CCNB1;CKAP5;CDK1
REACTOME_MITOCHONDRIAL_TRNA_AMINOACYLATION	WARS2;GARS;YARS2;DARS2;RARS2;QARS;NARS2;TARS2
REACTOME_CYTOSOLIC_TRNA_AMINOACYLATION	FARSB;EPRS;GARS;HARS;NARS;LARS;PPA1;QARS;SARS;TARS;CARS;YARS;AIMP1;EEF1E1
REACTOME_CA_DEPENDENT_EVENTS	ADCY1;ADCY2;ADCY5;ADCY6;ADCY7;ADCY8;CREB1;ADRBK1;ADCY4;PLA2G4A;PRKACA;PRKACB;PRKACG;PRKAR1A;PRKAR2B;PRKCD;MAPK1;CALM1;CALM2;CALM3
REACTOME_ACETYLCHOLINE_NEUROTRANSMITTER_RELEASE_CYCLE	RIMS1;RAB3A;SNAP25;STX1A;STXBP1;SYT1
REACTOME_ADENYLATE_CYCLASE_ACTIVATING_PATHWAY	ADCY1;ADCY2;ADCY5;ADCY6;ADCY7;ADCY8;ADCY4;GNAL
REACTOME_ADENYLATE_CYCLASE_INHIBITORY_PATHWAY	ADCY1;ADCY2;ADCY5;ADCY6;ADCY7;ADCY8;ADCY4;GNAI1;GNAI2;GNAI3;GNAL
REACTOME_DARPP_32_EVENTS	PDE4B;PDE4D;PPP1CA;PPP2CA;PPP2CB;PPP2R5D;PPP3CA;PPP3CB;PPP3R1;PRKACA;PRKACB;PRKACG;PRKAR1A;PRKAR2B;CALM1;CALM2;CALM3
REACTOME_CHEMOKINE_RECEPTORS_BIND_CHEMOKINES	CXCR6;CCR3;CCR4;CCR5;CCR6;CCR8;CCBP2;CX3CR1;CCR10;CXCR3;CXCR1;CXCR7;CXCR5;CXCR4
REACTOME_LOSS_OF_NLP_FROM_MITOTIC_CENTROSOMES	ACTR1A;AKAP9;TUBB4A;TUBB4B;PLK4;CSNK1D;NINL;CLASP1;HSP90AA1;PAFAH1B1;PRKACA;PRKAR2B;CENPJ;TUBA4A;TUBG1;YWHAE;YWHAG;ALMS1;TUBA1A;CEP290;DYNLL1;CKAP5;CDK1
REACTOME_NEUROTRANSMITTER_RECEPTOR_BINDING_AND_DOWNSTREAM_TRANSMISSION_IN_THE_POSTSYNAPTIC_CELL	AKAP9;CACNG3;CACNG2;ADCY1;ADCY2;ADCY5;ADCY6;ADCY7;CHRNA1;CHRNA2;CHRNA4;CHRNA5;ADCY8;CHRNB2;CHRNB3;CREB1;AP2A1;DLG1;DLG3;ADCY4;ARHGEF9;GABRA1;GABRA2;GABRA3;GABRA4;GABRA5;GABRA6;GABRB1;GABRB2;GABRB3;GABRG2;GABRR1;GABRR2;CACNG4;RPS6KA6;GNAI1;GNAI2;GNAI3;GNAL;GNB1;GNB2;GNB3;GNG3;GNG4;GNG5;GNG7;GNG11;GNGT1;GRIA1;GRIA2;GRIA3;GRIA4;GRIK2;GRIN1;GRIN2A;GRIN2B;GRIN2D;HRAS;KCNJ2;KCNJ3;KCNJ4;KCNJ5;KCNJ6;KCNJ…
REACTOME_CELL_CYCLE_CHECKPOINTS	PSMD14;CDKN1A;CDKN1B;ANAPC10;UBE2C;PSME4;ORC3;CDC26;MCM3;MCM4;MCM6;ATM;ORC4;ANAPC5;ANAPC11;ATR;MCM10;PSMA2;PSMA4;PSMA5;PSMA7;PSMB1;PSMB3;PSMB5;PSMB6;PSMB7;PSMC2;PSMC3;PSMC5;PSMC6;PSMD4;PSMD5;PSMD10;PSMD11;PSMD12;PSME1;RAD1;RFC2;RFC5;TP53;UBE2D1;WEE1;CDC7;MCM8;CDC16;CCNB1;CCNB2;CCNE2;CDK1;PSMD6;CDC25A;CDC27
REACTOME_DIABETES_PATHWAYS	PDIA6;HYOU1;IGF2BP1;IGF2BP3;IGF2BP2;YIF1A;PDIA5;EXOSC8;ADD1;CPE;EXOC8;DDIT3;EIF2S1;EXTL3;F2;SEC31A;ATF6;EXOSC7;EXOSC2;SEC11A;SERP1;ERO1L;CXXC1;HSPA5;IGFBP1;IGFBP2;IGFBP3;IGFBP5;INS;KIF5B;DNAJB9;MMP2;SULT1A4;ATF3;NFYB;PCSK2;MBTPS2;DNAJB11;EXOSC9;EXOC6;FKBP14;PPP2R5B;EXOC1;RAB27A;BCHE;EXOC4;SHC1;SNAP25;STX1A;SULT1A3;XBP1;CALR;KHSRP;MBTPS1;ATP6V0D1;KLF4;GOSR2;EDEM1;HERPUD1;SPCS2
REACTOME_P130CAS_LINKAGE_TO_MAPK_SIGNALING_FOR_INTEGRINS	CRK;FGA;FGB;ITGB3;PTK2;RAP1A;RAP1B;SRC;BCAR1
REACTOME_GLYCOPROTEIN_HORMONES	CGA;INHBA;INHBB;INHBC
REACTOME_NOREPINEPHRINE_NEUROTRANSMITTER_RELEASE_CYCLE	RIMS1;MAOA;RAB3A;SLC18A2;SNAP25;STX1A;STXBP1;SYT1
REACTOME_PLC_BETA_MEDIATED_EVENTS	ADCY1;ADCY2;ADCY5;ADCY6;ADCY7;ADCY8;CREB1;ADRBK1;ADCY4;GNAI1;GNAI2;GNAI3;GNAO1;GNAT2;GNAZ;ITPR2;PLA2G4A;PLCB3;PRKACA;PRKACB;PRKACG;PRKAR1A;PRKAR2B;PRKCD;MAPK1;CALM1;CALM2;CALM3
REACTOME_REGULATION_OF_INSULIN_LIKE_GROWTH_FACTOR_IGF_ACTIVITY_BY_INSULIN_LIKE_GROWTH_FACTOR_BINDING_PROTEINS_IGFBPS	F2;IGFBP1;IGFBP2;IGFBP3;IGFBP5;MMP2
REACTOME_GRB2_SOS_PROVIDES_LINKAGE_TO_MAPK_SIGNALING_FOR_INTERGRINS_	FGA;FGB;ITGB3;PTK2;RAP1A;RAP1B;SRC
REACTOME_PEPTIDE_HORMONE_BIOSYNTHESIS	CGA;INHBA;INHBB;INHBC;POMC
REACTOME_G_PROTEIN_ACTIVATION	GNAI1;GNAI2;GNAI3;GNAO1;GNAT2;GNAZ;GNB1;GNB2;GNB3;GNG3;GNG4;GNG5;GNG7;GNG11;GNGT1;GNG13;GNG2;POMC;GNG12;GNB4
REACTOME_ACETYLCHOLINE_BINDING_AND_DOWNSTREAM_EVENTS	CHRNA1;CHRNA2;CHRNA4;CHRNA5;CHRNB2;CHRNB3;CHRNA9;CHRNA6
REACTOME_ABC_FAMILY_PROTEINS_MEDIATED_TRANSPORT	ABCB6;ABCC9;ABCA7;CFTR;ABCC2;ABCA2;ABCA3;ABCD2;ABCB10;ABCB5;ABCC6;ABCC1;ABCB1;PEX19;ABCD3;ABCC8;PEX3;ABCC3;ABCG1
REACTOME_TRNA_AMINOACYLATION	FARSB;WARS2;EPRS;GARS;HARS;NARS;YARS2;LARS;PPA1;DARS2;RARS2;QARS;SARS;TARS;NARS2;TARS2;CARS;YARS;AIMP1;EEF1E1
REACTOME_OLFACTORY_SIGNALING_PATHWAY	OR52B4;OR52I2;OR51E1;OR2AG1;OR7D2;OR4C11;OR8J1;OR5M3;OR9Q1;OR9Q2;OR5K1;OR10J1;OR10H2;OR7A5;GNAL;GNB1;GNGT1;OR51B5;OR4C13;OR4C12;OR10A4;OR4N4;OR2L13;OR56B1;OR52K1;OR51D1;OR51M1;OR51Q1;OR51I1;OR52N4;OR52N5;OR5B2;OR5B12;OR4M2;OR2C1;OR2S2;OR51B2;OR4K1;OR4A5;OR10W1;OR2B2
REACTOME_STEROID_HORMONES	CGA;STARD4;CYP11A1;CYP27B1;LRP2;POMC;SRD5A2;SRD5A3
REACTOME_PKA_MEDIATED_PHOSPHORYLATION_OF_CREB	ADCY1;ADCY2;ADCY5;ADCY6;ADCY7;ADCY8;CREB1;ADCY4;PRKACA;PRKACB;PRKACG;PRKAR1A;PRKAR2B
REACTOME_RECRUITMENT_OF_NUMA_TO_MITOTIC_CENTROSOMES	TUBGCP3;TUBG2;TUBG1;TUBGCP6;CCNB1;CDK1
REACTOME_AMINE_DERIVED_HORMONES	CGA;TPH2;DIO1;DIO2;DIO3;IYD;TPH1
REACTOME_TRANSMEMBRANE_TRANSPORT_OF_SMALL_MOLECULES	ABCB6;ABCC9;ATP9A;ABCA7;ATP8A1;ADCY1;SLC12A7;ADCY2;CFTR;SLC26A1;SLC38A3;SLC27A4;ADCY5;SLC7A9;ADCY6;SLC6A14;ADCY7;SLC46A1;ADCY8;SLC2A13;SLC24A4;ABCC2;ATP6V1G3;NUP35;SLC31A1;SLC32A1;SLC34A3;SLC36A2;HTR3C;SLC26A2;ADCY4;ABCA2;SLC44A5;ABCA3;ABCD2;RAB11FIP2;SLC35D1;ATP11B;ARHGEF9;ATP11A;SLC7A8;ABCB10;ATP6V0A2;ATP6V1C2;SLC17A8;FTH1;FTL;G6PC;SLC37A4;GABRA1;GABRA2;GABRA3;GABRA4;GABRA5;GABRA6;GABRB1;GABRB2…
REACTOME_INTEGRIN_ALPHAIIB_BETA3_SIGNALING	RAPGEF3;CRK;CSK;AKT1;FGA;FGB;ITGB3;PDPK1;PTK2;RAP1A;RAP1B;SHC1;SRC;BCAR1
REACTOME_NUCLEAR_RECEPTOR_TRANSCRIPTION_PATHWAY	NR0B1;ESRRG;NR5A2;NR5A1;NR6A1;NR3C1;HNF4A;HNF4G;AR;NR3C2;NR4A2;PGR;PPARA;MED1;RARA;RARG;RORA;RORB;RORC;RXRA;RXRG;THRA;THRB;NR2E1;VDR;NR4A3
REACTOME_INSULIN_SYNTHESIS_AND_PROCESSING	CPE;EXOC8;ERO1L;INS;KIF5B;PCSK2;EXOC6;EXOC1;RAB27A;EXOC4;SNAP25;STX1A
REACTOME_CYCLIN_E_ASSOCIATED_EVENTS_DURING_G1_S_TRANSITION_	PSMD14;CDKN1A;CDKN1B;CKS1B;MAX;MYC;PSMA2;PSMA4;PSMA5;PSMA7;PSMB1;PSMB3;PSMB5;PSMB6;PSMB7;PSMC2;PSMC3;PSMC5;PSMC6;PSMD4;PSMD5;PSMD10;PSMD11;PSMD12;PSME1;RB1;SKP1;WEE1;CUL1;CCNA2;CCNH;CCNE2;PSMD6;CDC25A
REACTOME_HOMOLOGOUS_RECOMBINATION_REPAIR_OF_REPLICATION_INDEPENDENT_DOUBLE_STRAND_BREAKS	RAD50;H2AFX;ATM;RAD51;TP53BP1
REACTOME_G1_PHASE	CDK6;CDKN1A;CDKN1B;CKS1B;E2F1;E2F4;E2F5;PPP2CA;PPP2CB;PPP2R2A;RB1;RBL1;CCND1;SKP1;TFDP1;CUL1;CCND2;CCNH
REACTOME_ELEVATION_OF_CYTOSOLIC_CA2_LEVELS	ITPR2;STIM1;ORAI1
REACTOME_P53_DEPENDENT_G1_DNA_DAMAGE_RESPONSE	PSMD14;CDKN1A;CDKN1B;PSME4;ATM;PSMA2;PSMA4;PSMA5;PSMA7;PSMB1;PSMB3;PSMB5;PSMB6;PSMB7;PSMC2;PSMC3;PSMC5;PSMC6;PSMD4;PSMD5;PSMD10;PSMD11;PSMD12;PSME1;TP53;CCNE2;PSMD6
REACTOME_TRANSCRIPTION_COUPLED_NER_TC_NER	POLD3;ERCC2;ERCC4;ERCC5;ERCC6;PCNA;POLD1;POLR2D;POLR2F;POLR2H;POLR2J;RFC2;RFC5;TCEA1;CCNH
REACTOME_RNA_POL_II_TRANSCRIPTION_PRE_INITIATION_AND_PROMOTER_OPENING	ERCC2;GTF2A1;GTF2B;GTF2E1;GTF2E2;GTF2F1;POLR2D;POLR2F;POLR2H;POLR2J;TAF1;TAF4;TAF5;TAF9;TAF10;TAF11;TAF12;TAF13;TBP;CCNH
REACTOME_GLUCAGON_SIGNALING_IN_METABOLIC_REGULATION	ADCY1;ADCY2;ADCY5;ADCY6;ADCY7;ADCY8;ADCY4;GNAS;GNB1;GNB2;GNB3;GNG3;GNG4;GNG5;GNG7;GNG11;GNG13;GNG2;PRKACA;PRKACB;PRKACG;PRKAR1A;PRKAR2B;GNG12;GNB4
REACTOME_MRNA_PROCESSING	RBM5;HNRNPR;SRRM1;SF3B4;SF3A1;CD2BP2;NXF1;PRPF8;PAPOLA;RNPS1;SF3A3;HNRNPA0;CLP1;HNRNPUL1;NUP35;CSTF2;DHX9;ERCC2;HNRNPA3;SNRNP200;SF3B3;SF3B1;FUS;ZNF473;GTF2F1;CPSF1;A1CF;HNRNPA1;HNRNPA2B1;HNRNPD;HNRNPF;HNRNPH1;HNRNPH2;HNRNPK;HNRNPL;HNRNPU;NUP43;MAGOH;HNRNPM;NCBP1;NFX1;YBX1;NUP88;PCBP1;PCBP2;SF3B14;NUP54;POLR2D;POLR2F;POLR2H;POLR2J;NUP133;METTL3;NUP107;PTBP1;RANBP2;SRSF1;SRSF2;SRSF6;SNRNP70;SNRPA;…
REACTOME_SIGNALING_BY_PDGF	AKT3;CDKN1A;CDKN1B;ADCY1;ADCY2;ADCY5;ADCY6;ADCY7;ADCY8;COL1A1;COL1A2;COL2A1;COL3A1;COL4A2;COL4A5;COL5A2;COL6A2;COL9A1;CREB1;CRK;CRKL;ADRBK1;ADCY4;AKT1;AKT2;FOXO1;FOXO3;PHLPP1;MTOR;RICTOR;GRB7;RAPGEF1;HRAS;ITPR2;KRAS;NCK1;NRAS;FURIN;PDGFRA;PDPK1;PIK3CA;PIK3R1;PRKACA;PRKACB;PRKACG;PRKAR1A;PRKAR2B;PRKCD;PRKCE;MAPK1;MAPK3;MAP2K2;PTEN;RASA1;MLST8;SRC;STAT5B;THBS1;THBS2;TSC2;YWHAB;CALM1;CALM2;CALM3;NCK…
REACTOME_ASSOCIATION_OF_TRIC_CCT_WITH_TARGET_PROTEINS_DURING_BIOSYNTHESIS	CCT7;CCT2;CCT8;FKBP9;XRN2;CCT5;FBXW2;FBXL3;FBXL5;FBXO4;AP3M1;FBXW5;FBXW7;TCP1;USP11;LONP2;CCT6A
REACTOME_PREFOLDIN_MEDIATED_TRANSFER_OF_SUBSTRATE_TO_CCT_TRIC	TUBB3;TUBB4A;TUBB4B;CCT7;CCT2;CCT8;TUBA3D;CCT5;TUBB2B;PFDN1;PFDN2;PFDN4;PFDN5;ACTB;TCP1;TUBA4A;TUBB2A;VBP1;TUBA1A;TUBB1;TUBA1C;CCT6A
REACTOME_HORMONE_LIGAND_BINDING_RECEPTORS	CGA;GNRHR;LHCGR
REACTOME_GPVI_MEDIATED_ACTIVATION_CASCADE	AKT3;VAV3;COL1A1;COL1A2;AKT1;AKT2;FYN;RHOB;LCK;LYN;PDPK1;PIK3CA;PIK3CG;PIK3R1;PRKCZ;RAC1;PIK3R3;CDC42
REACTOME_PROTEIN_FOLDING	TUBA1B;TUBB3;TUBB4A;TUBB4B;CCT7;CCT2;CCT8;FKBP9;TUBA3D;XRN2;CCT5;FBXW2;FBXL3;FBXL5;FBXO4;AP3M1;TUBB2B;PFDN1;PFDN2;PFDN4;PFDN5;FBXW5;FBXW7;ACTB;TBCC;TCP1;TUBA4A;TUBB2A;VBP1;TUBA1A;TUBB1;USP11;LONP2;TUBA1C;CCT6A
REACTOME_FORMATION_OF_TUBULIN_FOLDING_INTERMEDIATES_BY_CCT_TRIC	TUBA1B;TUBB3;TUBB4A;TUBB4B;CCT7;CCT2;CCT8;TUBA3D;CCT5;TUBB2B;TCP1;TUBA4A;TUBB2A;TUBA1A;TUBB1;TUBA1C;CCT6A
REACTOME_PEROXISOMAL_LIPID_METABOLISM	ACOT8;SLC27A2;AMACR;HACL1;ACAA1;SCP2;ACOX3;FAR1;AGPS
REACTOME_POST_CHAPERONIN_TUBULIN_FOLDING_PATHWAY	TUBA1B;TUBB3;TUBB4A;TUBB4B;TUBA3D;TUBB2B;TBCC;TUBA4A;TUBB2A;TUBA1A;TUBB1;TUBA1C
REACTOME_STRIATED_MUSCLE_CONTRACTION	DES;DMD;MYBPC1;MYH6;MYH8;MYL2;MYL3;MYL4;NEB;TNNC2;TNNC1;TNNI2;TNNT1;TPM1;TPM2;TPM3;TPM4;VIM;TCAP;ACTN2
REACTOME_METABOLISM_OF_NUCLEOTIDES	PAICS;ADSSL1;ADK;ADSL;ADSS;ADAL;DCK;DPYD;TYMP;NT5C2;GART;GPX1;GUK1;HPRT1;IMPDH1;IMPDH2;NME1;NME2;NME4;PNP;RRM2B;CMPK1;UPB1;NT5M;RRM1;RRM2;NME1-NME2;TK1;TXNRD1;UCK2;UCK1;NT5C1B
REACTOME_AMINE_LIGAND_BINDING_RECEPTORS	CHRM1;CHRM2;CHRM3;CHRM5;ADRA2A;ADRA2B;ADRB2;DRD1;HRH1;HTR1D;HTR1E;HTR1F;HTR2A;HTR2B;HTR2C;HTR5A;HTR6;HTR7;HRH4
REACTOME_METABOLISM_OF_PROTEINS	PIGK;COX17;ALG3;TIMM17B;TUBA1B;TUBB3;TUBB4A;TUBB4B;SEC24B;TIMM17A;TIMM44;SEC23A;CCT7;CCT2;MTX2;B3GNT2;CCT8;SEC61B;RPL35;GALNT6;MAN1B1;MGAT4A;FKBP9;TUBA3D;DNAJC19;GRPEL2;CS;ALG10B;DAD1;DHPS;EEF1A1;EEF1B2;EEF1D;EEF1G;EEF2;EIF2S1;EIF2B1;EIF2S3;EIF4A1;EIF4A2;EIF4B;EIF4G1;EIF5;ALG14;ETF1;F2;F9;FAU;XRN2;SEC31A;CCT5;PMPCA;SEC11A;RPL13A;GSPT2;FXN;FUT8;ST6GALNAC3;MGAT4C;SUMF2;GALNT1;GALNT2;GALNT3;FBXW2;FB…
REACTOME_DOWNSTREAM_SIGNAL_TRANSDUCTION	AKT3;CDKN1A;CDKN1B;ADCY1;ADCY2;ADCY5;ADCY6;ADCY7;ADCY8;CREB1;CRK;CRKL;ADRBK1;ADCY4;AKT1;AKT2;FOXO1;FOXO3;PHLPP1;MTOR;RICTOR;GRB7;RAPGEF1;HRAS;ITPR2;KRAS;NCK1;NRAS;PDGFRA;PDPK1;PIK3CA;PIK3R1;PRKACA;PRKACB;PRKACG;PRKAR1A;PRKAR2B;PRKCD;PRKCE;MAPK1;MAPK3;MAP2K2;PTEN;RASA1;MLST8;SRC;STAT5B;TSC2;YWHAB;CALM1;CALM2;CALM3;NCK2;BCAR1;CDK1
REACTOME_MUSCLE_CONTRACTION	MYL12B;MYL9;DES;DMD;MYBPC1;MYH6;MYH8;MYL2;MYL3;MYL4;MYL6;MYLK;NEB;ACTA2;TNNC2;TNNC1;TNNI2;TNNT1;TPM1;TPM2;TPM3;TPM4;ACTG2;VCL;VIM;CALM1;CALM2;CALM3;TCAP;ACTN2
REACTOME_SEROTONIN_RECEPTORS	HTR1D;HTR1E;HTR1F;HTR2A;HTR2B;HTR2C;HTR5A;HTR6;HTR7
REACTOME_CDC6_ASSOCIATION_WITH_THE_ORC_ORIGIN_COMPLEX	E2F1;ORC3;ORC4;MCM8
REACTOME_M_G1_TRANSITION	PSMD14;E2F1;PSME4;ORC3;POLA2;MCM3;MCM4;MCM6;ORC4;MCM10;PRIM1;PSMA2;PSMA4;PSMA5;PSMA7;PSMB1;PSMB3;PSMB5;PSMB6;PSMB7;PSMC2;PSMC3;PSMC5;PSMC6;PSMD4;PSMD5;PSMD10;PSMD11;PSMD12;PSME1;CDT1;CDC7;MCM8;PSMD6
REACTOME_MRNA_SPLICING	RBM5;HNRNPR;SRRM1;SF3B4;SF3A1;CD2BP2;PRPF8;PAPOLA;RNPS1;SF3A3;HNRNPA0;CLP1;HNRNPUL1;CSTF2;DHX9;HNRNPA3;SNRNP200;SF3B3;SF3B1;FUS;GTF2F1;CPSF1;HNRNPA1;HNRNPA2B1;HNRNPD;HNRNPF;HNRNPH1;HNRNPH2;HNRNPK;HNRNPL;HNRNPU;MAGOH;HNRNPM;NCBP1;NFX1;YBX1;PCBP1;PCBP2;SF3B14;POLR2D;POLR2F;POLR2H;POLR2J;PTBP1;SRSF1;SRSF2;SRSF6;SNRNP70;SNRPA;SNRPB2;SNRPD3;SNRPG;U2AF1;CPSF7;SMC1A;SF3B5;SRSF9;PRPF4;SNRNP40;RBM8A
REACTOME_MRNA_SPLICING_MINOR_PATHWAY	SF3B4;PRPF8;SNRNP200;SF3B3;SF3B1;GTF2F1;NCBP1;SF3B14;POLR2D;POLR2F;POLR2H;POLR2J;SRSF1;SRSF2;SRSF6;SNRPD3;SNRPG;SF3B5;SNRNP40
REACTOME_3_UTR_MEDIATED_TRANSLATIONAL_REGULATION	RPL35;EIF2S1;EIF2S3;EIF4A1;EIF4A2;EIF4B;EIF4G1;FAU;RPL13A;PABPC1;EIF3K;RPSA;RPL10A;RPL26L1;RPL3;RPL5;RPL6;RPL7A;RPL8;RPL9;RPL10;RPL11;RPL12;RPL13;RPL15;RPL17;RPL18A;RPL19;RPL21;RPL22;RPL23A;RPL24;RPL26;RPL27;RPL30;RPL27A;RPL28;RPL32;RPL34;RPL35A;RPL37;RPL37A;RPL38;RPL39;RPL41;RPLP0;RPLP1;RPLP2;RPS2;RPS3;RPS3A;RPS4Y1;RPS6;RPS7;RPS8;RPS9;RPS10;RPS11;RPS12;RPS13;RPS14;RPS15;RPS15A;RPS16;RPS17;RPS23;…
REACTOME_PROCESSING_OF_CAPPED_INTRONLESS_PRE_MRNA	PAPOLA;CLP1;CSTF2;ZNF473;CPSF1;NCBP1;SNRPD3;SNRPG;CPSF7;LSM10
REACTOME_PURINE_RIBONUCLEOSIDE_MONOPHOSPHATE_BIOSYNTHESIS	PAICS;ADSSL1;ADSL;ADSS;GART;IMPDH1;IMPDH2
REACTOME_G1_S_TRANSITION	PSMD14;CDKN1A;CDKN1B;CKS1B;E2F1;ORC3;POLA2;MAX;MCM3;MCM4;MCM6;MYC;ORC4;PCNA;PPP2CA;PPP2CB;MCM10;PRIM1;PSMA2;PSMA4;PSMA5;PSMA7;PSMB1;PSMB3;PSMB5;PSMB6;PSMB7;PSMC2;PSMC3;PSMC5;PSMC6;PSMD4;PSMD5;PSMD10;PSMD11;PSMD12;PSME1;RB1;RRM2;SKP1;TFDP1;WEE1;CDT1;CDC7;MCM8;CUL1;CCNA2;CCNB1;CCNH;CCNE2;CDK1;PSMD6;CDC25A
REACTOME_CITRIC_ACID_CYCLE_TCA_CYCLE	CS;DLST;NNT;IDH3A;IDH3B;IDH3G;MDH2;SDHB;SDHD;SUCLG1;SUCLA2
REACTOME_TRANSCRIPTION	SRRM1;SNAPC5;POLR3F;PAPOLA;RNPS1;CLP1;CBX3;HIST4H4;HIST2H3C;HIST3H2BB;CSTF2;POLR3H;ERCC2;ERCC6;HIST1H2BA;ZNF473;GTF2A1;GTF2B;GTF2E1;GTF2E2;GTF2F1;CPSF1;HIST1H2AD;H2AFX;HIST1H2BD;HIST1H2BB;H3F3A;H3F3B;HIST2H3A;MAGOH;NCBP1;NFX1;POLR3K;POLR2D;POLR2F;POLR2H;POLR2J;POU2F1;HIST2H4B;POLR3B;POLR3E;MAPK3;SRSF1;SRSF2;SRSF6;HIST2H3D;SNAPC2;SNRPD3;SNRPG;SSB;SSRP1;SUPT5H;TAF1;TAF4;TAF5;TAF9;TAF10;TAF11;TAF12;…
REACTOME_POL_SWITCHING	POLD3;POLA2;PCNA;POLD1;PRIM1;RFC2;RFC5
REACTOME_NUCLEOTIDE_EXCISION_REPAIR	POLD3;DDB1;ERCC2;ERCC4;ERCC5;ERCC6;PCNA;POLD1;POLR2D;POLR2F;POLR2H;POLR2J;RAD23B;RFC2;RFC5;TCEA1;CCNH
REACTOME_REGULATION_OF_THE_FANCONI_ANEMIA_PATHWAY	ATM;ATR
REACTOME_AXON_GUIDANCE	RANBP9;PAK4;SEMA3A;MYL12B;MYL9;CAP2;CAP1;DPYSL4;CFL1;STIP1;CLTA;CLTC;COL1A1;COL1A2;COL2A1;COL3A1;COL4A2;COL4A5;COL5A2;COL6A2;COL9A1;CREB1;CRMP1;CSNK2A1;CSNK2A2;AP2A1;DCC;DLG1;DLG3;DNM1;DNM2;DOCK1;DPYSL3;FGFR1;ABLIM3;PLXND1;CLASP1;ARHGEF12;SRGAP2;ABL1;FYN;GDNF;ABL2;RPS6KA6;GPC1;RGMB;ANK1;ANK3;ARHGAP35;HRAS;HSP90AA1;HSP90AB1;ITGA9;ITGAV;ITGB1;ITGB3;AGRN;KCNQ3;KRAS;RHOB;RHOC;L1CAM;LAMB1;LAMC1;ABLIM1…
REACTOME_ACTIVATION_OF_CHAPERONE_GENES_BY_XBP1S	PDIA6;HYOU1;YIF1A;PDIA5;ADD1;EXTL3;SEC31A;SERP1;CXXC1;DNAJB9;SULT1A4;DNAJB11;FKBP14;PPP2R5B;SHC1;SULT1A3;XBP1;ATP6V0D1;GOSR2;EDEM1
REACTOME_REGULATION_OF_INSULIN_SECRETION_BY_GLUCAGON_LIKE_PEPTIDE1	RAPGEF3;ADCY5;ADCY6;ADCY8;GNAS;GNB1;GNB2;GNB3;GNG3;GNG4;GNG5;GNG7;GNG11;GNGT1;ITPR2;KCNB1;KCNC2;GNG13;GNG2;PRKACA;PRKACB;PRKACG;PRKAR1A;PRKAR2B;GNG12;RAP1A;RAP1B;GNB4;IQGAP1
REACTOME_PERK_REGULATED_GENE_EXPRESSION	EXOSC8;DDIT3;EIF2S1;ATF6;EXOSC7;EXOSC2;HSPA5;IGFBP1;ATF3;NFYB;EXOSC9;KHSRP;HERPUD1
REACTOME_G_ALPHA_Q_SIGNALLING_EVENTS	LPAR6;RGS19;NMUR1;CYSLTR1;NPFFR2;CHRM1;CHRM3;CHRM5;ADRBK1;DGKH;AGTR1;EDNRA;EDNRB;F2;F2R;F2RL1;F2RL2;DAGLB;GPRC6A;LPAR3;FPR2;GHSR;P2RY10;GNA11;GNAQ;GNB1;GNB2;GNB3;GNG3;GNG4;GNG5;GNG7;GNG11;GNGT1;GNRHR;LPAR4;FFAR1;GRPR;ANXA1;HRH1;HTR2A;HTR2B;HTR2C;APP;ITPR2;RGS21;NMBR;NTSR1;OXTR;P2RY1;P2RY11;GNG13;PIK3CA;PIK3R1;PLCB3;GNG2;AVPR1A;PRKCD;PRKCE;PRKCQ;GNG12;CYSLTR2;PTAFR;GNB4;BDKRB1;BDKRB2;SAA1;RGS18;TA…
REACTOME_P2Y_RECEPTORS	LPAR6;P2RY10;LPAR4;P2RY1;P2RY11;P2RY14
REACTOME_TRAFFICKING_OF_AMPA_RECEPTORS	CACNG3;CACNG2;AP2A1;DLG1;CACNG4;GRIA1;GRIA2;GRIA3;GRIA4;PRKCB;CACNG8;GRIP2;CAMK2B;CAMK2D
REACTOME_NCAM1_INTERACTIONS	COL1A1;COL1A2;COL2A1;COL3A1;COL4A2;COL4A5;COL5A2;COL6A2;COL9A1;GDNF;AGRN;NCAM1;NRTN;CACNA1S;CACNB4;ST8SIA4;CACNA1G;ARTN
REACTOME_CLASS_C_3_METABOTROPIC_GLUTAMATE_PHEROMONE_RECEPTORS	GPRC6A;GRM1;GRM2;GRM3;GRM6;GRM7;GRM8;GABBR2
REACTOME_REGULATION_OF_INSULIN_SECRETION	RAPGEF3;ADCY5;ADCY6;CHRM3;ADCY8;CTNNB1;ADRA2A;SEC11A;GNA11;GNAI1;GNAI2;GNAO1;GNAQ;GNAS;GNB1;GNB2;GNB3;GNG3;GNG4;GNG5;GNG7;GNG11;GNGT1;FFAR1;SLC25A4;SLC25A5;SLC25A6;INS;ISL1;ITPR2;KCNB1;KCNC2;MARCKS;PAX6;GNG13;PLCB3;GNG2;PRKACA;PRKACB;PRKACG;PRKAR1A;PRKAR2B;GNG12;RAP1A;RAP1B;GNB4;SLC2A1;SLC2A2;SNAP25;STX1A;STXBP1;ABCC8;SYT5;CACNA1A;IQGAP1;GNA14;SPCS2
REACTOME_NCAM_SIGNALING_FOR_NEURITE_OUT_GROWTH	COL1A1;COL1A2;COL2A1;COL3A1;COL4A2;COL4A5;COL5A2;COL6A2;COL9A1;CREB1;FGFR1;FYN;GDNF;HRAS;AGRN;KRAS;NCAM1;NRAS;NRTN;MAPK1;MAPK3;MAP2K2;PTK2;SPTA1;SPTAN1;SPTBN1;SRC;YWHAB;CACNA1S;CACNB4;ST8SIA4;CACNA1G;ARTN;CDK1
REACTOME_INHIBITION_OF_INSULIN_SECRETION_BY_ADRENALINE_NORADRENALINE	ADCY5;ADCY6;ADRA2A;GNAI1;GNAI2;GNAO1;GNB1;GNB2;GNB3;GNG3;GNG4;GNG5;GNG7;GNG11;GNGT1;GNG13;GNG2;GNG12;GNB4
REACTOME_NUCLEOTIDE_LIKE_PURINERGIC_RECEPTORS	LPAR6;ADORA1;ADORA2B;P2RY10;LPAR4;P2RY1;P2RY11;P2RY14
REACTOME_ACTIVATION_OF_CHAPERONES_BY_ATF6_ALPHA	DDIT3;ATF6;HSPA5;NFYB;MBTPS2;XBP1;CALR;MBTPS1
REACTOME_TRANSPORT_OF_MATURE_MRNA_DERIVED_FROM_AN_INTRONLESS_TRANSCRIPT	NXF1;NUP35;CPSF1;NUP43;NCBP1;NUP88;NUP54;NUP133;NUP107;RANBP2;TPR;NUP37;NUP85;RAE1;NUP155;NUP93;NUPL1;POM121;NUP153
REACTOME_EICOSANOID_LIGAND_BINDING_RECEPTORS	CYSLTR1;OXER1;CYSLTR2
REACTOME_ACTIVATION_OF_GENES_BY_ATF4	EXOSC8;DDIT3;ATF6;EXOSC7;EXOSC2;IGFBP1;ATF3;NFYB;EXOSC9;KHSRP;HERPUD1
REACTOME_UNFOLDED_PROTEIN_RESPONSE	PDIA6;HYOU1;YIF1A;PDIA5;EXOSC8;ADD1;DDIT3;EIF2S1;EXTL3;SEC31A;ATF6;EXOSC7;EXOSC2;SERP1;CXXC1;HSPA5;IGFBP1;DNAJB9;SULT1A4;ATF3;NFYB;MBTPS2;DNAJB11;EXOSC9;FKBP14;PPP2R5B;SHC1;SULT1A3;XBP1;CALR;KHSRP;MBTPS1;ATP6V0D1;GOSR2;EDEM1;HERPUD1
REACTOME_CLASS_B_2_SECRETIN_FAMILY_RECEPTORS	CALCRL;RAMP3;FZD10;ADCYAP1;ADCYAP1R1;CRH;CRHR2;FZD2;GNAS;GNB1;GNB2;GNB3;GNG3;GNG4;GNG5;GNG7;GNG11;GNGT1;IAPP;DHH;GNG13;GNG2;GNG12;PTCH1;PTH1R;PTH2R;GNB4;SHH;SMO;VIP;VIPR1;WNT1;WNT2;WNT3;WNT5A;WNT6;WNT7B;WNT11;WNT2B;CALCA;CALCB;FZD3;FZD1;FZD6;FZD7;FZD8;FZD9
REACTOME_GLUCAGON_TYPE_LIGAND_RECEPTORS	ADCYAP1;ADCYAP1R1;GNAS;GNB1;GNB2;GNB3;GNG3;GNG4;GNG5;GNG7;GNG11;GNGT1;GNG13;GNG2;GNG12;GNB4;VIP;VIPR1
REACTOME_REGULATION_OF_INSULIN_SECRETION_BY_ACETYLCHOLINE	CHRM3;GNA11;GNAQ;MARCKS;PLCB3;GNA14
REACTOME_G_ALPHA1213_SIGNALLING_EVENTS	NET1;VAV3;GNA13;FGD4;ARHGEF9;ARHGEF12;ARHGEF18;NGEF;TIAM2;ARHGEF16;GNA12;GNB1;GNB2;GNB3;GNG3;GNG4;GNG5;GNG7;GNG11;GNGT1;RHOB;RHOC;ARHGAP4;ARHGEF4;ARHGEF3;GNG13;PIK3CA;PIK3R1;GNG2;GNG12;PREX1;RAC1;RASGRF1;RASGRF2;GNB4;ROCK1;ITSN1;PLEKHG2;TRIO;OBSCN;PIK3R3;ARHGEF6;ARHGEF17;CDC42
REACTOME_FANCONI_ANEMIA_PATHWAY	FANCA;FANCF;ATM;ATR;C17orf70
REACTOME_TRAFFICKING_OF_GLUR2_CONTAINING_AMPA_RECEPTORS	AP2A1;GRIA1;GRIA2;GRIA3;GRIA4;PRKCB;GRIP2
REACTOME_ACTIVATION_OF_CHAPERONE_GENES_BY_ATF6_ALPHA	DDIT3;ATF6;HSPA5;NFYB;XBP1;CALR
REACTOME_OPSINS	OPN3;OPN1MW;OPN1LW;RGR;RHO;OPN1SW;OPN1MW2
REACTOME_FORMATION_OF_RNA_POL_II_ELONGATION_COMPLEX_	ERCC2;GTF2F1;NCBP1;POLR2D;POLR2F;POLR2H;POLR2J;SSRP1;SUPT5H;TCEA1;TCEB1;TCEB2;TCEB3;ELL;CCNH;CCNT1;CCNT2;CTDP1
REACTOME_MRNA_3_END_PROCESSING	SRRM1;PAPOLA;RNPS1;CLP1;CSTF2;CPSF1;MAGOH;NCBP1;NFX1;SRSF1;SRSF2;SRSF6;U2AF1;CPSF7;SRSF9;RBM8A
REACTOME_POST_TRANSLATIONAL_MODIFICATION_SYNTHESIS_OF_GPI_ANCHORED_PROTEINS	PIGK;PIGC;PIGF;DPM3;SEMA6D;DPM1
REACTOME_CYCLIN_A_B1_ASSOCIATED_EVENTS_DURING_G2_M_TRANSITION	WEE1;XPO1;CCNA2;CCNB1;CCNH;CCNB2;CDK1;CDC25A
REACTOME_ELONGATION_ARREST_AND_RECOVERY	GTF2F1;POLR2D;POLR2F;POLR2H;POLR2J;SSRP1;SUPT5H;TCEA1;TCEB1;TCEB2;TCEB3;ELL;CCNT1;CCNT2;CTDP1
REACTOME_SLC_MEDIATED_TRANSMEMBRANE_TRANSPORT	SLC12A7;SLC26A1;SLC38A3;SLC27A4;SLC7A9;SLC6A14;SLC2A13;SLC24A4;NUP35;SLC31A1;SLC32A1;SLC34A3;SLC36A2;SLC26A2;SLC44A5;SLC35D1;SLC7A8;SLC17A8;G6PC;SLC37A4;SLC17A5;SLC39A1;SLCO3A1;SLC13A5;SLC39A2;SLC2A8;HK1;SLC29A2;SLC6A19;NUP43;NUP88;NUP54;SLC38A4;SLC29A3;SLC35C1;NUP133;NUP107;SLC44A2;SLC39A10;SLC24A3;SLC12A5;G6PC2;SLC4A5;RANBP2;SLC1A1;SLC1A2;SLC1A3;SLC1A4;SLC1A6;SLC1A7;SLC2A1;SLC2A2;SLC4A2;SLC5A3;…
REACTOME_ADP_SIGNALLING_THROUGH_P2RY1	MAPK14;GNA11;GNAQ;GNB1;GNB2;GNB3;GNG3;GNG4;GNG5;GNG7;GNG11;GNGT1;P2RY1;GNG13;PLA2G4A;GNG2;GNG12;GNB4;SRC;GNA14
REACTOME_G_BETA_GAMMA_SIGNALLING_THROUGH_PLC_BETA	GNB1;GNB2;GNB3;GNG3;GNG4;GNG5;GNG7;GNG11;GNGT1;GNG13;PLCB3;GNG2;GNG12;GNB4
REACTOME_CD28_CO_STIMULATION	AKT3;AKT1;AKT2;MTOR;RICTOR;FYN;LCK;LYN;PAK1;PAK2;PDPK1;PIK3CA;PIK3R1;RAC1;MLST8;SRC;YES1;PIK3R3;MAP3K14;CDC42
REACTOME_GPCR_DOWNSTREAM_SIGNALING	AKT3;LPAR6;CALCRL;RAMP3;NET1;RGS19;NMUR1;VAV3;CXCR6;GNA13;ADCY1;ADCY2;CYSLTR1;CGA;PDE10A;NPFFR2;ADCY5;ADCY6;CHRM1;CHRM2;ADCY7;CHRM3;CHRM5;ADCY8;ADCYAP1;ADCYAP1R1;FGD4;RXFP2;CCR3;CCR4;CCR5;CCR6;CCR8;ADORA1;ADORA2B;CRH;CRHR2;OR52B4;OR52I2;OR51E1;OR2AG1;ADRA2A;ADRA2B;ADRB2;ADRBK1;DGKH;OR7D2;OXER1;DRD1;AGTR1;AGTR2;APLNR;S1PR1;EDNRA;EDNRB;ADCY4;AKT1;AKT2;F2;F2R;F2RL1;F2RL2;OR4C11;OR8J1;OR5M3;OR9Q1;OR9…
REACTOME_SYNTHESIS_SECRETION_AND_DEACYLATION_OF_GHRELIN	SEC11A;INS;BCHE;KLF4;SPCS2
REACTOME_ADHERENS_JUNCTIONS_INTERACTIONS	CDH2;CDH3;CDH4;CDH6;CDH7;CDH8;CDH9;CDH10;CDH11;CDH12;CDH15;CDH18;CTNNA1;CTNNB1;CADM1;CADM2;PVRL3;PVRL1;CDH1
REACTOME_CRMPS_IN_SEMA3A_SIGNALING	SEMA3A;DPYSL4;CRMP1;DPYSL3;FYN;PLXNA1;PLXNA2;PLXNA3;NRP1;CDK5R1
REACTOME_OTHER_SEMAPHORIN_INTERACTIONS	PLXND1;ITGB1;PLXNA1;PLXNA2;PLXNB3;SEMA6A;SEMA6D;SEMA5A;SEMA3E
REACTOME_ACTIVATION_OF_RAC	PAK4;GPC1;NCK1;PAK1;PAK2;PAK6;PAK7;RAC1;ROBO1;NCK2;SLIT2
REACTOME_PURINE_SALVAGE	ADK;ADAL;DCK;HPRT1;PNP
REACTOME_G_ALPHA_I_SIGNALLING_EVENTS	RGS19;NMUR1;CXCR6;ADCY1;ADCY2;ADCY5;ADCY6;CHRM2;ADCY7;ADCY8;CCR3;CCR4;CCR5;CCR6;CCR8;ADORA1;ADRA2A;ADRA2B;OXER1;AGTR2;APLNR;S1PR1;ADCY4;LPAR3;FPR1;FPR2;OPN3;NPB;GALR1;OPN1MW;GNAI1;GNAI2;GNAI3;GNAS;GNAT2;GNAZ;GNB1;GNB2;GNB3;GNG3;GNG4;GNG5;GNG7;GNG11;GNGT1;CCR10;CXCR3;NPW;GPR18;ANXA1;HTR1D;HTR1E;HTR1F;HTR5A;APP;CXCR1;RGS21;MTNR1A;NPY1R;NPY2R;NPY5R;OPRD1;OPRK1;OPRL1;GNG13;GNG2;POMC;GNG12;CXCR7;HRH4;…
REACTOME_SEMA3A_PAK_DEPENDENT_AXON_REPULSION	SEMA3A;CFL1;FYN;HSP90AA1;HSP90AB1;LIMK1;PAK1;PAK2;PLXNA1;PLXNA2;PLXNA3;RAC1;NRP1
REACTOME_CD28_DEPENDENT_VAV1_PATHWAY	FYN;LCK;PAK1;PAK2;RAC1;CDC42
REACTOME_SEMA4D_IN_SEMAPHORIN_SIGNALING	MYL12B;MYL9;ARHGEF12;ARHGAP35;RHOB;RHOC;LIMK1;MYH10;MYL6;PTPRC;RAC1;ROCK1;CDC42
REACTOME_SEMAPHORIN_INTERACTIONS	SEMA3A;MYL12B;MYL9;DPYSL4;CFL1;CRMP1;DPYSL3;PLXND1;ARHGEF12;FYN;ARHGAP35;HSP90AA1;HSP90AB1;ITGB1;RHOB;RHOC;LIMK1;MYH10;MYL6;PAK1;PAK2;PLXNA1;PLXNA2;PLXNB3;PLXNA3;SEMA6A;PTPRC;RAC1;ROCK1;SEMA6D;NRP1;CDK5R1;SEMA5A;SEMA3E;FARP2;CDC42
REACTOME_SEMA4D_INDUCED_CELL_MIGRATION_AND_GROWTH_CONE_COLLAPSE	MYL12B;MYL9;ARHGEF12;RHOB;RHOC;LIMK1;MYH10;MYL6;RAC1;ROCK1;CDC42
REACTOME_SEMA3A_PLEXIN_REPULSION_SIGNALING_BY_INHIBITING_INTEGRIN_ADHESION	SEMA3A;FYN;PLXNA1;PLXNA2;PLXNA3;RAC1;NRP1;FARP2
REACTOME_LYSOSOME_VESICLE_BIOGENESIS	AP1M2;AP1S1;CLTA;CLTC;AP1G1;DNM2;HSPA8;ARF1;ARRB1;SH3GL2;VAMP7;AP1S2;AP1M1
REACTOME_G_BETA_GAMMA_SIGNALLING_THROUGH_PI3KGAMMA	AKT3;AKT1;AKT2;GNB1;GNB2;GNB3;GNG3;GNG4;GNG5;GNG7;GNG11;GNGT1;PDPK1;GNG13;PIK3CG;GNG2;GNG12;GNB4
REACTOME_TRANSPORT_OF_GLUCOSE_AND_OTHER_SUGARS_BILE_SALTS_AND_ORGANIC_ACIDS_METAL_IONS_AND_AMINE_COMPOUNDS	SLC6A14;SLC2A13;SLC31A1;SLC44A5;SLC39A1;SLC13A5;SLC39A2;SLC2A8;SLC6A19;SLC44A2;SLC39A10;SLC2A1;SLC2A2;SLC5A3;SLC6A6;SLC6A11;SLC6A12;SLC13A1;SLC16A1;SLC18A1;SLC18A2;SLC30A1;SLC30A3;SLC41A2;SLC16A3;SLC6A5;SLC16A7
REACTOME_SPHINGOLIPID_METABOLISM	COL4A3BP;SPTLC1;NEU4;PPM1L;SGMS2;KDSR;SUMF2;SGMS1;GBA;GLA;HEXB;ARSI;STS;ASAH1;CTSA;SMPD4;PRKD1;ASAH2;GBA3;CERK;SMPD1;UGCG;SGPP1;DEGS1;PPAP2A;PPAP2B;VAPB;GAL3ST1
REACTOME_PD1_SIGNALING	CSK;LCK;PTPN6
REACTOME_G_ALPHA_S_SIGNALLING_EVENTS	CALCRL;RAMP3;ADCY1;ADCY2;CGA;PDE10A;ADCY5;ADCY6;ADCY7;ADCY8;ADCYAP1;ADCYAP1R1;RXFP2;ADORA2B;CRH;CRHR2;ADRB2;DRD1;ADCY4;GNAI1;GNAI2;GNAI3;GNAS;GNAZ;GNB1;GNB2;GNB3;GNG3;GNG4;GNG5;GNG7;GNG11;GNGT1;HTR6;HTR7;IAPP;LHCGR;MC1R;MC2R;P2RY11;PDE2A;PDE3A;PDE3B;PDE4B;PDE4D;PDE7A;PDE8A;GNG13;GNG2;POMC;AVPR2;GNG12;PTH1R;PTH2R;GNB4;RXFP1;VIP;VIPR1;CALCA;CALCB
REACTOME_CELL_CELL_JUNCTION_ORGANIZATION	CDH2;CDH3;CDH4;CDH6;CDH7;CDH8;CDH9;CDH10;CDH11;CDH12;CDH15;CDH18;INADL;CLDN4;CLDN7;CTNNA1;CTNNB1;CLDN14;CADM1;CADM2;PVRL3;CLDN17;CLDN20;CLDN11;CLDN22;PRKCI;PARD3;PVRL1;MPP5;CLDN5;PARD6G;PARD6B;CLDN8;CLDN6;CLDN2;CLDN1;CRB3;CDH1
REACTOME_G_ALPHA_Z_SIGNALLING_EVENTS	RGS19;ADCY1;ADCY2;ADCY5;ADCY6;ADCY7;ADCY8;ADRA2A;ADRA2B;ADCY4;RGS17;GNAI1;GNAI2;GNAI3;GNAS;GNAZ;GNB1;GNB2;GNB3;GNG3;GNG4;GNG5;GNG7;GNG11;GNGT1;GNG13;GNG2;PRKCB;PRKCD;PRKCE;PRKCQ;GNG12;GNB4;RGS4;RGS20
REACTOME_FACILITATIVE_NA_INDEPENDENT_GLUCOSE_TRANSPORTERS	SLC2A8;SLC2A1;SLC2A2
REACTOME_COSTIMULATION_BY_THE_CD28_FAMILY	AKT3;CSK;AKT1;AKT2;MTOR;RICTOR;FYN;LCK;LYN;PAK1;PAK2;PDPK1;PIK3CA;PIK3R1;PPP2CA;PPP2CB;PPP2R5B;PPP2R5D;PPP2R5E;PTPN6;RAC1;MLST8;SRC;YES1;PIK3R3;MAP3K14;CDC42
REACTOME_SIGNALING_BY_ROBO_RECEPTOR	PAK4;CAP2;CAP1;CLASP1;SRGAP2;ABL1;ABL2;GPC1;NCK1;PAK1;PAK2;PFN1;PFN2;PAK6;PAK7;SRGAP1;RAC1;ROBO1;ROBO2;NCK2;SLIT2;CDC42
REACTOME_CD28_DEPENDENT_PI3K_AKT_SIGNALING	AKT3;AKT1;AKT2;MTOR;RICTOR;FYN;LCK;PDPK1;PIK3CA;PIK3R1;MLST8;PIK3R3;MAP3K14
REACTOME_TIGHT_JUNCTION_INTERACTIONS	INADL;CLDN4;CLDN7;CLDN14;CLDN17;CLDN20;CLDN11;CLDN22;PRKCI;PARD3;MPP5;CLDN5;PARD6G;PARD6B;CLDN8;CLDN6;CLDN2;CLDN1;CRB3
REACTOME_G_PROTEIN_BETA_GAMMA_SIGNALLING	AKT3;AKT1;AKT2;GNB1;GNB2;GNB3;GNG3;GNG4;GNG5;GNG7;GNG11;GNGT1;PDPK1;GNG13;PIK3CG;PLCB3;GNG2;GNG12;GNB4
REACTOME_TRANSPORT_OF_INORGANIC_CATIONS_ANIONS_AND_AMINO_ACIDS_OLIGOPEPTIDES	SLC12A7;SLC26A1;SLC38A3;SLC7A9;SLC6A14;SLC24A4;SLC32A1;SLC34A3;SLC36A2;SLC26A2;SLC7A8;SLC17A8;SLC17A5;SLC6A19;SLC38A4;SLC24A3;SLC12A5;SLC4A5;SLC1A1;SLC1A2;SLC1A3;SLC1A4;SLC1A6;SLC1A7;SLC4A2;SLC6A6;SLC6A12;SLC7A1;SLC8A1;SLC8A3;SLC12A2;SLC12A4;SLC7A5;SLC9A7;SLC43A1;SLC4A4;SLC7A6;SLC4A7;SLC12A6
REACTOME_CTLA4_INHIBITORY_SIGNALING	AKT3;AKT1;AKT2;FYN;LCK;LYN;PDPK1;PPP2CA;PPP2CB;PPP2R5B;PPP2R5D;PPP2R5E;SRC;YES1
REACTOME_FORMATION_OF_TRANSCRIPTION_COUPLED_NER_TC_NER_REPAIR_COMPLEX	ERCC2;ERCC4;ERCC5;ERCC6;POLR2D;POLR2F;POLR2H;POLR2J;TCEA1;CCNH
REACTOME_AMINO_ACID_AND_OLIGOPEPTIDE_SLC_TRANSPORTERS	SLC38A3;SLC7A9;SLC6A14;SLC32A1;SLC36A2;SLC7A8;SLC17A8;SLC17A5;SLC6A19;SLC38A4;SLC1A1;SLC1A2;SLC1A3;SLC1A4;SLC1A6;SLC1A7;SLC6A6;SLC6A12;SLC7A1;SLC7A5;SLC43A1;SLC7A6
REACTOME_CDT1_ASSOCIATION_WITH_THE_CDC6_ORC_ORIGIN_COMPLEX	PSMD14;PSME4;ORC3;ORC4;PSMA2;PSMA4;PSMA5;PSMA7;PSMB1;PSMB3;PSMB5;PSMB6;PSMB7;PSMC2;PSMC3;PSMC5;PSMC6;PSMD4;PSMD5;PSMD10;PSMD11;PSMD12;PSME1;CDT1;MCM8;PSMD6
REACTOME_BRANCHED_CHAIN_AMINO_ACID_CATABOLISM	HSD17B10;AUH;BCKDHB;MCCC2
REACTOME_REPAIR_SYNTHESIS_FOR_GAP_FILLING_BY_DNA_POL_IN_TC_NER	POLD3;PCNA;POLD1;RFC2;RFC5
REACTOME_RECEPTOR_LIGAND_BINDING_INITIATES_THE_SECOND_PROTEOLYTIC_CLEAVAGE_OF_NOTCH_RECEPTOR	ADAM10;JAG1;DLL1;JAG2;NOTCH2;NOTCH3;DLL4;ADAM17
REACTOME_SYNTHESIS_OF_DNA	PSMD14;CDKN1A;CDKN1B;POLD3;DNA2;FEN1;PSME4;ORC3;POLA2;MCM3;MCM4;MCM6;ORC4;PCNA;GINS2;POLD1;PRIM1;PSMA2;PSMA4;PSMA5;PSMA7;PSMB1;PSMB3;PSMB5;PSMB6;PSMB7;PSMC2;PSMC3;PSMC5;PSMC6;PSMD4;PSMD5;PSMD10;PSMD11;PSMD12;PSME1;RB1;RFC2;RFC5;CDT1;GINS4;MCM8;CCNA2;PSMD6
REACTOME_NA_CL_DEPENDENT_NEUROTRANSMITTER_TRANSPORTERS	SLC6A14;SLC6A19;SLC6A6;SLC6A11;SLC6A12;SLC18A1;SLC18A2;SLC6A5
REACTOME_FORMATION_OF_FIBRIN_CLOT_CLOTTING_CASCADE	F2;F9;F12;FGA;FGB;GP5;TFPI;C1QBP
REACTOME_DEADENYLATION_OF_MRNA	PAIP1;EIF4A1;EIF4A2;EIF4B;EIF4G1;CNOT10;PABPC1;CNOT7;CNOT2;CNOT3;CNOT6;CNOT8;EIF4A3
REACTOME_MRNA_DECAY_BY_5_TO_3_EXORIBONUCLEASE	LSM6;DDX6;EDC4;LSM5;XRN1;EDC3
REACTOME_SIGNAL_AMPLIFICATION	GNA13;MAPK14;GNA11;GNAI1;GNAI2;GNAI3;GNAQ;GNB1;GNB2;GNB3;GNG3;GNG4;GNG5;GNG7;GNG11;GNGT1;P2RY1;GNG13;PLA2G4A;GNG2;GNG12;GNB4;SRC;GNA14
REACTOME_ZINC_TRANSPORTERS	SLC39A1;SLC39A2;SLC39A10;SLC30A1;SLC30A3
REACTOME_DOUBLE_STRAND_BREAK_REPAIR	RAD50;XRCC6;H2AFX;LIG4;ATM;TDP1;PRKDC;RAD51;TP53BP1
REACTOME_RAS_ACTIVATION_UOPN_CA2_INFUX_THROUGH_NMDA_RECEPTOR	AKAP9;GRIN1;GRIN2A;GRIN2B;GRIN2D;HRAS;RASGRF1;RASGRF2;CALM1;CALM2;CALM3;CAMK2B;CAMK2D;ACTN2
REACTOME_METAL_ION_SLC_TRANSPORTERS	SLC31A1;SLC39A1;SLC39A2;SLC39A10;SLC30A1;SLC30A3;SLC41A2
REACTOME_AUTODEGRADATION_OF_THE_E3_UBIQUITIN_LIGASE_COP1	PSMD14;PSME4;ATM;PSMA2;PSMA4;PSMA5;PSMA7;PSMB1;PSMB3;PSMB5;PSMB6;PSMB7;PSMC2;PSMC3;PSMC5;PSMC6;PSMD4;PSMD5;PSMD10;PSMD11;PSMD12;PSME1;TP53;PSMD6
REACTOME_SMOOTH_MUSCLE_CONTRACTION	MYL12B;MYL9;MYL6;MYLK;ACTA2;TPM1;TPM2;TPM3;TPM4;ACTG2;VCL;CALM1;CALM2;CALM3
REACTOME_ACTIVATION_OF_NMDA_RECEPTOR_UPON_GLUTAMATE_BINDING_AND_POSTSYNAPTIC_EVENTS	AKAP9;ADCY1;ADCY8;CREB1;RPS6KA6;GRIA1;GRIA2;GRIA3;GRIA4;GRIN1;GRIN2A;GRIN2B;GRIN2D;HRAS;PDPK1;PRKACB;MAPK1;RASGRF1;RASGRF2;RPS6KA1;RPS6KA2;BRAF;CALM1;CALM2;CALM3;CAMK2B;CAMK2D;ACTN2
REACTOME_CREB_PHOSPHORYLATION_THROUGH_THE_ACTIVATION_OF_RAS	AKAP9;CREB1;RPS6KA6;GRIN1;GRIN2A;GRIN2B;GRIN2D;HRAS;PDPK1;MAPK1;RASGRF1;RASGRF2;RPS6KA1;RPS6KA2;BRAF;CALM1;CALM2;CALM3;CAMK2B;CAMK2D;ACTN2
REACTOME_POST_NMDA_RECEPTOR_ACTIVATION_EVENTS	AKAP9;ADCY1;ADCY8;CREB1;RPS6KA6;GRIN1;GRIN2A;GRIN2B;GRIN2D;HRAS;PDPK1;PRKACB;MAPK1;RASGRF1;RASGRF2;RPS6KA1;RPS6KA2;BRAF;CALM1;CALM2;CALM3;CAMK2B;CAMK2D;ACTN2
REACTOME_UNBLOCKING_OF_NMDA_RECEPTOR_GLUTAMATE_BINDING_AND_ACTIVATION	AKAP9;GRIA1;GRIA2;GRIA3;GRIA4;GRIN1;GRIN2A;GRIN2B;GRIN2D;CAMK2B;CAMK2D;ACTN2
REACTOME_METABOLISM_OF_MRNA	PSMD14;PAIP1;RNPS1;LSM6;RPL35;EXOSC8;MAPK14;DDX6;EIF4A1;EIF4A2;EIF4B;EIF4G1;ELAVL1;AKT1;ETF1;FAU;EXOSC7;SMG1;PSME4;SMG6;EXOSC2;RPL13A;EDC4;LSM5;GSPT2;CNOT10;PABPC1;DCPS;CNOT7;HNRNPD;HSPA8;TNPO1;RPSA;MAGOH;NCBP1;RPL10A;CNOT2;CNOT3;RPL26L1;EXOSC9;XRN1;PPP2CA;SMG8;PPP2R2A;PRKCD;PSMA2;PSMA4;PSMA5;PSMA7;PSMB1;PSMB3;PSMB5;PSMB6;PSMB7;PSMC2;PSMC3;PSMC5;PSMC6;PSMD4;PSMD5;PSMD10;PSMD11;PSMD12;PSME1;CNOT6;…
REACTOME_MRNA_DECAY_BY_3_TO_5_EXORIBONUCLEASE	EXOSC8;EXOSC7;EXOSC2;DCPS;EXOSC9
REACTOME_BILE_SALT_AND_ORGANIC_ANION_SLC_TRANSPORTERS	SLC13A5;SLC13A1;SLC16A1;SLC16A3;SLC16A7
REACTOME_DEADENYLATION_DEPENDENT_MRNA_DECAY	PAIP1;LSM6;EXOSC8;DDX6;EIF4A1;EIF4A2;EIF4B;EIF4G1;EXOSC7;EXOSC2;EDC4;LSM5;CNOT10;PABPC1;DCPS;CNOT7;CNOT2;CNOT3;EXOSC9;XRN1;CNOT6;EDC3;CNOT8;EIF4A3
REACTOME_CREB_PHOSPHORYLATION_THROUGH_THE_ACTIVATION_OF_CAMKII	AKAP9;CREB1;GRIN1;GRIN2A;GRIN2B;GRIN2D;CALM1;CALM2;CALM3;CAMK2B;CAMK2D;ACTN2
REACTOME_THROMBOXANE_SIGNALLING_THROUGH_TP_RECEPTOR	GNA13;GNA11;GNAQ;GNB1;GNB2;GNB3;GNG3;GNG4;GNG5;GNG7;GNG11;GNGT1;GNG13;GNG2;GNG12;GNB4;GNA14
REACTOME_CELL_EXTRACELLULAR_MATRIX_INTERACTIONS	FERMT2;FLNC;PARVB;ITGB1;LIMS1;RSU1;ACTN1;ARHGEF6
REACTOME_ADP_SIGNALLING_THROUGH_P2RY12	GNAI1;GNAI2;GNAI3;GNB1;GNB2;GNB3;GNG3;GNG4;GNG5;GNG7;GNG11;GNGT1;GNG13;GNG2;GNG12;GNB4
REACTOME_CELL_JUNCTION_ORGANIZATION	CDH2;CDH3;CDH4;CDH6;CDH7;CDH8;CDH9;CDH10;CDH11;CDH12;CDH15;CDH18;INADL;FERMT2;CLDN4;CLDN7;CTNNA1;CTNNB1;FLNC;CLDN14;CADM1;CADM2;PVRL3;CLDN17;PARVB;ITGB1;LAMC2;LIMS1;CLDN20;CLDN11;PLEC;CLDN22;PRKCI;PARD3;PVRL1;RSU1;MPP5;CLDN5;PARD6G;PARD6B;ACTN1;CLDN8;CLDN6;CLDN2;CLDN1;CRB3;ARHGEF6;CDH1
REACTOME_AMINE_COMPOUND_SLC_TRANSPORTERS	SLC6A14;SLC44A5;SLC6A19;SLC44A2;SLC6A6;SLC6A11;SLC6A12;SLC18A1;SLC18A2;SLC6A5
REACTOME_PYRUVATE_METABOLISM	DLAT;LDHA;PDHA1;PDK1;PDK2;PDK4;PDP1;PDPR;SLC16A1;BSG;PDHX;SLC16A3
REACTOME_PURINE_CATABOLISM	NT5C2;GPX1;PNP;NT5C1B
REACTOME_GLUCOSE_TRANSPORT	NUP35;G6PC;SLC37A4;HK1;NUP43;NUP88;NUP54;NUP133;NUP107;G6PC2;RANBP2;SLC2A1;SLC2A2;TPR;NUP37;NUP85;RAE1;NUP155;NUP93;NUPL1;POM121;NUP153
REACTOME_FRS2_MEDIATED_CASCADE	FRS3;FRS2;FGF1;FGF2;FGF3;FGF4;FGF5;FGF7;FGF8;FGF9;FGFR1;FGFR3;FGFR2;HRAS;KRAS;NRAS;MAPK1;MAPK3;MAP2K2;YWHAB;FGF18;FGF17;KL;CDK1;FGF19
REACTOME_METABOLISM_OF_RNA	SNUPN;PSMD14;PRMT5;PAIP1;RNPS1;LSM6;RPL35;EXOSC8;CLNS1A;NUP35;MAPK14;DDX6;EIF4A1;EIF4A2;EIF4B;EIF4G1;ELAVL1;AKT1;ETF1;FAU;EXOSC7;SMG1;PSME4;SMG6;EXOSC2;RPL13A;EDC4;LSM5;GSPT2;CNOT10;PABPC1;DCPS;CNOT7;HNRNPD;HSPA8;NUP43;TNPO1;RPSA;MAGOH;NCBP1;RPL10A;CNOT2;CNOT3;NUP88;RPL26L1;PHAX;NUP54;EXOSC9;XRN1;PPP2CA;SMG8;PPP2R2A;NUP133;PRKCD;PSMA2;PSMA4;PSMA5;PSMA7;PSMB1;PSMB3;PSMB5;PSMB6;PSMB7;PSMC2;PSMC3;PS…
REACTOME_MITOTIC_G1_G1_S_PHASES	CDK6;PSMD14;CDKN1A;CDKN1B;CKS1B;LIN54;DYRK1A;E2F1;E2F4;E2F5;ORC3;POLA2;LIN9;HDAC1;MAX;MCM3;MCM4;MCM6;MYC;ORC4;PCNA;PPP2CA;PPP2CB;PPP2R2A;MCM10;PRIM1;PSMA2;PSMA4;PSMA5;PSMA7;PSMB1;PSMB3;PSMB5;PSMB6;PSMB7;PSMC2;PSMC3;PSMC5;PSMC6;PSMD4;PSMD5;PSMD10;PSMD11;PSMD12;PSME1;RB1;RBBP4;RBL1;CCND1;RRM2;SKP1;TFDP1;WEE1;CDT1;CDC7;MCM8;CUL1;CCNA2;CCNB1;CCND2;CCNH;CCNE2;CDK1;PSMD6;CDC25A
REACTOME_PI_3K_CASCADE	AKT3;CDKN1A;CDKN1B;FRS2;CREB1;AKT1;AKT2;FGF1;FGF2;FGF3;FGF4;FGF5;FGF7;FGF8;FGF9;FGFR1;FGFR3;FGFR2;FOXO1;FOXO3;PHLPP1;MTOR;RICTOR;GAB1;PDPK1;PIK3CA;PIK3R1;PTEN;MLST8;TSC2;FGF18;FGF17;KL;FGF19
REACTOME_DOWNSTREAM_SIGNALING_OF_ACTIVATED_FGFR	AKT3;CDKN1A;CDKN1B;ADCY1;ADCY2;FRS3;FRS2;ADCY5;ADCY6;ADCY7;ADCY8;CREB1;ADRBK1;ADCY4;AKT1;AKT2;FGF1;FGF2;FGF3;FGF4;FGF5;FGF7;FGF8;FGF9;FGFR1;FGFR3;FGFR2;FOXO1;FOXO3;PHLPP1;MTOR;RICTOR;GAB1;HRAS;ITPR2;KRAS;NRAS;PDPK1;PIK3CA;PIK3R1;PRKACA;PRKACB;PRKACG;PRKAR1A;PRKAR2B;PRKCD;PRKCE;MAPK1;MAPK3;MAP2K2;PTEN;MLST8;SHC1;TSC2;YWHAB;CALM1;CALM2;CALM3;FGF18;FGF17;KL;CDK1;FGF19
REACTOME_REGULATION_OF_MITOTIC_CELL_CYCLE	PSMD14;ANAPC10;UBE2C;PSME4;CDC26;ANAPC5;ANAPC11;PSMA2;PSMA4;PSMA5;PSMA7;PSMB1;PSMB3;PSMB5;PSMB6;PSMB7;PSMC2;PSMC3;PSMC5;PSMC6;PSMD4;PSMD5;PSMD10;PSMD11;PSMD12;PSME1;SKP1;UBE2D1;CUL1;CDC16;CCNA2;CCNB1;AURKB;CDK1;PSMD6;CDC27
REACTOME_TAK1_ACTIVATES_NFKB_BY_PHOSPHORYLATION_AND_ACTIVATION_OF_IKKS_COMPLEX	TAB3;HMGB1;APP;S100B;SAA1;MAP3K7
REACTOME_REGULATION_OF_AMPK_ACTIVITY_VIA_LKB1	PRKAG3;PRKAA1;PRKAA2;PRKAB1;PRKAB2;RPTOR;STK11;CAB39L;STRADA
REACTOME_MITOTIC_M_M_G1_PHASES	KIF20A;PSMD14;STAG1;CENPC1;STAG2;E2F1;PSME4;CLASP1;ORC3;POLA2;NUP43;KIF2A;MCM3;MCM4;MCM6;ORC4;PAFAH1B1;ERCC6L;ZWILCH;PPP2CA;PPP2CB;PPP2R5B;PPP2R5D;PPP2R5E;MCM10;PRIM1;NUP133;RCC2;PSMA2;PSMA4;PSMA5;PSMA7;PSMB1;PSMB3;PSMB5;PSMB6;PSMB7;PSMC2;PSMC3;PSMC5;PSMC6;PSMD4;PSMD5;NUP107;PSMD10;PSMD11;PSMD12;PSME1;TAOK1;RAD21;RANBP2;RANGAP1;RPS27;CLIP1;SEC13;CENPK;GORASP1;XPO1;NUP37;CENPO;NUP85;B9D2;NDEL1;CDT…
REACTOME_MYOGENESIS	CDH2;CDH4;CDH15;MAPK14;CTNNA1;CTNNB1;ABL1;MEF2A;MEF2C;MYF5;NEO1;MAPK12;TCF4;TCF3;TCF12;CDC42
REACTOME_MAP_KINASE_ACTIVATION_IN_TLR_CASCADE	CREB1;ATF2;MAPK14;DUSP4;DUSP7;ELK1;FOS;TAB3;JUN;MEF2A;MEF2C;ATF1;PPP2CA;PPP2CB;PPP2R5D;MAPK1;MAPK3;MAPK7;MAPK8;MAPK9;MAPK10;MAP2K2;MAP2K3;MAP2K7;RPS6KA1;RPS6KA2;MAP3K7;MAPKAPK3;MAPKAPK2;CDK1
REACTOME_PHOSPHOLIPASE_C_MEDIATED_CASCADE	ADCY1;ADCY2;ADCY5;ADCY6;ADCY7;ADCY8;CREB1;ADRBK1;ADCY4;FGF1;FGF2;FGF3;FGF4;FGF5;FGF7;FGF8;FGF9;FGFR1;FGFR3;FGFR2;ITPR2;PRKACA;PRKACB;PRKACG;PRKAR1A;PRKAR2B;PRKCD;PRKCE;CALM1;CALM2;CALM3;FGF18;FGF17;KL;FGF19
REACTOME_ACTIVATION_OF_KAINATE_RECEPTORS_UPON_GLUTAMATE_BINDING	DLG1;DLG3;GNB1;GNB2;GNB3;GNG3;GNG4;GNG5;GNG7;GNG11;GNGT1;GRIK2;GNG13;PLCB3;GNG2;GNG12;GNB4;CALM1;CALM2;CALM3;NCALD
REACTOME_IONOTROPIC_ACTIVITY_OF_KAINATE_RECEPTORS	DLG1;DLG3;GRIK2;CALM1;CALM2;CALM3;NCALD
REACTOME_ACTIVATION_OF_THE_AP1_FAMILY_OF_TRANSCRIPTION_FACTORS	ATF2;MAPK14;FOS;JUN;MAPK1;MAPK3;MAPK8;MAPK9;MAPK10
REACTOME_MAPK_TARGETS_NUCLEAR_EVENTS_MEDIATED_BY_MAP_KINASES	CREB1;ATF2;MAPK14;DUSP4;DUSP7;ELK1;FOS;JUN;MEF2A;MEF2C;ATF1;PPP2CA;PPP2CB;PPP2R5D;MAPK1;MAPK3;MAPK7;MAPK8;MAPK9;MAPK10;RPS6KA1;RPS6KA2;MAPKAPK2
REACTOME_SYNTHESIS_AND_INTERCONVERSION_OF_NUCLEOTIDE_DI_AND_TRIPHOSPHATES	GUK1;NME1;NME2;NME4;RRM2B;CMPK1;RRM1;RRM2;NME1-NME2;TXNRD1
REACTOME_GPCR_LIGAND_BINDING	LPAR6;CALCRL;RAMP3;NMUR1;CXCR6;CYSLTR1;CGA;NPFFR2;FZD10;CHRM1;CHRM2;CHRM3;CHRM5;ADCYAP1;ADCYAP1R1;RXFP2;CCR3;CCR4;CCR5;CCR6;CCR8;CCBP2;ADORA1;ADORA2B;CRH;CRHR2;ADRA2A;ADRA2B;CX3CR1;ADRB2;OXER1;DRD1;AGTR1;AGTR2;APLNR;S1PR1;EDNRA;EDNRB;F2;F2R;F2RL1;F2RL2;GPRC6A;LPAR3;FPR1;FPR2;OPN3;FZD2;NPB;GALR1;OPN1MW;GHSR;P2RY10;GNAS;GNB1;GNB2;GNB3;GNG3;GNG4;GNG5;GNG7;GNG11;GNGT1;GNRHR;CCR10;CXCR3;PRLHR;NPW;GPR1…
REACTOME_RNA_POL_I_RNA_POL_III_AND_MITOCHONDRIAL_TRANSCRIPTION	SNAPC5;POLR3F;CBX3;HIST4H4;HIST2H3C;HIST3H2BB;POLR3H;ERCC2;ERCC6;HIST1H2BA;HIST1H2AD;H2AFX;HIST1H2BD;HIST1H2BB;H3F3A;H3F3B;HIST2H3A;POLR3K;POLR2F;POLR2H;POU2F1;HIST2H4B;POLR3B;POLR3E;MAPK3;HIST2H3D;SNAPC2;SSB;TBP;HIST2H2AA4;UBTF;HIST1H4I;HIST1H2AJ;HIST1H2AC;HIST1H2AB;HIST2H2AA3;HIST2H2AC;HIST1H2BL;HIST1H2BN;HIST1H2BM;HIST1H2BE;HIST1H2BH;HIST1H2BI;HIST1H2BC;HIST1H2BO;HIST2H2BE;HIST1H3A;HIST1H3D;HI…
REACTOME_JNK_C_JUN_KINASES_PHOSPHORYLATION_AND_ACTIVATION_MEDIATED_BY_ACTIVATED_HUMAN_TAK1	TAB3;MAPK8;MAPK9;MAPK10;MAP2K7;MAP3K7
REACTOME_SHC_MEDIATED_CASCADE	FGF1;FGF2;FGF3;FGF4;FGF5;FGF7;FGF8;FGF9;FGFR1;FGFR3;FGFR2;HRAS;KRAS;NRAS;SHC1;FGF18;FGF17;KL;FGF19
REACTOME_THROMBIN_SIGNALLING_THROUGH_PROTEINASE_ACTIVATED_RECEPTORS_PARS	GNA13;F2;F2R;F2RL2;GNA11;GNA12;GNAQ;GNB1;GNB2;GNB3;GNG3;GNG4;GNG5;GNG7;GNG11;GNGT1;ARRB1;ARRB2;GNG13;GNG2;MAPK1;MAPK3;GNG12;GNB4;SRC;GNA14
REACTOME_ENERGY_DEPENDENT_REGULATION_OF_MTOR_BY_LKB1_AMPK	PRKAG3;PRKAA1;PRKAA2;PRKAB1;PRKAB2;RPTOR;RHEB;STK11;TSC1;TSC2;CAB39L;STRADA
REACTOME_MITOTIC_G2_G2_M_PHASES	ACTR1A;AKAP9;TUBB4A;TUBB4B;TUBGCP3;PLK4;CSNK1D;E2F1;NINL;CLASP1;TUBG2;HSP90AA1;PAFAH1B1;PRKACA;PRKAR2B;CENPJ;TUBA4A;TUBG1;WEE1;XPO1;YWHAE;YWHAG;ALMS1;TUBA1A;CEP290;TUBGCP6;DYNLL1;CCNA2;CCNB1;CCNH;CCNB2;CKAP5;CDK1;CDC25A
REACTOME_REGULATION_OF_RHEB_GTPASE_ACTIVITY_BY_AMPK	PRKAG3;PRKAA1;PRKAA2;PRKAB1;PRKAB2;RHEB;TSC1;TSC2
REACTOME_ACTIVATED_TAK1_MEDIATES_P38_MAPK_ACTIVATION	MAPK14;TAB3;MAP2K3;MAP3K7;MAPKAPK3;MAPKAPK2
REACTOME_DNA_REPAIR	RAD50;POLD3;ALKBH2;DDB1;ERCC2;ERCC4;ERCC5;ERCC6;FANCA;FANCF;FEN1;XRCC6;H2AFX;LIG4;MPG;ATM;NTHL1;OGG1;PCNA;POLB;POLD1;POLR2D;POLR2F;POLR2H;POLR2J;ATR;TDP1;PRKDC;RAD23B;RAD51;REV3L;RFC2;RFC5;TCEA1;TP53BP1;C17orf70;CCNH
REACTOME_EFFECTS_OF_PIP2_HYDROLYSIS	DGKH;DAGLB;ITPR2;PRKCD;PRKCE;PRKCQ;DGKD
REACTOME_RNA_POL_II_PRE_TRANSCRIPTION_EVENTS	ERCC2;GTF2A1;GTF2B;GTF2E1;GTF2E2;GTF2F1;NCBP1;POLR2D;POLR2F;POLR2H;POLR2J;SSRP1;SUPT5H;TAF1;TAF4;TAF5;TAF9;TAF10;TAF11;TAF12;TAF13;TBP;TCEA1;TCEB1;TCEB2;TCEB3;ELL;CCNH;CCNT1;CCNT2;CTDP1
REACTOME_ROLE_OF_DCC_IN_REGULATING_APOPTOSIS	DAPK1;DCC;APPL1;CASP3;UNC5A
REACTOME_POST_TRANSLATIONAL_PROTEIN_MODIFICATION	PIGK;ALG3;SEC24B;SEC23A;B3GNT2;GALNT6;MAN1B1;MGAT4A;ALG10B;DAD1;DHPS;ALG14;F2;F9;SEC31A;FUT8;ST6GALNAC3;MGAT4C;SUMF2;GALNT1;GALNT2;GALNT3;GGCX;ST6GALNAC4;PDIA3;ALG5;ST8SIA6;ARSI;STS;MGAT2;MGAT5;MPI;ALG11;MUC2;MUC7;FURIN;ST8SIA3;SAR1B;GALNT7;PGM3;PIGC;PIGF;PMM1;DPM3;EDEM2;ALG13;PRKCSH;EIF5A2;C1GALT1;RPN1;GALNT11;SEC13;ST3GAL2;GNPNAT1;ST3GAL3;MOGS;ALG8;B3GNT4;MANEA;GALNT12;SEMA6D;EDEM3;CALR;CANX;B3…
REACTOME_CHROMOSOME_MAINTENANCE	STAG1;POLD3;STAG2;HIST4H4;HIST3H2BB;DNA2;FEN1;SYNE1;POLA2;HIST1H2BA;SUN2;SMC1B;HIST1H2AD;H2AFX;HIST1H2BD;HIST1H2BB;HSPA2;SYCP3;PCNA;RSF1;POLD1;ATR;HIST2H4B;PRIM1;NHP2;RAD21;RBBP4;RFC2;RFC5;CENPK;TERF1;HIST2H2AA4;UBE2I;CENPO;SMC1A;HIST3H3;HIST1H4I;HIST1H2AJ;HIST1H2AC;HIST1H2AB;HIST2H2AA3;HIST2H2AC;HIST1H2BL;HIST1H2BN;HIST1H2BM;HIST1H2BE;HIST1H2BH;HIST1H2BI;HIST1H2BC;HIST1H2BO;HIST2H2BE;HIST1H4A;HI…
REACTOME_DEPOSITION_OF_NEW_CENPA_CONTAINING_NUCLEOSOMES_AT_THE_CENTROMERE	HIST4H4;HIST3H2BB;HIST1H2BA;HIST1H2AD;H2AFX;HIST1H2BD;HIST1H2BB;RSF1;HIST2H4B;RBBP4;CENPK;HIST2H2AA4;CENPO;HIST1H4I;HIST1H2AJ;HIST1H2AC;HIST1H2AB;HIST2H2AA3;HIST2H2AC;HIST1H2BL;HIST1H2BN;HIST1H2BM;HIST1H2BE;HIST1H2BH;HIST1H2BI;HIST1H2BC;HIST1H2BO;HIST2H2BE;HIST1H4A;HIST1H4D;HIST1H4F;HIST1H4K;HIST1H4J;HIST1H4C;HIST1H4H;HIST1H4B;HIST1H4L;HIST2H4A;SMARCA5;HIST1H2BK;RUVBL1;HIST1H2BJ
REACTOME_L1CAM_INTERACTIONS	RANBP9;STIP1;CLTA;CLTC;CSNK2A1;CSNK2A2;AP2A1;DLG1;DLG3;DNM1;DNM2;FGFR1;RPS6KA6;ANK1;ANK3;ITGA9;ITGAV;ITGB1;ITGB3;KCNQ3;L1CAM;LAMB1;LAMC1;MSN;NCAM1;NRCAM;PAK1;MAPK1;MAPK3;MAP2K2;RAC1;RDX;RPS6KA1;RPS6KA2;SCN1B;SCN2A;SCN2B;SCN7A;SCN8A;SDCBP;SH3GL2;SPTA1;SPTAN1;SPTBN1;SRC;EZR;NUMB;NRP2;NRP1;RPS6KA4
REACTOME_ROLE_OF_SECOND_MESSENGERS_IN_NETRIN1_SIGNALING	DCC;NTN1
REACTOME_SIGNALING_BY_ILS	CRK;CRKL;PELI3;FYN;TAB3;RAPGEF1;HCK;HRAS;IL1RAP;IL6ST;INPPL1;KRAS;TMEM189-UBE2V1;LCK;LYN;MAP3K3;MYD88;NRAS;PIK3CA;PIK3CD;PIK3R1;TOLLIP;PRKACB;MAPK1;MAPK3;MAP2K2;PELI2;PELI1;PTPN6;SHC1;SKP1;STAT5B;MAP3K7;TYK2;UBE2N;YES1;YWHAB;YWHAZ;CASP1;CUL1;PIK3R3;CBL;SOCS3;CDK1
REACTOME_NETRIN1_SIGNALING	DCC;DOCK1;ABLIM3;FYN;RGMB;ABLIM1;NCK1;NEO1;PRKCQ;RGMA;PTK2;RAC1;NTN4;ROBO1;SIAH2;SLIT1;SLIT3;SRC;TRIO;EZR;UNC5C;WASL;UNC5A;SLIT2;NTN1;CDC42
REACTOME_METABOLISM_OF_LIPIDS_AND_LIPOPROTEINS	ACOT8;COL4A3BP;LPCAT3;CDK8;CEPT1;YAP1;NCOA2;AGPAT2;SPTLC1;CGA;PPARGC1A;SLC27A5;SLC27A2;GLIPR1;MED8;NEU4;PPARGC1B;STARD4;CPT1A;CREBBP;CTGF;PPM1L;CYP7A1;CYP11A1;CYP27A1;CYP27B1;ECI1;DECR1;SGMS2;DHCR24;ECHS1;ABCA1;EP300;SLC44A5;ALAS1;ACSL1;ACSL3;ACSL4;FASN;MED19;SACM1L;CDK19;GPD1L;MED13L;AMACR;PLD3;PITPNB;KDSR;SUMF2;SGMS1;SIN3A;HACL1;LDLRAP1;TIAM2;GBA;ANKRD1;GK;GLA;TNFRSF21;GPD2;GRHL1;ACAA1;HADHA;HA…
REACTOME_INTERACTION_BETWEEN_L1_AND_ANKYRINS	ANK1;ANK3;KCNQ3;L1CAM;NRCAM;SCN1B;SCN2A;SCN2B;SCN7A;SCN8A;SPTA1;SPTAN1;SPTBN1
REACTOME_SIGNAL_TRANSDUCTION_BY_L1	CLTA;CLTC;CSNK2A1;CSNK2A2;AP2A1;FGFR1;RPS6KA6;ITGA9;ITGAV;ITGB1;ITGB3;L1CAM;NCAM1;PAK1;MAPK1;MAPK3;MAP2K2;RAC1;RPS6KA1;RPS6KA2;SH3GL2;NRP1;RPS6KA4
REACTOME_FATTY_ACID_TRIACYLGLYCEROL_AND_KETONE_BODY_METABOLISM	CDK8;YAP1;NCOA2;AGPAT2;PPARGC1A;GLIPR1;MED8;PPARGC1B;CPT1A;CREBBP;CTGF;CYP7A1;ECI1;DECR1;ECHS1;ABCA1;EP300;ALAS1;ACSL1;ACSL3;ACSL4;FASN;MED19;CDK19;GPD1L;MED13L;SIN3A;TIAM2;ANKRD1;GK;TNFRSF21;GPD2;GRHL1;HADHA;HADHB;ACACA;HMGCL;HMGCR;HMGCS1;ACACB;ACADM;FADS1;MED11;ACLY;NFYB;NRF1;OXCT1;ACSL5;ABCB4;UGT1A9;PPARA;MED1;MED18;PRKAA2;PRKAB2;AGPAT3;RORA;RXRA;SMARCD3;SREBF1;SREBF2;ELOVL4;MED22;TBL1X;TEAD1;…
REACTOME_TRANSPORT_OF_VITAMINS_NUCLEOSIDES_AND_RELATED_MOLECULES	SLC27A4;SLC35D1;SLCO3A1;SLC29A2;SLC29A3;SLC35C1;SLC35A2
REACTOME_RNA_POL_I_PROMOTER_OPENING	HIST4H4;HIST2H3C;HIST3H2BB;HIST1H2BA;HIST1H2AD;H2AFX;HIST1H2BD;HIST1H2BB;H3F3A;H3F3B;HIST2H3A;HIST2H4B;MAPK3;HIST2H3D;HIST2H2AA4;UBTF;HIST1H4I;HIST1H2AJ;HIST1H2AC;HIST1H2AB;HIST2H2AA3;HIST2H2AC;HIST1H2BL;HIST1H2BN;HIST1H2BM;HIST1H2BE;HIST1H2BH;HIST1H2BI;HIST1H2BC;HIST1H2BO;HIST2H2BE;HIST1H3A;HIST1H3D;HIST1H3C;HIST1H3I;HIST1H3G;HIST1H3J;HIST1H3H;HIST1H3B;HIST1H4A;HIST1H4D;HIST1H4F;HIST1H4K;HIST1H4…
REACTOME_PRESYNAPTIC_NICOTINIC_ACETYLCHOLINE_RECEPTORS	CHRNA1;CHRNA2;CHRNA4;CHRNA5;CHRNB2;CHRNB3;CHRNA6
REACTOME_DCC_MEDIATED_ATTRACTIVE_SIGNALING	DCC;DOCK1;ABLIM3;FYN;ABLIM1;NCK1;PTK2;RAC1;SRC;TRIO;WASL;NTN1;CDC42
REACTOME_RECYCLING_PATHWAY_OF_L1	CLTA;CLTC;AP2A1;DNM1;DNM2;RPS6KA6;L1CAM;MSN;MAPK1;RDX;RPS6KA1;RPS6KA2;SH3GL2;SRC;EZR;NUMB;RPS6KA4
REACTOME_SYNTHESIS_OF_SUBSTRATES_IN_N_GLYCAN_BIOSYTHESIS	ALG5;MPI;PGM3;PMM1;DPM3;GNPNAT1;DPM1
REACTOME_RESPIRATORY_ELECTRON_TRANSPORT	COX4I1;COX6B1;NDUFS7;NDUFA6;NDUFA8;NDUFAB1;NDUFB5;NDUFB6;NDUFB9;NDUFS1;NDUFS4;NDUFS5;NDUFS6;NDUFS8;NDUFV2;NDUFV3;NDUFA12;SDHB;SDHD;COX5A
REACTOME_ASPARAGINE_N_LINKED_GLYCOSYLATION	ALG3;SEC24B;SEC23A;MAN1B1;MGAT4A;ALG10B;DAD1;ALG14;SEC31A;FUT8;MGAT4C;PDIA3;ALG5;ST8SIA6;MGAT2;MGAT5;MPI;ALG11;ST8SIA3;SAR1B;PGM3;PMM1;DPM3;EDEM2;ALG13;PRKCSH;RPN1;SEC13;GNPNAT1;MOGS;ALG8;MANEA;EDEM3;CALR;CANX;ALG2;DPM1;B4GALT6;B4GALT5;EDEM1;MLEC
REACTOME_ASSEMBLY_OF_THE_PRE_REPLICATIVE_COMPLEX	PSMD14;E2F1;PSME4;ORC3;MCM3;MCM4;MCM6;ORC4;PSMA2;PSMA4;PSMA5;PSMA7;PSMB1;PSMB3;PSMB5;PSMB6;PSMB7;PSMC2;PSMC3;PSMC5;PSMC6;PSMD4;PSMD5;PSMD10;PSMD11;PSMD12;PSME1;CDT1;MCM8;PSMD6
REACTOME_BIOSYNTHESIS_OF_THE_N_GLYCAN_PRECURSOR_DOLICHOL_LIPID_LINKED_OLIGOSACCHARIDE_LLO_AND_TRANSFER_TO_A_NASCENT_PROTEIN	ALG3;ALG10B;ALG14;ALG5;MPI;ALG11;PGM3;PMM1;DPM3;ALG13;GNPNAT1;ALG8;ALG2;DPM1
REACTOME_IL1_SIGNALING	PELI3;TAB3;IL1RAP;TMEM189-UBE2V1;MAP3K3;MYD88;TOLLIP;PELI2;PELI1;SKP1;MAP3K7;UBE2N;CUL1
REACTOME_GLOBAL_GENOMIC_NER_GG_NER	POLD3;DDB1;ERCC2;ERCC4;ERCC5;PCNA;POLD1;RAD23B;RFC2;RFC5;CCNH
REACTOME_CGMP_EFFECTS	KCNMB2;PDE10A;PDE2A;PDE3A;PDE3B;PDE6G;PRKG1;PRKG2
REACTOME_REGULATION_OF_SIGNALING_BY_CBL	CRK;CRKL;FYN;RAPGEF1;HCK;LYN;PIK3CA;PIK3CD;PIK3R1;YES1;PIK3R3;CBL
REACTOME_AMINO_ACID_SYNTHESIS_AND_INTERCONVERSION_TRANSAMINATION	GLS2;GLS;GLUD1;GLUL;GOT1;GPT;PSAT1;OAT;ALDH18A1
REACTOME_CALNEXIN_CALRETICULIN_CYCLE	MAN1B1;PDIA3;EDEM2;PRKCSH;EDEM3;CALR;CANX;EDEM1
REACTOME_SYNTHESIS_SECRETION_AND_INACTIVATION_OF_GIP	SEC11A;FFAR1;ISL1;PAX6;SPCS2
REACTOME_PASSIVE_TRANSPORT_BY_AQUAPORINS	AQP3;AQP4;MIP
REACTOME_NEPHRIN_INTERACTIONS	CD2AP;FYN;NCK1;PIK3CA;PIK3R1;SPTAN1;SPTBN1;ACTN4;NCK2;KIRREL3;ACTN1;ACTN2;IQGAP1;WASL;MAGI2
REACTOME_IL_3_5_AND_GM_CSF_SIGNALING	CRK;CRKL;FYN;RAPGEF1;HCK;HRAS;INPPL1;LYN;PIK3CA;PIK3CD;PIK3R1;PRKACB;PTPN6;SHC1;STAT5B;YES1;YWHAZ;PIK3R3;CBL
REACTOME_NITRIC_OXIDE_STIMULATES_GUANYLATE_CYCLASE	KCNMB2;PDE10A;GUCY1A2;GUCY1A3;PDE2A;PDE3A;PDE3B;PDE6G;PRKG1;PRKG2
REACTOME_PLATELET_HOMEOSTASIS	KCNMB2;PDE10A;MAPK14;FGR;GNAS;GNB1;GNB2;GNB3;GNG3;GNG4;GNG5;GNG7;GNG11;GNGT1;GUCY1A2;GUCY1A3;ITPR2;ATP2A2;ATP2B2;ATP2B3;PDE2A;PDE3A;PDE3B;PDE6G;GNG13;PLA2G4A;GNG2;PPP2CA;PPP2CB;PPP2R5B;PPP2R5D;PPP2R5E;PRKG1;PRKG2;GNG12;PTPN6;GNB4;SLC8A1;SLC8A3;STIM1;LRP8;ORAI1
REACTOME_N_GLYCAN_TRIMMING_IN_THE_ER_AND_CALNEXIN_CALRETICULIN_CYCLE	MAN1B1;PDIA3;EDEM2;PRKCSH;MOGS;EDEM3;CALR;CANX;EDEM1;MLEC
REACTOME_PLATELET_SENSITIZATION_BY_LDL	MAPK14;FGR;PLA2G4A;PPP2CA;PPP2CB;PPP2R5B;PPP2R5D;PPP2R5E;PTPN6;LRP8
REACTOME_AQUAPORIN_MEDIATED_TRANSPORT	ADCY1;ADCY2;ADCY5;ADCY6;ADCY7;ADCY8;ADCY4;RAB11FIP2;GNAS;GNB1;GNB2;GNB3;GNG3;GNG4;GNG5;GNG7;GNG11;GNGT1;AQP3;AQP4;MIP;MYO5B;GNG13;GNG2;AVPR2;PRKACA;PRKACB;PRKACG;PRKAR1A;PRKAR2B;GNG12;GNB4;RAB11A
REACTOME_IL_RECEPTOR_SHC_SIGNALING	HRAS;INPPL1;PIK3CA;PIK3CD;PIK3R1;PTPN6;SHC1;PIK3R3
REACTOME_RAP1_SIGNALLING	RAPGEF3;PRKACA;PRKACB;PRKACG;PRKG1;RAP1A;RAP1B;RAP1GAP;YWHAB;YWHAZ
REACTOME_PLATELET_CALCIUM_HOMEOSTASIS	ITPR2;ATP2A2;ATP2B2;ATP2B3;SLC8A1;SLC8A3;STIM1;ORAI1
REACTOME_SIGNAL_REGULATORY_PROTEIN_SIRP_FAMILY_INTERACTIONS	PTK2;PTPN6;SRC
REACTOME_PROSTACYCLIN_SIGNALLING_THROUGH_PROSTACYCLIN_RECEPTOR	GNAS;GNB1;GNB2;GNB3;GNG3;GNG4;GNG5;GNG7;GNG11;GNGT1;GNG13;GNG2;GNG12;GNB4
REACTOME_GABA_SYNTHESIS_RELEASE_REUPTAKE_AND_DEGRADATION	SLC32A1;ABAT;RIMS1;GAD1;GAD2;HSPA8;RAB3A;SLC6A11;SLC6A12;SNAP25;STX1A;STXBP1;SYT1;DNAJC5
REACTOME_INCRETIN_SYNTHESIS_SECRETION_AND_INACTIVATION	CTNNB1;SEC11A;GNB3;FFAR1;ISL1;PAX6;GNG13;SPCS2
REACTOME_SYNTHESIS_SECRETION_AND_INACTIVATION_OF_GLP1	CTNNB1;SEC11A;GNB3;FFAR1;PAX6;GNG13;SPCS2
REACTOME_REGULATION_OF_WATER_BALANCE_BY_RENAL_AQUAPORINS	ADCY1;ADCY2;ADCY5;ADCY6;ADCY7;ADCY8;ADCY4;RAB11FIP2;GNAS;GNB1;GNB2;GNB3;GNG3;GNG4;GNG5;GNG7;GNG11;GNGT1;AQP3;AQP4;MYO5B;GNG13;GNG2;AVPR2;PRKACA;PRKACB;PRKACG;PRKAR1A;PRKAR2B;GNG12;GNB4;RAB11A
REACTOME_DESTABILIZATION_OF_MRNA_BY_BRF1	EXOSC8;AKT1;EXOSC7;EXOSC2;EXOSC9;XRN1;ZFP36L1;YWHAB;MAPKAPK2
REACTOME_IRAK1_RECRUITS_IKK_COMPLEX	PELI3;TMEM189-UBE2V1;PELI2;PELI1;UBE2N
REACTOME_TRAF6_MEDIATED_IRF7_ACTIVATION	CREBBP;EP300;IRF2;SIKE1
REACTOME_CIRCADIAN_CLOCK	NCOA2;PPARGC1A;CPT1A;CREB1;ATF2;CREBBP;CRY1;CSNK1D;DBP;EP300;FBXL3;NR3C1;HIF1A;MEF2C;PPARA;MED1;RORA;RXRA;SKP1;SMARCD3;SREBF1;TBL1X;BHLHE41;TBL1XR1;NCOA3;CUL1;BHLHE40;NCOA1;HDAC3;CLOCK;NCOR1
REACTOME_TRAF6_MEDIATED_NFKB_ACTIVATION	HMGB1;APP;MAP3K1;S100B;SAA1
REACTOME_FACTORS_INVOLVED_IN_MEGAKARYOCYTE_DEVELOPMENT_AND_PLATELET_PRODUCTION	SH2B3;KIF20A;HIST2H3C;CREBBP;DOCK1;DOCK3;EP300;JMJD1C;KIFAP3;KDM1A;DOCK9;ZFPM2;ABL1;SIN3A;KIF26A;GATA2;GATA3;H3F3A;H3F3B;HBB;HBG2;HDAC1;EHD2;HIST2H3A;IRF2;ITPK1;KIF2A;KIF5A;KIF5B;MAFG;NFE2;AK3;PRKACA;MFN1;PRKACB;PRKACG;PRKAR1A;PRKAR2B;RAB5A;RAC1;RAD51C;HIST2H3D;TP53;WEE1;MAFK;CABLES2;CAPZA1;CAPZA2;HIST1H3A;HIST1H3D;HIST1H3C;HIST1H3I;HIST1H3G;HIST1H3J;HIST1H3H;HIST1H3B;KIF2B;HIST1H3F;CABLES1;DOCK4…
REACTOME_REGULATION_OF_IFNG_SIGNALING	PTPN6;SUMO1;PIAS1;SOCS1;SOCS3
REACTOME_GABA_A_RECEPTOR_ACTIVATION	ARHGEF9;GABRA1;GABRA2;GABRA3;GABRA4;GABRA5;GABRA6;GABRB1;GABRB2;GABRB3;GABRG2
REACTOME_REGULATION_OF_MRNA_STABILITY_BY_PROTEINS_THAT_BIND_AU_RICH_ELEMENTS	PSMD14;EXOSC8;MAPK14;EIF4G1;ELAVL1;AKT1;EXOSC7;PSME4;EXOSC2;PABPC1;HNRNPD;HSPA8;TNPO1;EXOSC9;XRN1;PRKCD;PSMA2;PSMA4;PSMA5;PSMA7;PSMB1;PSMB3;PSMB5;PSMB6;PSMB7;PSMC2;PSMC3;PSMC5;PSMC6;PSMD4;PSMD5;PSMD10;PSMD11;PSMD12;PSME1;ZFP36L1;XPO1;YWHAB;YWHAZ;ZFP36;ANP32A;KHSRP;MAPKAPK2;PSMD6
REACTOME_INHIBITION_OF_VOLTAGE_GATED_CA2_CHANNELS_VIA_GBETA_GAMMA_SUBUNITS	GNB1;GNB2;GNB3;GNG3;GNG4;GNG5;GNG7;GNGT1;KCNJ2;KCNJ3;KCNJ4;KCNJ5;KCNJ6;KCNJ9;KCNJ12;GNG2;GNG12;GABBR2
REACTOME_IRAK2_MEDIATED_ACTIVATION_OF_TAK1_COMPLEX_UPON_TLR7_8_OR_9_STIMULATION	TAB3;MAP3K7
REACTOME_TRAF6_MEDIATED_INDUCTION_OF_NFKB_AND_MAP_KINASES_UPON_TLR7_8_OR_9_ACTIVATION	CREB1;ATF2;MAPK14;DUSP4;DUSP7;ELK1;FOS;PELI3;TAB3;HMGB1;APP;JUN;TMEM189-UBE2V1;MEF2A;MEF2C;MAP3K1;MYD88;ATF1;TLR7;ECSIT;PPP2CA;PPP2CB;PPP2R5D;MAPK1;MAPK3;MAPK7;MAPK8;MAPK9;MAPK10;MAP2K2;MAP2K3;MAP2K7;PELI2;PELI1;RPS6KA1;RPS6KA2;S100B;SAA1;MAP3K7;UBE2N;MAPKAPK3;MAPKAPK2;CDK1
REACTOME_TRAF3_DEPENDENT_IRF_ACTIVATION_PATHWAY	CREBBP;EP300;TRAF3;SIKE1
REACTOME_GABA_B_RECEPTOR_ACTIVATION	ADCY1;ADCY2;ADCY5;ADCY6;ADCY7;ADCY8;ADCY4;GNAI1;GNAI2;GNAI3;GNAL;GNB1;GNB2;GNB3;GNG3;GNG4;GNG5;GNG7;GNGT1;KCNJ2;KCNJ3;KCNJ4;KCNJ5;KCNJ6;KCNJ9;KCNJ12;GNG2;GNG12;GABBR2
REACTOME_NFKB_ACTIVATION_THROUGH_FADD_RIP1_PATHWAY_MEDIATED_BY_CASPASE_8_AND10	CASP8;CASP10
REACTOME_DESTABILIZATION_OF_MRNA_BY_KSRP	EXOSC8;MAPK14;AKT1;EXOSC7;EXOSC2;EXOSC9;YWHAZ;KHSRP
REACTOME_TRANSPORT_TO_THE_GOLGI_AND_SUBSEQUENT_MODIFICATION	SEC24B;SEC23A;MGAT4A;SEC31A;FUT8;MGAT4C;ST8SIA6;MGAT2;MGAT5;ST8SIA3;SAR1B;SEC13;MANEA;B4GALT6;B4GALT5
REACTOME_IRON_UPTAKE_AND_TRANSPORT	SLC46A1;ATP6V1G3;ATP6V0A2;ATP6V1C2;FTH1;FTL;ATP6V1D;ATP6V1A;ATP6V1B1;ATP6V1B2;TFRC;ATP6V1E2;ATP6V0D1;ABCG2;ATP6V1G1
REACTOME_DESTABILIZATION_OF_MRNA_BY_TRISTETRAPROLIN_TTP	EXOSC8;EXOSC7;EXOSC2;TNPO1;EXOSC9;XRN1;YWHAB;ZFP36;MAPKAPK2
REACTOME_INTERFERON_GAMMA_SIGNALING	IRF8;IRF2;IRF6;NCAM1;PRKCD;PTAFR;PTPN6;SUMO1;CAMK2B;CAMK2D;PIAS1;SOCS1;SOCS3
REACTOME_N_GLYCAN_ANTENNAE_ELONGATION	MGAT4A;MGAT4C;ST8SIA6;MGAT5;ST8SIA3;B4GALT6;B4GALT5
REACTOME_TRAF6_MEDIATED_IRF7_ACTIVATION_IN_TLR7_8_OR_9_SIGNALING	TMEM189-UBE2V1;MYD88;TLR7;UBE2N
REACTOME_ACTIVATION_OF_IRF3_IRF7_MEDIATED_BY_TBK1_IKK_EPSILON	TLR3;TRAF3
REACTOME_ION_TRANSPORT_BY_P_TYPE_ATPASES	ATP9A;ATP8A1;ATP11B;ATP11A;ATP2C1;ATP11C;ATP1A1;ATP1A2;ATP1A3;ATP12A;ATP1A4;ATP1B1;ATP2A2;ATP2B2;ATP2B3;ATP8B1
REACTOME_INTERFERON_ALPHA_BETA_SIGNALING	EGR1;IRF8;IFIT1;IRF2;IRF6;PTPN6;TYK2;SOCS1;SOCS3
REACTOME_ADVANCED_GLYCOSYLATION_ENDPRODUCT_RECEPTOR_SIGNALING	HMGB1;APP;PRKCSH;MAPK1;MAPK3;S100B;SAA1;CAPZA1;CAPZA2
REACTOME_GABA_RECEPTOR_ACTIVATION	ADCY1;ADCY2;ADCY5;ADCY6;ADCY7;ADCY8;ADCY4;ARHGEF9;GABRA1;GABRA2;GABRA3;GABRA4;GABRA5;GABRA6;GABRB1;GABRB2;GABRB3;GABRG2;GABRR1;GABRR2;GNAI1;GNAI2;GNAI3;GNAL;GNB1;GNB2;GNB3;GNG3;GNG4;GNG5;GNG7;GNGT1;KCNJ2;KCNJ3;KCNJ4;KCNJ5;KCNJ6;KCNJ9;KCNJ12;GNG2;GNG12;GABBR2
REACTOME_KINESINS	KIF20A;KIFAP3;KIF26A;KIF2A;KIF5A;KIF5B;KIF2B
REACTOME_N_GLYCAN_ANTENNAE_ELONGATION_IN_THE_MEDIAL_TRANS_GOLGI	MGAT4A;FUT8;MGAT4C;ST8SIA6;MGAT2;MGAT5;ST8SIA3;B4GALT6;B4GALT5
REACTOME_REGULATION_OF_IFNA_SIGNALING	PTPN6;TYK2;SOCS1;SOCS3
REACTOME_INTERFERON_SIGNALING	NUP35;EGR1;EIF4A1;EIF4A2;EIF4G1;EIF4G2;FLNB;ARIH1;EIF4E3;IRF8;IFIT1;NUP43;IRF2;IRF6;KPNA1;KPNA3;KPNA4;KPNA5;NCAM1;NEDD4;NUP88;NUP54;NUP133;PRKCD;MAPK3;NUP107;PTAFR;PTPN6;RANBP2;TPR;TYK2;UBE2N;SUMO1;NUP37;NUP85;CAMK2B;CAMK2D;RAE1;PIAS1;SOCS1;EIF4G3;SOCS3;UBE2L6;NUP155;NUP93;EIF4A3;NUPL1;POM121;NUP153
REACTOME_NEGATIVE_REGULATORS_OF_RIG_I_MDA5_SIGNALING	CYLD;UBE2K;PCBP2;OTUD5;TRAF3;UBE2D1;UBE2D2;UBE2D3;ATG12;UBE2L6
REACTOME_TRANSFERRIN_ENDOCYTOSIS_AND_RECYCLING	ATP6V1G3;ATP6V0A2;ATP6V1C2;ATP6V1D;ATP6V1A;ATP6V1B1;ATP6V1B2;TFRC;ATP6V1E2;ATP6V0D1;ATP6V1G1
REACTOME_DSCAM_INTERACTIONS	MAPK14;DCC;DSCAM;PAK1;MAPK8;DSCAML1;RAC1;MAPK12;NTN1
REACTOME_ION_CHANNEL_TRANSPORT	ATP9A;ATP8A1;HTR3C;ATP11B;ARHGEF9;ATP11A;GABRA1;GABRA2;GABRA3;GABRA4;GABRA5;GABRA6;GABRB1;GABRB2;GABRB3;GABRG2;GABRR1;GABRR2;ATP2C1;GLRA2;GLRB;ATP11C;HTR3A;ATP1A1;ATP1A2;ATP1A3;ATP12A;ATP1A4;ATP1B1;ATP2A2;ATP2B2;ATP2B3;ATP8B1;GLRA3
REACTOME_DESTABILIZATION_OF_MRNA_BY_AUF1_HNRNP_D0	PSMD14;EIF4G1;PSME4;PABPC1;HNRNPD;HSPA8;PSMA2;PSMA4;PSMA5;PSMA7;PSMB1;PSMB3;PSMB5;PSMB6;PSMB7;PSMC2;PSMC3;PSMC5;PSMC6;PSMD4;PSMD5;PSMD10;PSMD11;PSMD12;PSME1;PSMD6
REACTOME_TRAF6_MEDIATED_INDUCTION_OF_TAK1_COMPLEX	TAB3;MAP3K7;TLR3
REACTOME_RIG_I_MDA5_MEDIATED_INDUCTION_OF_IFN_ALPHA_BETA_PATHWAYS	CREBBP;CYLD;EP300;DAK;UBE2K;HMGB1;APP;IRF2;MAP3K1;PCBP2;OTUD5;S100B;SAA1;TRAF3;UBE2D1;UBE2D2;UBE2D3;SIKE1;CASP8;CASP10;ATG12;UBE2L6
REACTOME_LIGAND_GATED_ION_CHANNEL_TRANSPORT	HTR3C;ARHGEF9;GABRA1;GABRA2;GABRA3;GABRA4;GABRA5;GABRA6;GABRB1;GABRB2;GABRB3;GABRG2;GABRR1;GABRR2;GLRA2;GLRB;HTR3A;GLRA3
REACTOME_FORMATION_OF_INCISION_COMPLEX_IN_GG_NER	DDB1;ERCC2;ERCC4;ERCC5;RAD23B;CCNH
REACTOME_TRANSCRIPTIONAL_REGULATION_OF_WHITE_ADIPOCYTE_DIFFERENTIATION	CDK8;NCOA2;CEBPB;PPARGC1A;MED8;CREBBP;EBF1;EGR2;EP300;MED19;CDK19;MED13L;MED11;PPARA;MED1;MED18;RXRA;SMARCD3;SREBF1;MED22;KLF5;TBL1X;NR2F2;WNT1;TBL1XR1;NCOA3;NCOA1;HDAC3;CCNC;MED14;KLF4;MED21;MED17;MED26;MED27;MED7;MED20;NCOR1;MED24
REACTOME_ENDOSOMAL_SORTING_COMPLEX_REQUIRED_FOR_TRANSPORT_ESCRT	STAM2;SNF8;CHMP2B;VPS4A;CHMP2A;VPS36;VPS28;CHMP5;VTA1;CHMP3;TSG101;VPS37B;HGS;CHMP4C;VPS4B
REACTOME_MEIOTIC_RECOMBINATION	RAD50;DMC1;HIST4H4;HIST2H3C;HIST3H2BB;HIST1H2BA;HIST1H2AD;H2AFX;HIST1H2BD;HIST1H2BB;H3F3A;H3F3B;HIST2H3A;MLH1;ATM;HIST2H4B;PRDM9;RAD51;RAD51C;HIST2H3D;HIST2H2AA4;HIST3H3;HIST1H4I;HIST1H2AJ;HIST1H2AC;HIST1H2AB;HIST2H2AA3;HIST2H2AC;HIST1H2BL;HIST1H2BN;HIST1H2BM;HIST1H2BE;HIST1H2BH;HIST1H2BI;HIST1H2BC;HIST1H2BO;HIST2H2BE;HIST1H3A;HIST1H3D;HIST1H3C;HIST1H3I;HIST1H3G;HIST1H3J;HIST1H3H;HIST1H3B;HIST1H4…
REACTOME_IL_2_SIGNALING	HRAS;INPPL1;KRAS;LCK;NRAS;PIK3CA;PIK3CD;PIK3R1;MAPK1;MAPK3;MAP2K2;PTPN6;SHC1;STAT5B;YWHAB;PIK3R3;CDK1
REACTOME_IL_6_SIGNALING	IL6ST;TYK2;CBL;SOCS3
REACTOME_PLATELET_AGGREGATION_PLUG_FORMATION	RAPGEF3;CRK;CSK;ADRA2A;ADRA2B;AKT1;F2;FGA;FGB;GP5;ITGB3;PDPK1;PTK2;RAP1A;RAP1B;SHC1;SRC;BCAR1
REACTOME_SIGNALING_BY_NOTCH	HDAC5;ADAM10;CDK8;TMED2;DTX2;CREBBP;MIB2;JAG1;E2F1;EP300;TNRC6B;DTX4;HEY2;HEYL;TNRC6A;DLL1;HDAC1;HIF1A;HES1;RBPJ;JAG2;JUN;LFNG;ARRB1;ARRB2;MYC;NOTCH2;NOTCH3;ATP2A2;FURIN;APH1A;DLL4;FBXW7;MAML3;PSENEN;TNRC6C;RAB6A;CCND1;RFNG;SEL1L;ST3GAL3;SKP1;ADAM17;TBL1X;TFDP1;TLE1;TLE2;TLE3;TLE4;TP53;TBL1XR1;HDAC11;APH1B;MAML2;CUL1;NUMB;HDAC3;CCNC;NEURL;DNER;NCOR1;HDAC9;HDAC4
REACTOME_LAGGING_STRAND_SYNTHESIS	POLD3;DNA2;FEN1;POLA2;PCNA;POLD1;PRIM1;RFC2;RFC5
REACTOME_INTRINSIC_PATHWAY	F2;F9;F12;GP5;C1QBP
REACTOME_INHIBITION_OF_REPLICATION_INITIATION_OF_DAMAGED_DNA_BY_RB1_E2F1	E2F1;POLA2;PPP2CA;PPP2CB;PRIM1;RB1;TFDP1
REACTOME_ETHANOL_OXIDATION	ALDH1A1;ALDH2;ACSS1
REACTOME_SYNTHESIS_OF_VERY_LONG_CHAIN_FATTY_ACYL_COAS	ACSL1;ACSL3;ACSL4;ACSL5;ELOVL4;ELOVL6;ELOVL7;TECR
REACTOME_DNA_REPLICATION	KIF20A;PSMD14;CDKN1A;CDKN1B;STAG1;CENPC1;POLD3;STAG2;DNA2;E2F1;FEN1;PSME4;CLASP1;ORC3;POLA2;NUP43;KIF2A;MCM3;MCM4;MCM6;ORC4;PAFAH1B1;PCNA;GINS2;POLD1;ERCC6L;ZWILCH;PPP2CA;PPP2CB;PPP2R5B;PPP2R5D;PPP2R5E;MCM10;PRIM1;NUP133;RCC2;PSMA2;PSMA4;PSMA5;PSMA7;PSMB1;PSMB3;PSMB5;PSMB6;PSMB7;PSMC2;PSMC3;PSMC5;PSMC6;PSMD4;PSMD5;NUP107;PSMD10;PSMD11;PSMD12;PSME1;TAOK1;RAD21;RANBP2;RANGAP1;RB1;RFC2;RFC5;RPS27;CL…
REACTOME_CLEAVAGE_OF_GROWING_TRANSCRIPT_IN_THE_TERMINATION_REGION_	SRRM1;PAPOLA;RNPS1;CLP1;CSTF2;ZNF473;CPSF1;MAGOH;NCBP1;NFX1;SRSF1;SRSF2;SRSF6;SNRPD3;SNRPG;U2AF1;CPSF7;LSM10;SRSF9;RBM8A
REACTOME_PKB_MEDIATED_EVENTS	EIF4B;EIF4G1;AKT2;MTOR;EEF2K;PDE3B;PRKAG3;PRKAA1;PRKAA2;PRKAB1;PRKAB2;RPTOR;RHEB;RPS6;RPS6KB1;MLST8;STK11;TSC1;TSC2;CAB39L;STRADA
REACTOME_E2F_MEDIATED_REGULATION_OF_DNA_REPLICATION	E2F1;ORC3;POLA2;ORC4;PCNA;PPP2CA;PPP2CB;PRIM1;RB1;RRM2;TFDP1;CDT1;MCM8;CCNB1;CDK1;CDC25A
REACTOME_METABOLISM_OF_CARBOHYDRATES	GPC6;B3GNT2;B3GNT1;KERA;CHST14;B3GALT6;NUP35;B3GAT2;VCAN;CSPG4;DCN;CHST13;AGL;ENO2;ENO3;FBP1;PRPS1L1;HS3ST5;ALDOA;CHSY1;ALDOB;ALDOC;FMOD;CHST5;G6PC;SLC37A4;GALT;GLCE;GAPDHS;HS6ST3;AMY1A;AMY1B;AMY1C;AMY2A;AMY2B;GOT1;GPC1;GXYLT1;GYG1;DSE;GYS2;HAS1;HAS2;HAS3;HEXB;HK1;HSPG2;NDST1;HYAL1;CHSY3;IDS;IDUA;NUP43;AGRN;MDH2;NAGLU;NUP88;OMD;OGN;CHST11;PC;CHST15;PFKFB1;PFKFB2;PFKL;PFKM;PFKP;PGAM1;PHKG2;PKLR;NU…
REACTOME_HORMONE_SENSITIVE_LIPASE_HSL_MEDIATED_TRIACYLGLYCEROL_HYDROLYSIS	ABHD5;PPP1CA;PRKACA;PRKACB;PRKACG;CAV1
REACTOME_SIGNALING_BY_INSULIN_RECEPTOR	FRS2;ATP6V1G3;CRK;EIF4B;EIF4G1;AKT2;FGF1;FGF2;FGF3;FGF4;FGF5;FGF7;FGF8;FGF9;FGFR1;FGFR3;FGFR2;ATP6V0A2;ATP6V1C2;MTOR;GAB1;GRB10;EEF2K;PIK3R4;HRAS;INS;INSR;IRS1;KRAS;NRAS;ATP6V1D;PDE3B;PDPK1;ATP6V1A;ATP6V1B1;ATP6V1B2;PIK3CA;PIK3R1;SHC3;PRKAG3;PRKAA1;PRKAA2;PRKAB1;PRKAB2;MAPK1;MAPK3;MAP2K2;RPTOR;RHEB;RPS6;RPS6KB1;MLST8;SHC1;STK11;TSC1;TSC2;YWHAB;CAB39L;FGF18;FGF17;ATP6V1E2;ATP6V0D1;STRADA;KL;ATP6V1…
REACTOME_SIGNAL_ATTENUATION	CRK;GRB10;INS;INSR;IRS1;SHC3;MAPK3;SHC1
REACTOME_PURINE_METABOLISM	PAICS;ADSSL1;ADK;ADSL;ADSS;ADAL;DCK;NT5C2;GART;GPX1;HPRT1;IMPDH1;IMPDH2;PNP;NT5C1B
REACTOME_SOS_MEDIATED_SIGNALLING	HRAS;IRS1;KRAS;NRAS;MAPK1;MAPK3;MAP2K2;YWHAB;CDK1
REACTOME_RNA_POL_III_TRANSCRIPTION_INITIATION_FROM_TYPE_3_PROMOTER	SNAPC5;POLR3F;POLR3H;POLR3K;POLR2F;POLR2H;POU2F1;POLR3B;POLR3E;SNAPC2;TBP;POLR3GL;POLR1C
REACTOME_APOPTOSIS	DNM1L;BCAP31;PSMD14;ADD1;DYNLL2;CTNNB1;DAPK1;DCC;DSP;E2F1;AKT1;PSME4;APPL1;H1F0;HIST1H1C;HIST1H1D;HIST1H1E;HIST1H1B;HIST1H1A;HMGB1;HMGB2;APAF1;APC;BIRC2;XIAP;KPNA1;PAK2;MST4;PLEC;PPP3R1;PRKCD;PRKCQ;MAPK8;PSMA2;PSMA4;PSMA5;PSMA7;PSMB1;PSMB3;PSMB5;PSMB6;PSMB7;PSMC2;PSMC3;PSMC5;PSMC6;PSMD4;PSMD5;PSMD10;PSMD11;PSMD12;PSME1;PTK2;ROCK1;SATB1;SPTAN1;TFDP1;TJP1;TP53;VIM;YWHAB;CASP3;CASP7;CASP8;CASP10;DYN…
REACTOME_LIPID_DIGESTION_MOBILIZATION_AND_TRANSPORT	ABCA1;LDLRAP1;HSPG2;LPA;MTTP;ABHD5;SAR1B;PPP1CA;PRKACA;PRKACB;PRKACG;SDC1;BMP1;CAV1;ABCG1
REACTOME_HEMOSTASIS	AKT3;SH2B3;KIF20A;KCNMB2;RAPGEF3;VAV3;CAP1;GNA13;CFL1;PDE10A;SLC7A9;HIST2H3C;COL1A1;COL1A2;CREBBP;CRK;MAPK14;CSK;ADRA2A;ADRA2B;CXADR;DGKH;CFD;DOCK1;DOCK3;EP300;AKT1;AKT2;F2;F2R;F2RL2;F9;F12;JMJD1C;DAGLB;FGA;FGB;ALDOA;FGR;KIFAP3;KDM1A;DOCK9;ZFPM2;SLC7A8;ABL1;FYN;SIN3A;KIF26A;GATA2;GATA3;GNA11;GNA12;GNAI1;GNAI2;GNAI3;GNAQ;GNAS;GNB1;GNB2;GNB3;GNG3;GNG4;GNG5;GNG7;GNG11;GNGT1;GP5;ANGPT1;ANGPT2;GRB7;GR…
REACTOME_INFLUENZA_LIFE_CYCLE	RPL35;CLTA;CLTC;NUP35;FAU;RPL13A;GRSF1;GTF2F1;HSP90AA1;NUP43;KPNA1;IPO5;RPSA;RPL10A;NUP88;RPL26L1;NUP54;POLR2D;POLR2F;POLR2H;POLR2J;NUP133;NUP107;RANBP2;RPL3;RPL5;RPL6;RPL7A;RPL8;RPL9;RPL10;RPL11;RPL12;RPL13;RPL15;RPL17;RPL18A;RPL19;RPL21;RPL22;RPL23A;RPL24;RPL26;RPL27;RPL30;RPL27A;RPL28;RPL32;RPL34;RPL35A;RPL37;RPL37A;RPL38;RPL39;RPL41;RPLP0;RPLP1;RPLP2;RPS2;RPS3;RPS3A;RPS4Y1;RPS6;RPS7;RPS8;RPS9…
REACTOME_INFLUENZA_VIRAL_RNA_TRANSCRIPTION_AND_REPLICATION	RPL35;FAU;RPL13A;GRSF1;GTF2F1;HSP90AA1;IPO5;RPSA;RPL10A;RPL26L1;POLR2D;POLR2F;POLR2H;POLR2J;RPL3;RPL5;RPL6;RPL7A;RPL8;RPL9;RPL10;RPL11;RPL12;RPL13;RPL15;RPL17;RPL18A;RPL19;RPL21;RPL22;RPL23A;RPL24;RPL26;RPL27;RPL30;RPL27A;RPL28;RPL32;RPL34;RPL35A;RPL37;RPL37A;RPL38;RPL39;RPL41;RPLP0;RPLP1;RPLP2;RPS2;RPS3;RPS3A;RPS4Y1;RPS6;RPS7;RPS8;RPS9;RPS10;RPS11;RPS12;RPS13;RPS14;RPS15;RPS15A;RPS16;RPS17;RPS23…
REACTOME_NEP_NS2_INTERACTS_WITH_THE_CELLULAR_EXPORT_MACHINERY	NUP35;NUP43;NUP88;NUP54;NUP133;NUP107;RANBP2;TPR;XPO1;NUP37;NUP85;RAE1;NUP155;NUP93;NUPL1;POM121;NUP153
REACTOME_HIV_INFECTION	AP1M2;PSMD14;RCC1;AP1S1;CCR5;NUP35;AP2A1;AP1G1;ERCC2;FEN1;PSME4;FYN;XRCC6;SLC25A4;SLC25A5;SLC25A6;GTF2A1;GTF2B;GTF2E1;GTF2E2;GTF2F1;HCK;NUP43;ARF1;KPNA1;LCK;LIG4;NCBP1;NUP88;PAK2;VPS28;NUP54;POLR2D;POLR2F;POLR2H;POLR2J;PACS1;NUP133;PSMA2;PSMA4;PSMA5;PSMA7;PSMB1;PSMB3;PSMB5;PSMB6;PSMB7;PSMC2;PSMC3;PSMC5;PSMC6;PSMD4;PSMD5;NUP107;PSMD10;PSMD11;PSMD12;PSME1;RAC1;RANBP1;RANBP2;RANGAP1;SKP1;SSRP1;SUPT5…
REACTOME_TRANSPORT_OF_RIBONUCLEOPROTEINS_INTO_THE_HOST_NUCLEUS	NUP35;NUP43;KPNA1;NUP88;NUP54;NUP133;NUP107;RANBP2;TPR;NUP37;NUP85;RAE1;NUP155;NUP93;NUPL1;POM121;NUP153
REACTOME_HIV_LIFE_CYCLE	RCC1;CCR5;NUP35;ERCC2;FEN1;XRCC6;GTF2A1;GTF2B;GTF2E1;GTF2E2;GTF2F1;NUP43;LIG4;NCBP1;NUP88;VPS28;NUP54;POLR2D;POLR2F;POLR2H;POLR2J;NUP133;NUP107;RANBP1;RANBP2;RANGAP1;SSRP1;SUPT5H;TAF1;TAF4;TAF5;TAF9;TAF10;TAF11;TAF12;TAF13;TBP;TCEA1;TCEB1;TCEB2;TCEB3;TPR;TSG101;XPO1;CXCR4;NUP37;VPS37B;NUP85;ELL;RAE1;BANF1;CCNH;CCNT1;CCNT2;CTDP1;NUP155;NUP93;NUPL1;POM121;NUP153
REACTOME_ABORTIVE_ELONGATION_OF_HIV1_TRANSCRIPT_IN_THE_ABSENCE_OF_TAT	GTF2F1;NCBP1;POLR2D;POLR2F;POLR2H;POLR2J;SUPT5H;CTDP1
REACTOME_EARLY_PHASE_OF_HIV_LIFE_CYCLE	CCR5;FEN1;XRCC6;LIG4;CXCR4;BANF1
REACTOME_HOST_INTERACTIONS_OF_HIV_FACTORS	AP1M2;PSMD14;RCC1;AP1S1;NUP35;AP2A1;AP1G1;PSME4;FYN;SLC25A4;SLC25A5;SLC25A6;HCK;NUP43;ARF1;KPNA1;LCK;NUP88;PAK2;NUP54;PACS1;NUP133;PSMA2;PSMA4;PSMA5;PSMA7;PSMB1;PSMB3;PSMB5;PSMB6;PSMB7;PSMC2;PSMC3;PSMC5;PSMC6;PSMD4;PSMD5;NUP107;PSMD10;PSMD11;PSMD12;PSME1;RAC1;RANBP1;RANBP2;RANGAP1;SKP1;TCEB1;TCEB2;TPR;XPO1;NUP37;NUP85;CUL5;RAE1;BANF1;AP1S2;AP1M1;CCNT1;NUP155;NUP93;NUPL1;PSMD6;POM121;NUP153
REACTOME_RNA_POL_III_TRANSCRIPTION_TERMINATION	POLR3F;POLR3H;POLR3K;POLR2F;POLR2H;POLR3B;POLR3E;SSB;POLR3GL;POLR1C
REACTOME_RESPIRATORY_ELECTRON_TRANSPORT_ATP_SYNTHESIS_BY_CHEMIOSMOTIC_COUPLING_AND_HEAT_PRODUCTION_BY_UNCOUPLING_PROTEINS_	ATP5L;COX4I1;COX6B1;NDUFS7;NDUFA6;NDUFA8;NDUFAB1;NDUFB5;NDUFB6;NDUFB9;NDUFS1;NDUFS4;NDUFS5;NDUFS6;NDUFS8;NDUFV2;NDUFV3;ATP5A1;ATP5D;ATP5F1;ATP5G1;NDUFA12;SDHB;SDHD;UCP2;COX5A;ATP5J2
REACTOME_FORMATION_OF_THE_HIV1_EARLY_ELONGATION_COMPLEX	ERCC2;GTF2F1;NCBP1;POLR2D;POLR2F;POLR2H;POLR2J;SUPT5H;CCNH;CTDP1
REACTOME_RAF_MAP_KINASE_CASCADE	HRAS;KRAS;NRAS;MAPK1;MAPK3;MAP2K2;YWHAB;CDK1
REACTOME_VIRAL_MESSENGER_RNA_SYNTHESIS	GTF2F1;POLR2D;POLR2F;POLR2H;POLR2J
REACTOME_LATE_PHASE_OF_HIV_LIFE_CYCLE	RCC1;NUP35;ERCC2;GTF2A1;GTF2B;GTF2E1;GTF2E2;GTF2F1;NUP43;NCBP1;NUP88;VPS28;NUP54;POLR2D;POLR2F;POLR2H;POLR2J;NUP133;NUP107;RANBP1;RANBP2;RANGAP1;SSRP1;SUPT5H;TAF1;TAF4;TAF5;TAF9;TAF10;TAF11;TAF12;TAF13;TBP;TCEA1;TCEB1;TCEB2;TCEB3;TPR;TSG101;XPO1;NUP37;VPS37B;NUP85;ELL;RAE1;CCNH;CCNT1;CCNT2;CTDP1;NUP155;NUP93;NUPL1;POM121;NUP153
REACTOME_SHC_MEDIATED_SIGNALLING	HRAS;KRAS;NRAS;SHC3;MAPK1;MAPK3;MAP2K2;SHC1;YWHAB;CDK1
REACTOME_INTERACTIONS_OF_VPR_WITH_HOST_CELLULAR_PROTEINS	NUP35;SLC25A4;SLC25A5;SLC25A6;NUP43;KPNA1;NUP88;NUP54;NUP133;NUP107;RANBP2;TPR;NUP37;NUP85;RAE1;BANF1;NUP155;NUP93;NUPL1;POM121;NUP153
REACTOME_FORMATION_OF_ATP_BY_CHEMIOSMOTIC_COUPLING	ATP5L;ATP5A1;ATP5D;ATP5F1;ATP5G1;ATP5J2
REACTOME_APC_C_CDH1_MEDIATED_DEGRADATION_OF_CDC20_AND_OTHER_APC_C_CDH1_TARGETED_PROTEINS_IN_LATE_MITOSIS_EARLY_G1	PSMD14;ANAPC10;UBE2C;PSME4;CDC26;ANAPC5;ANAPC11;PSMA2;PSMA4;PSMA5;PSMA7;PSMB1;PSMB3;PSMB5;PSMB6;PSMB7;PSMC2;PSMC3;PSMC5;PSMC6;PSMD4;PSMD5;PSMD10;PSMD11;PSMD12;PSME1;UBE2D1;CDC16;AURKB;PSMD6;CDC27
REACTOME_ACTIVATION_OF_ATR_IN_RESPONSE_TO_REPLICATION_STRESS	ORC3;MCM3;MCM4;MCM6;ORC4;ATR;MCM10;RAD1;RFC2;RFC5;CDC7;MCM8;CDC25A
REACTOME_UNWINDING_OF_DNA	MCM3;MCM4;MCM6;GINS2;GINS4;MCM8
REACTOME_APC_C_CDC20_MEDIATED_DEGRADATION_OF_MITOTIC_PROTEINS	PSMD14;ANAPC10;UBE2C;PSME4;CDC26;ANAPC5;ANAPC11;PSMA2;PSMA4;PSMA5;PSMA7;PSMB1;PSMB3;PSMB5;PSMB6;PSMB7;PSMC2;PSMC3;PSMC5;PSMC6;PSMD4;PSMD5;PSMD10;PSMD11;PSMD12;PSME1;UBE2D1;CDC16;CCNB1;CDK1;PSMD6;CDC27
REACTOME_GLUCURONIDATION	UGT2B11;UGT2A1;SLC35D1;UGT2B28;UGT1A8;UGT1A7;UGT1A6;UGT1A5;UGT1A9;UGT1A4;UGT1A1;UGT1A3;UGDH;UGT2B4;UGT2B7
REACTOME_AUTODEGRADATION_OF_CDH1_BY_CDH1_APC_C	PSMD14;ANAPC10;UBE2C;CDC26;ANAPC5;ANAPC11;PSMA2;PSMA4;PSMA5;PSMA7;PSMB1;PSMB3;PSMB5;PSMB6;PSMB7;PSMC2;PSMC3;PSMC5;PSMC6;PSMD4;PSMD5;PSMD10;PSMD11;PSMD12;PSME1;UBE2D1;CDC16;PSMD6;CDC27
REACTOME_MYD88_MAL_CASCADE_INITIATED_ON_PLASMA_MEMBRANE	TLR6;CREB1;ATF2;MAPK14;DUSP4;DUSP7;ELK1;FOS;PELI3;TAB3;HMGB1;APP;JUN;TMEM189-UBE2V1;MEF2A;MEF2C;MAP3K1;MYD88;ATF1;ECSIT;PPP2CA;PPP2CB;PPP2R5D;MAPK1;MAPK3;MAPK7;MAPK8;MAPK9;MAPK10;MAP2K2;MAP2K3;MAP2K7;PELI2;PELI1;SIGIRR;RPS6KA1;RPS6KA2;S100B;SAA1;MAP3K7;TLR1;TLR2;UBE2N;MAPKAPK3;MAPKAPK2;CDK1
REACTOME_INNATE_IMMUNE_SYSTEM	TLR6;CCR6;CREB1;ATF2;CREBBP;CRP;MAPK14;CTSK;CTSL1;CYLD;CFD;DNM1;DNM2;DUSP4;DUSP7;ELK1;EP300;FOS;PELI3;TAB3;DAK;PIK3R4;UBE2K;HMGB1;BIRC2;BIRC3;HSP90AB1;APP;IRF2;JUN;TMEM189-UBE2V1;MEF2A;MEF2C;MEFV;MAP3K1;MYD88;ATF1;PCBP2;TLR7;ECSIT;PPP2CA;PPP2CB;PPP2R5D;OTUD5;PRKCSH;MAPK1;MAPK3;MAPK7;MAPK8;MAPK9;MAPK10;MAP2K2;MAP2K3;MAP2K7;PELI2;PELI1;SIGIRR;RPS6KA1;RPS6KA2;S100B;SAA1;MAPK12;MAP3K7;TLR1;TLR2;TLR3;…
REACTOME_REGULATION_OF_GLUCOKINASE_BY_GLUCOKINASE_REGULATORY_PROTEIN	NUP35;NUP43;NUP88;NUP54;NUP133;NUP107;RANBP2;TPR;NUP37;NUP85;RAE1;NUP155;NUP93;NUPL1;POM121;NUP153
REACTOME_MITOTIC_PROMETAPHASE	STAG1;CENPC1;STAG2;CLASP1;NUP43;KIF2A;PAFAH1B1;ERCC6L;ZWILCH;PPP2CA;PPP2CB;PPP2R5B;PPP2R5D;PPP2R5E;NUP133;RCC2;NUP107;TAOK1;RAD21;RANBP2;RANGAP1;RPS27;CLIP1;SEC13;CENPK;XPO1;NUP37;CENPO;NUP85;B9D2;NDEL1;SMC1A;KIF2B;SMC3;AURKB;CKAP5
REACTOME_APC_C_CDC20_MEDIATED_DEGRADATION_OF_CYCLIN_B	ANAPC10;UBE2C;CDC26;ANAPC5;ANAPC11;UBE2D1;CDC16;CCNB1;CDK1;CDC27
REACTOME_SCF_BETA_TRCP_MEDIATED_DEGRADATION_OF_EMI1	PSMD14;PSME4;PSMA2;PSMA4;PSMA5;PSMA7;PSMB1;PSMB3;PSMB5;PSMB6;PSMB7;PSMC2;PSMC3;PSMC5;PSMC6;PSMD4;PSMD5;PSMD10;PSMD11;PSMD12;PSME1;SKP1;CUL1;PSMD6
REACTOME_LIPOPROTEIN_METABOLISM	ABCA1;LDLRAP1;HSPG2;LPA;MTTP;SAR1B;SDC1;BMP1;ABCG1
REACTOME_G1_S_SPECIFIC_TRANSCRIPTION	E2F1;PCNA;RRM2;TFDP1;CDT1;CDK1;CDC25A
REACTOME_THE_ROLE_OF_NEF_IN_HIV1_REPLICATION_AND_DISEASE_PATHOGENESIS	AP1M2;AP1S1;AP2A1;AP1G1;FYN;HCK;ARF1;LCK;PAK2;PACS1;RAC1;AP1S2;AP1M1
REACTOME_CHYLOMICRON_MEDIATED_LIPID_TRANSPORT	LDLRAP1;HSPG2;MTTP;SAR1B;SDC1
REACTOME_SIGNALING_BY_TGF_BETA_RECEPTOR_COMPLEX	CDK8;PARP1;E2F4;E2F5;ARHGEF18;HDAC1;SMAD2;SMAD4;SMAD7;MYC;FURIN;UCHL5;TRIM33;PPP1CA;PRKCZ;PARD3;PMEPA1;SMURF1;RBL1;SMURF2;SKI;SKIL;SP1;TFDP1;TGFBR1;TGFBR2;UBE2D1;UBE2D3;XPO1;USP9X;CCNC;CCNT1;CCNT2;ZFYVE9;NCOR1
REACTOME_ACTIVATED_TLR4_SIGNALLING	TLR6;CREB1;ATF2;MAPK14;DUSP4;DUSP7;ELK1;FOS;PELI3;TAB3;HMGB1;APP;JUN;TMEM189-UBE2V1;MEF2A;MEF2C;MAP3K1;MYD88;ATF1;ECSIT;PPP2CA;PPP2CB;PPP2R5D;MAPK1;MAPK3;MAPK7;MAPK8;MAPK9;MAPK10;MAP2K2;MAP2K3;MAP2K7;PELI2;PELI1;SIGIRR;RPS6KA1;RPS6KA2;S100B;SAA1;MAP3K7;TLR1;TLR2;TLR3;TRAF3;UBE2N;MAPKAPK3;MAPKAPK2;CDK1
REACTOME_IMMUNE_SYSTEM	AKT3;AP1M2;UBA2;SAE1;KIF20A;ACTR1A;PSMD14;CDKN1A;CDKN1B;TLR6;ANAPC10;RAPGEF3;ARIH2;SEC24B;UBE2E3;SEC23A;ATG7;RBCK1;MALT1;SEC61B;LILRA1;WWP1;UBE2C;OSBPL1A;AP1S1;UBE2J2;CLTA;CLTC;CCR6;NUP35;CREB1;ATF2;CREBBP;CRK;CRKL;CRP;ASB5;ASB6;ASB7;DYNLL2;ASB15;MAPK14;CSK;CTSH;CTSK;CTSL1;CTSL2;DTX3L;CTSO;CXADR;CYLD;AP2A1;AP1G1;CFD;DNM1;DYNC1I1;DYNC1LI2;DNM2;DUSP4;DUSP7;EGR1;UBR1;EIF4A1;EIF4A2;EIF4G1;EIF4G2;ELK1…
REACTOME_BINDING_AND_ENTRY_OF_HIV_VIRION	CCR5;CXCR4
REACTOME_CYTOSOLIC_SULFONATION_OF_SMALL_MOLECULES	SULT4A1;SULT1C4;SULT1B1;SULT1A4;SULT1A1;SULT1A3;PAPSS2;PAPSS1
REACTOME_INTEGRATION_OF_PROVIRUS	XRCC6;LIG4;BANF1
REACTOME_GLUTATHIONE_CONJUGATION	GGT1;GCLC;GSTM1;GSTM5;GSTP1;GGCT
REACTOME_COMPLEMENT_CASCADE	CRP;CFD
REACTOME_PHASE_II_CONJUGATION	NAT2;UGT2B11;UGT2A1;COMT;CYP1A2;AHCY;SLC35D1;SULT4A1;GGT1;SULT1C4;SULT1B1;GCLC;GSTM1;GSTM5;GSTP1;MAT1A;MAT2A;SULT1A4;UGT2B28;UGT1A8;UGT1A7;UGT1A6;UGT1A5;UGT1A9;UGT1A4;UGT1A1;UGT1A3;SULT1A1;SULT1A3;UGDH;UGT2B4;UGT2B7;GGCT;NAT1;PAPSS2;PAPSS1
REACTOME_MTORC1_MEDIATED_SIGNALLING	EIF4B;EIF4G1;MTOR;EEF2K;RPTOR;RHEB;RPS6;RPS6KB1;MLST8
REACTOME_TOLL_RECEPTOR_CASCADES	TLR6;CREB1;ATF2;MAPK14;CTSK;CTSL1;DNM1;DNM2;DUSP4;DUSP7;ELK1;FOS;PELI3;TAB3;PIK3R4;HMGB1;APP;JUN;TMEM189-UBE2V1;MEF2A;MEF2C;MAP3K1;MYD88;ATF1;TLR7;ECSIT;PPP2CA;PPP2CB;PPP2R5D;MAPK1;MAPK3;MAPK7;MAPK8;MAPK9;MAPK10;MAP2K2;MAP2K3;MAP2K7;PELI2;PELI1;SIGIRR;RPS6KA1;RPS6KA2;S100B;SAA1;MAP3K7;TLR1;TLR2;TLR3;TLR5;TRAF3;UBE2N;MAPKAPK3;EEA1;MAPKAPK2;CDK1
REACTOME_ACTIVATION_OF_BH3_ONLY_PROTEINS	DYNLL2;E2F1;AKT1;PPP3R1;MAPK8;TFDP1;TP53;YWHAB;DYNLL1
REACTOME_GLUCOSE_METABOLISM	AGL;ENO2;ENO3;FBP1;ALDOA;ALDOB;ALDOC;GAPDHS;GOT1;GYG1;GYS2;MDH2;PC;PFKFB1;PFKFB2;PFKL;PFKM;PFKP;PGAM1;PHKG2;PKLR;PPP2CA;PPP2CB;PGM2;PPP2R5D;PRKACA;PRKACB;PRKACG;PYGB;PYGL;PYGM;TPI1;CALM1;CALM2;CALM3;SLC25A12;FBP2
REACTOME_RNA_POL_III_CHAIN_ELONGATION	POLR3F;POLR3H;POLR3K;POLR2F;POLR2H;POLR3B;POLR3E;POLR3GL;POLR1C
REACTOME_VOLTAGE_GATED_POTASSIUM_CHANNELS	KCNV2;KCNG3;KCNV1;KCNH5;KCNA1;KCNA3;KCNA4;KCNA6;KCNA7;KCNB1;KCNC1;KCNC2;KCND3;KCNH1;KCNQ1;KCNQ3;KCNS1;KCNQ5;KCNAB1;KCNAB2;KCNH7;KCNQ4;KCNAB3;KCNG4;KCNB2
REACTOME_ADAPTIVE_IMMUNE_SYSTEM	AKT3;AP1M2;UBA2;SAE1;KIF20A;ACTR1A;PSMD14;CDKN1A;CDKN1B;ANAPC10;RAPGEF3;ARIH2;SEC24B;UBE2E3;SEC23A;ATG7;RBCK1;MALT1;SEC61B;LILRA1;WWP1;UBE2C;OSBPL1A;AP1S1;UBE2J2;CLTA;CLTC;CREB1;ASB5;ASB6;ASB7;DYNLL2;ASB15;CSK;CTSH;CTSK;CTSL1;CTSL2;DTX3L;CTSO;CXADR;AP2A1;AP1G1;DNM1;DYNC1I1;DYNC1LI2;DNM2;UBR1;AKT1;AKT2;RNF182;SEC31A;KIFAP3;FOXO1;FOXO3;PSME4;PHLPP1;FBXW11;UBR2;MKRN1;CDC26;MTOR;RICTOR;FYN;ANAPC13;WS…
REACTOME_NOD1_2_SIGNALING_PATHWAY	MAPK14;CYLD;TAB3;BIRC2;BIRC3;TMEM189-UBE2V1;MAPK12;MAP3K7;UBE2N;CASP1;CASP2;CASP4;CASP8
REACTOME_CYTOKINE_SIGNALING_IN_IMMUNE_SYSTEM	NUP35;CRK;CRKL;EGR1;EIF4A1;EIF4A2;EIF4G1;EIF4G2;FLNB;PELI3;FYN;TAB3;ARIH1;GHR;RAPGEF1;HCK;EIF4E3;HRAS;IRF8;IFIT1;NUP43;IL1RAP;IL6ST;INPPL1;IRF2;IRF6;IRS1;KPNA1;KPNA3;KPNA4;KPNA5;KRAS;TMEM189-UBE2V1;LCK;LYN;MAP3K3;MYD88;NCAM1;NEDD4;NRAS;NUP88;PIK3CA;PIK3CD;PIK3R1;NUP54;TOLLIP;PRKACB;NUP133;PRKCD;MAPK1;MAPK3;MAP2K2;PRLR;NUP107;PELI2;PELI1;PTAFR;PTPN6;RANBP2;SHC1;SKP1;STAT5B;ADAM17;MAP3K7;TPR;TYK2;U…
REACTOME_MEIOTIC_SYNAPSIS	STAG1;STAG2;HIST4H4;HIST3H2BB;SYNE1;HIST1H2BA;SUN2;SMC1B;HIST1H2AD;H2AFX;HIST1H2BD;HIST1H2BB;HSPA2;SYCP3;ATR;HIST2H4B;RAD21;TERF1;HIST2H2AA4;UBE2I;SMC1A;HIST3H3;HIST1H4I;HIST1H2AJ;HIST1H2AC;HIST1H2AB;HIST2H2AA3;HIST2H2AC;HIST1H2BL;HIST1H2BN;HIST1H2BM;HIST1H2BE;HIST1H2BH;HIST1H2BI;HIST1H2BC;HIST1H2BO;HIST2H2BE;HIST1H4A;HIST1H4D;HIST1H4F;HIST1H4K;HIST1H4J;HIST1H4C;HIST1H4H;HIST1H4B;HIST1H4L;HIST2H4…
REACTOME_ANTIGEN_PRESENTATION_FOLDING_ASSEMBLY_AND_PEPTIDE_LOADING_OF_CLASS_I_MHC	SEC24B;SEC23A;SEC31A;PDIA3;HSPA5;SAR1B;ERAP1;SEC13;CALR;CANX
REACTOME_THE_NLRP3_INFLAMMASOME	HSP90AB1;APP;MEFV;CASP1;PSTPIP1
REACTOME_CLASS_I_MHC_MEDIATED_ANTIGEN_PROCESSING_PRESENTATION	UBA2;SAE1;PSMD14;ANAPC10;ARIH2;SEC24B;UBE2E3;SEC23A;ATG7;RBCK1;SEC61B;WWP1;UBE2C;UBE2J2;ASB5;ASB6;ASB7;ASB15;DTX3L;UBR1;RNF182;SEC31A;PSME4;FBXW11;UBR2;MKRN1;CDC26;ANAPC13;WSB1;FBXO4;KLHL20;PDIA3;UBE2K;HSPA5;ITGAV;TMEM189-UBE2V1;NCF4;NEDD4;SAR1B;ANAPC5;ANAPC11;UBE2D4;ERAP1;UBE2R2;SEC61A2;RNF220;FBXW7;UBE2Q1;KLHL9;PSMA2;PSMA4;PSMA5;PSMA7;PSMB1;PSMB3;PSMB5;PSMB6;PSMB7;PSMC2;PSMC3;PSMC5;PSMC6;PSMD4;…
REACTOME_NONSENSE_MEDIATED_DECAY_ENHANCED_BY_THE_EXON_JUNCTION_COMPLEX	RNPS1;RPL35;EIF4G1;ETF1;FAU;SMG1;SMG6;RPL13A;GSPT2;PABPC1;RPSA;MAGOH;NCBP1;RPL10A;RPL26L1;PPP2CA;SMG8;PPP2R2A;RPL3;RPL5;RPL6;RPL7A;RPL8;RPL9;RPL10;RPL11;RPL12;RPL13;RPL15;RPL17;RPL18A;RPL19;RPL21;RPL22;RPL23A;RPL24;RPL26;RPL27;RPL30;RPL27A;RPL28;RPL32;RPL34;RPL35A;RPL37;RPL37A;RPL38;RPL39;RPL41;RPLP0;RPLP1;RPLP2;RPS2;RPS3;RPS3A;RPS4Y1;RPS6;RPS7;RPS8;RPS9;RPS10;RPS11;RPS12;RPS13;RPS14;RPS15;RPS15A…
REACTOME_PIP3_ACTIVATES_AKT_SIGNALING	AKT3;CDKN1A;CDKN1B;CREB1;AKT1;AKT2;FOXO1;FOXO3;PHLPP1;MTOR;RICTOR;PDPK1;PTEN;MLST8;TSC2
REACTOME_ANTIGEN_PROCESSING_UBIQUITINATION_PROTEASOME_DEGRADATION	UBA2;SAE1;PSMD14;ANAPC10;ARIH2;UBE2E3;ATG7;RBCK1;WWP1;UBE2C;UBE2J2;ASB5;ASB6;ASB7;ASB15;DTX3L;UBR1;RNF182;PSME4;FBXW11;UBR2;MKRN1;CDC26;ANAPC13;WSB1;FBXO4;KLHL20;UBE2K;TMEM189-UBE2V1;NEDD4;ANAPC5;ANAPC11;UBE2D4;UBE2R2;RNF220;FBXW7;UBE2Q1;KLHL9;PSMA2;PSMA4;PSMA5;PSMA7;PSMB1;PSMB3;PSMB5;PSMB6;PSMB7;PSMC2;PSMC3;PSMC5;PSMC6;PSMD4;PSMD5;SMURF1;PSMD10;PSMD11;PSMD12;PSME1;RNF4;UBE2O;SMURF2;SKP1;TCEB1;TC…
REACTOME_TANDEM_PORE_DOMAIN_POTASSIUM_CHANNELS	KCNK7;KCNK2;KCNK3;KCNK13;KCNK6
REACTOME_POTASSIUM_CHANNELS	HCN4;ABCC9;KCNK7;KCNMB2;KCNV2;KCNG3;KCNV1;KCNH5;GNB1;GNB2;GNB3;GNG3;GNG4;GNG5;GNG7;GNGT1;HCN1;KCNA1;KCNA3;KCNA4;KCNA6;KCNA7;KCNB1;KCNC1;KCNC2;KCND3;KCNH1;KCNJ1;KCNJ2;KCNJ3;KCNJ4;KCNJ5;KCNJ6;KCNJ8;KCNJ9;KCNJ12;KCNK2;KCNK3;KCNN1;KCNN2;KCNN3;KCNQ1;KCNQ3;KCNS1;GNG2;GNG12;KCNQ5;KCNK13;HCN2;ABCC8;KCNAB1;KCNAB2;KCNH7;KCNQ4;KCNAB3;KCNG4;KCNB2;KCNK6;GABBR2
REACTOME_NUCLEOTIDE_BINDING_DOMAIN_LEUCINE_RICH_REPEAT_CONTAINING_RECEPTOR_NLR_SIGNALING_PATHWAYS	MAPK14;CYLD;TAB3;BIRC2;BIRC3;HSP90AB1;APP;TMEM189-UBE2V1;MEFV;MAPK12;MAP3K7;UBE2N;CASP1;CASP2;CASP4;CASP8;PSTPIP1
REACTOME_INWARDLY_RECTIFYING_K_CHANNELS	ABCC9;GNB1;GNB2;GNB3;GNG3;GNG4;GNG5;GNG7;GNGT1;KCNJ1;KCNJ2;KCNJ3;KCNJ4;KCNJ5;KCNJ6;KCNJ8;KCNJ9;KCNJ12;GNG2;GNG12;ABCC8;GABBR2
REACTOME_AMYLOIDS	HIST4H4;HIST2H3C;HIST3H2BB;FGA;HIST1H2BA;HIST1H2AD;H2AFX;HIST1H2BD;HIST1H2BB;H3F3A;H3F3B;HSPG2;HIST2H3A;IAPP;APP;INS;MFGE8;HIST2H4B;SAA1;HIST2H3D;TGFBI;HIST2H2AA4;CALCA;HIST1H4I;HIST1H2AJ;HIST1H2AC;HIST1H2AB;HIST2H2AA3;HIST2H2AC;HIST1H2BL;HIST1H2BN;HIST1H2BM;HIST1H2BE;HIST1H2BH;HIST1H2BI;HIST1H2BC;HIST1H2BO;HIST2H2BE;HIST1H3A;HIST1H3D;HIST1H3C;HIST1H3I;HIST1H3G;HIST1H3J;HIST1H3H;HIST1H3B;HIST1H4A…
REACTOME_PACKAGING_OF_TELOMERE_ENDS	HIST4H4;HIST3H2BB;HIST1H2BA;HIST1H2AD;H2AFX;HIST1H2BD;HIST1H2BB;HIST2H4B;TERF1;HIST2H2AA4;HIST3H3;HIST1H4I;HIST1H2AJ;HIST1H2AC;HIST1H2AB;HIST2H2AA3;HIST2H2AC;HIST1H2BL;HIST1H2BN;HIST1H2BM;HIST1H2BE;HIST1H2BH;HIST1H2BI;HIST1H2BC;HIST1H2BO;HIST2H2BE;HIST1H4A;HIST1H4D;HIST1H4F;HIST1H4K;HIST1H4J;HIST1H4C;HIST1H4H;HIST1H4B;HIST1H4L;HIST2H4A;HIST1H2BK;HIST1H2BJ
REACTOME_TELOMERE_MAINTENANCE	POLD3;HIST4H4;HIST3H2BB;DNA2;FEN1;POLA2;HIST1H2BA;HIST1H2AD;H2AFX;HIST1H2BD;HIST1H2BB;PCNA;POLD1;HIST2H4B;PRIM1;NHP2;RFC2;RFC5;TERF1;HIST2H2AA4;HIST3H3;HIST1H4I;HIST1H2AJ;HIST1H2AC;HIST1H2AB;HIST2H2AA3;HIST2H2AC;HIST1H2BL;HIST1H2BN;HIST1H2BM;HIST1H2BE;HIST1H2BH;HIST1H2BI;HIST1H2BC;HIST1H2BO;HIST2H2BE;HIST1H4A;HIST1H4D;HIST1H4F;HIST1H4K;HIST1H4J;HIST1H4C;HIST1H4H;HIST1H4B;HIST1H4L;HIST2H4A;HIST1H2…
REACTOME_PLATELET_ACTIVATION_SIGNALING_AND_AGGREGATION	AKT3;RAPGEF3;VAV3;CAP1;GNA13;CFL1;COL1A1;COL1A2;CRK;MAPK14;CSK;ADRA2A;ADRA2B;DGKH;CFD;AKT1;AKT2;F2;F2R;F2RL2;DAGLB;FGA;FGB;ALDOA;FYN;GNA11;GNA12;GNAI1;GNAI2;GNAI3;GNAQ;GNB1;GNB2;GNB3;GNG3;GNG4;GNG5;GNG7;GNG11;GNGT1;GP5;HSPA5;APP;ITGB3;ITPR2;RHOB;LAMP2;LCK;LYN;ARRB1;ARRB2;P2RY1;PDPK1;GNG13;PFN1;PIK3CA;PIK3CG;PIK3R1;PLA2G4A;PLEK;GNG2;PRKCB;PRKCD;PRKCE;PRKCQ;PRKCZ;MAPK1;MAPK3;GNG12;PTK2;RAC1;RAP1A;R…
REACTOME_REMOVAL_OF_THE_FLAP_INTERMEDIATE_FROM_THE_C_STRAND	POLD3;DNA2;FEN1;PCNA;POLD1
REACTOME_EXTENSION_OF_TELOMERES	POLD3;DNA2;FEN1;POLA2;PCNA;POLD1;PRIM1;NHP2;RFC2;RFC5;RUVBL1
REACTOME_G2_M_CHECKPOINTS	ORC3;MCM3;MCM4;MCM6;ATM;ORC4;ATR;MCM10;RAD1;RFC2;RFC5;WEE1;CDC7;MCM8;CCNB1;CCNB2;CDK1;CDC25A
REACTOME_G2_M_DNA_DAMAGE_CHECKPOINT	ATM;ATR;WEE1;CCNB1;CDK1
REACTOME_S_PHASE	PSMD14;CDKN1A;CDKN1B;POLD3;CKS1B;DNA2;FEN1;PSME4;ORC3;POLA2;MAX;MCM3;MCM4;MCM6;MYC;ORC4;PCNA;GINS2;POLD1;PRIM1;PSMA2;PSMA4;PSMA5;PSMA7;PSMB1;PSMB3;PSMB5;PSMB6;PSMB7;PSMC2;PSMC3;PSMC5;PSMC6;PSMD4;PSMD5;PSMD10;PSMD11;PSMD12;PSME1;RB1;CCND1;RFC2;RFC5;SKP1;WEE1;CDT1;GINS4;MCM8;CUL1;CCNA2;CCNH;CCNE2;PSMD6;CDC25A
REACTOME_SCFSKP2_MEDIATED_DEGRADATION_OF_P27_P21	PSMD14;CDKN1A;CDKN1B;CKS1B;PSMA2;PSMA4;PSMA5;PSMA7;PSMB1;PSMB3;PSMB5;PSMB6;PSMB7;PSMC2;PSMC3;PSMC5;PSMC6;PSMD4;PSMD5;PSMD10;PSMD11;PSMD12;PSME1;SKP1;CUL1;CCNA2;CCNE2;PSMD6
REACTOME_TRYPTOPHAN_CATABOLISM	ACMSD;IDO2;HAAO;IDO1;TDO2;KMO
REACTOME_DNA_STRAND_ELONGATION	POLD3;DNA2;FEN1;POLA2;MCM3;MCM4;MCM6;PCNA;GINS2;POLD1;PRIM1;RFC2;RFC5;GINS4;MCM8
REACTOME_FGFR_LIGAND_BINDING_AND_ACTIVATION	FGF1;FGF2;FGF3;FGF4;FGF5;FGF7;FGF8;FGF9;FGFR1;FGFR3;FGFR2;FGF18;FGF17;KL;FGF19
REACTOME_CHOLESTEROL_BIOSYNTHESIS	DHCR24;HMGCR;HMGCS1;IDI1;LBR;MVK;SQLE;TM7SF2;IDI2
REACTOME_GAP_JUNCTION_TRAFFICKING	GJC1;GJB6;CLTA;CLTC;GJB4;DNM1;DNM2;GJA1;GJA3;GJA4;GJA5;GJA8;GJB2;GJC2;GJD2
REACTOME_FGFR2C_LIGAND_BINDING_AND_ACTIVATION	FGF1;FGF2;FGF4;FGF5;FGF8;FGF9;FGFR2;FGF18;FGF17
REACTOME_METABOLISM_OF_PORPHYRINS	ALAS1;ALAS2;FECH;HMBS;UGT1A1
REACTOME_FGFR4_LIGAND_BINDING_AND_ACTIVATION	FGF1;FGF2;FGF4;FGF8;FGF9;FGF18;FGF17;FGF19
REACTOME_VIF_MEDIATED_DEGRADATION_OF_APOBEC3G	PSMD14;PSME4;PSMA2;PSMA4;PSMA5;PSMA7;PSMB1;PSMB3;PSMB5;PSMB6;PSMB7;PSMC2;PSMC3;PSMC5;PSMC6;PSMD4;PSMD5;PSMD10;PSMD11;PSMD12;PSME1;TCEB1;TCEB2;CUL5;PSMD6
REACTOME_SIGNALING_BY_FGFR	AKT3;SPRY2;CDKN1A;CDKN1B;ADCY1;ADCY2;FRS3;FRS2;ADCY5;ADCY6;ADCY7;ADCY8;CREB1;ADRBK1;ADCY4;AKT1;AKT2;FGF1;FGF2;FGF3;FGF4;FGF5;FGF7;FGF8;FGF9;FGFR1;FGFR3;FGFR2;FOXO1;FOXO3;PHLPP1;MTOR;RICTOR;GAB1;HRAS;ITPR2;KRAS;NRAS;PDPK1;PIK3CA;PIK3R1;PPP2CA;PPP2CB;PRKACA;PRKACB;PRKACG;PRKAR1A;PRKAR2B;PRKCD;PRKCE;MAPK1;MAPK3;MAP2K2;PTEN;MLST8;SHC1;SRC;BRAF;TSC2;YWHAB;CALM1;CALM2;CALM3;MKNK1;CBL;FGF18;FGF17;KL;CDK…
REACTOME_DIGESTION_OF_DIETARY_CARBOHYDRATE	AMY1A;AMY1B;AMY1C;AMY2A;AMY2B
REACTOME_FGFR1_LIGAND_BINDING_AND_ACTIVATION	FGF1;FGF2;FGF3;FGF4;FGF5;FGF8;FGF9;FGFR1;FGF17
REACTOME_GAP_JUNCTION_ASSEMBLY	GJC1;GJB6;GJB4;GJA1;GJA3;GJA4;GJA5;GJA8;GJB2;GJC2;GJD2
REACTOME_SYNTHESIS_OF_GLYCOSYLPHOSPHATIDYLINOSITOL_GPI	PIGC;PIGF;SEMA6D
REACTOME_RNA_POL_I_TRANSCRIPTION_INITIATION	ERCC2;ERCC6;POLR2H;UBTF;CCNH;POLR1C
REACTOME_PYRIMIDINE_METABOLISM	DCK;DPYD;TYMP;UPB1;NT5M;TK1;UCK2;UCK1
REACTOME_INTRINSIC_PATHWAY_FOR_APOPTOSIS	DYNLL2;E2F1;AKT1;APAF1;XIAP;PPP3R1;MAPK8;TFDP1;TP53;YWHAB;CASP3;CASP7;CASP8;DYNLL1
REACTOME_PI3K_CASCADE	FRS2;EIF4B;EIF4G1;AKT2;FGF1;FGF2;FGF3;FGF4;FGF5;FGF7;FGF8;FGF9;FGFR1;FGFR3;FGFR2;MTOR;GAB1;EEF2K;PIK3R4;INS;INSR;IRS1;PDE3B;PDPK1;PIK3CA;PIK3R1;PRKAG3;PRKAA1;PRKAA2;PRKAB1;PRKAB2;RPTOR;RHEB;RPS6;RPS6KB1;MLST8;STK11;TSC1;TSC2;CAB39L;FGF18;FGF17;STRADA;KL;FGF19
REACTOME_APOPTOTIC_EXECUTION_PHASE	DNM1L;BCAP31;ADD1;CTNNB1;DSP;H1F0;HIST1H1C;HIST1H1D;HIST1H1E;HIST1H1B;HIST1H1A;HMGB1;HMGB2;APC;BIRC2;KPNA1;PAK2;MST4;PLEC;PRKCD;PRKCQ;PTK2;ROCK1;SATB1;SPTAN1;TJP1;VIM;CASP3;CASP7;CASP8;CDH1
REACTOME_SHC_RELATED_EVENTS	HRAS;INS;INSR;KRAS;NRAS;SHC3;MAPK1;MAPK3;MAP2K2;SHC1;YWHAB;CDK1
