# Supplementary material for: Exploring the miRNA Regulatory Network Using Evolutionary Correlations
Source: PLoS Comput Biol. 2014 Oct 9;10(10):e1003860. doi: 10.1371/journal.pcbi.1003860 (PMC4191876; doi:10.1371/journal.pcbi.1003860)
Supplement: Table S4 — miRNA-miRNA correlation network. (XLSX) [file pcbi.1003860.s012.xlsx]

## Sheet: Sheet1
Data of Fig. 3D
miRNA 1	miRNA 2	# of correlated sites
mir-23	mir-21	10
mir-22	mir-21	6
mir-22	mir-23	20
mir-25	mir-21	11
mir-25	mir-23	26
mir-25	mir-22	6
mir-24	mir-21	8
mir-24	mir-23	11
mir-24	mir-22	10
mir-24	mir-25	15
mir-27	mir-21	11
mir-27	mir-23	46
mir-27	mir-22	17
mir-27	mir-25	27
mir-27	mir-24	19
mir-26	mir-21	8
mir-26	mir-23	36
mir-26	mir-22	14
mir-26	mir-25	22
mir-26	mir-24	18
mir-26	mir-27	33
mir-29	mir-21	15
mir-29	mir-23	50
mir-29	mir-22	19
mir-29	mir-25	25
mir-29	mir-24	22
mir-29	mir-27	56
mir-29	mir-26	24
mir-219	mir-21	6
mir-219	mir-23	17
mir-219	mir-22	8
mir-219	mir-25	10
mir-219	mir-24	8
mir-219	mir-27	21
mir-219	mir-26	9
mir-219	mir-29	12
mir-140	mir-21	4
mir-140	mir-23	12
mir-140	mir-22	14
mir-140	mir-25	10
mir-140	mir-24	9
mir-140	mir-27	19
mir-140	mir-26	8
mir-140	mir-29	10
mir-140	mir-219	5
mir-99	mir-21	1
mir-99	mir-23	4
mir-99	mir-25	1
mir-99	mir-24	2
mir-99	mir-27	1
mir-99	mir-26	2
mir-99	mir-29	2
mir-99	mir-219	1
mir-153	mir-21	17
mir-153	mir-23	30
mir-153	mir-22	17
mir-153	mir-25	25
mir-153	mir-24	11
mir-153	mir-27	38
mir-153	mir-26	20
mir-153	mir-29	30
mir-153	mir-219	9
mir-153	mir-140	6
mir-183	mir-21	5
mir-183	mir-23	11
mir-183	mir-22	11
mir-183	mir-25	9
mir-183	mir-24	11
mir-183	mir-27	12
mir-183	mir-26	16
mir-183	mir-29	19
mir-183	mir-219	7
mir-183	mir-140	4
mir-183	mir-99	2
mir-183	mir-153	15
mir-124	mir-21	13
mir-124	mir-23	58
mir-124	mir-22	26
mir-124	mir-25	42
mir-124	mir-24	29
mir-124	mir-27	44
mir-124	mir-26	45
mir-124	mir-29	77
mir-124	mir-219	21
mir-124	mir-140	6
mir-124	mir-99	1
mir-124	mir-153	45
mir-124	mir-183	26
mir-155	mir-21	8
mir-155	mir-23	21
mir-155	mir-22	5
mir-155	mir-25	8
mir-155	mir-24	8
mir-155	mir-27	10
mir-155	mir-26	16
mir-155	mir-29	20
mir-155	mir-219	6
mir-155	mir-140	9
mir-155	mir-153	15
mir-155	mir-183	9
mir-155	mir-124	21
mir-214	mir-21	6
mir-214	mir-23	27
mir-214	mir-22	28
mir-214	mir-25	17
mir-214	mir-24	24
mir-214	mir-27	25
mir-214	mir-26	15
mir-214	mir-29	31
mir-214	mir-219	11
mir-214	mir-140	7
mir-214	mir-99	1
mir-214	mir-153	23
mir-214	mir-183	12
mir-214	mir-124	28
mir-214	mir-155	10
mir-217	mir-21	7
mir-217	mir-23	18
mir-217	mir-22	7
mir-217	mir-25	13
mir-217	mir-24	6
mir-217	mir-27	15
mir-217	mir-26	11
mir-217	mir-29	11
mir-217	mir-219	4
mir-217	mir-140	1
mir-217	mir-153	14
mir-217	mir-183	4
mir-217	mir-124	19
mir-217	mir-155	10
mir-217	mir-214	9
mir-216	mir-21	3
mir-216	mir-23	7
mir-216	mir-22	5
mir-216	mir-25	5
mir-216	mir-24	3
mir-216	mir-27	14
mir-216	mir-26	6
mir-216	mir-29	9
mir-216	mir-219	2
mir-216	mir-140	2
mir-216	mir-153	8
mir-216	mir-183	2
mir-216	mir-124	8
mir-216	mir-155	2
mir-216	mir-214	8
mir-216	mir-217	2
mir-138	mir-21	8
mir-138	mir-23	21
mir-138	mir-22	20
mir-138	mir-25	18
mir-138	mir-24	18
mir-138	mir-27	30
mir-138	mir-26	12
mir-138	mir-29	20
mir-138	mir-219	8
mir-138	mir-140	9
mir-138	mir-99	2
mir-138	mir-153	26
mir-138	mir-183	5
mir-138	mir-124	34
mir-138	mir-155	5
mir-138	mir-214	19
mir-138	mir-217	8
mir-138	mir-216	3
mir-139	mir-21	6
mir-139	mir-23	16
mir-139	mir-22	8
mir-139	mir-25	16
mir-139	mir-24	12
mir-139	mir-27	17
mir-139	mir-26	12
mir-139	mir-29	12
mir-139	mir-219	3
mir-139	mir-140	6
mir-139	mir-99	1
mir-139	mir-153	14
mir-139	mir-183	13
mir-139	mir-124	22
mir-139	mir-155	3
mir-139	mir-214	7
mir-139	mir-217	7
mir-139	mir-216	3
mir-139	mir-138	6
mir-499	mir-21	11
mir-499	mir-23	9
mir-499	mir-22	8
mir-499	mir-25	15
mir-499	mir-24	7
mir-499	mir-27	13
mir-499	mir-26	10
mir-499	mir-29	16
mir-499	mir-219	7
mir-499	mir-140	4
mir-499	mir-99	1
mir-499	mir-153	16
mir-499	mir-183	9
mir-499	mir-124	15
mir-499	mir-155	13
mir-499	mir-214	8
mir-499	mir-217	6
mir-499	mir-216	3
mir-499	mir-138	9
mir-499	mir-139	8
mir-135	mir-21	11
mir-135	mir-23	23
mir-135	mir-22	12
mir-135	mir-25	21
mir-135	mir-24	10
mir-135	mir-27	28
mir-135	mir-26	16
mir-135	mir-29	23
mir-135	mir-219	5
mir-135	mir-140	12
mir-135	mir-99	1
mir-135	mir-153	34
mir-135	mir-183	11
mir-135	mir-124	38
mir-135	mir-155	11
mir-135	mir-214	8
mir-135	mir-217	12
mir-135	mir-216	5
mir-135	mir-138	15
mir-135	mir-139	18
mir-135	mir-499	8
mir-338	mir-21	4
mir-338	mir-23	8
mir-338	mir-22	7
mir-338	mir-25	3
mir-338	mir-24	10
mir-338	mir-27	13
mir-338	mir-26	9
mir-338	mir-29	13
mir-338	mir-219	5
mir-338	mir-140	5
mir-338	mir-99	2
mir-338	mir-153	25
mir-338	mir-183	5
mir-338	mir-124	17
mir-338	mir-155	6
mir-338	mir-214	18
mir-338	mir-217	4
mir-338	mir-138	10
mir-338	mir-139	5
mir-338	mir-499	7
mir-338	mir-135	6
mir-137	mir-21	14
mir-137	mir-23	35
mir-137	mir-22	19
mir-137	mir-25	25
mir-137	mir-24	15
mir-137	mir-27	32
mir-137	mir-26	24
mir-137	mir-29	28
mir-137	mir-219	12
mir-137	mir-140	7
mir-137	mir-99	2
mir-137	mir-153	26
mir-137	mir-183	23
mir-137	mir-124	50
mir-137	mir-155	15
mir-137	mir-214	13
mir-137	mir-217	16
mir-137	mir-216	9
mir-137	mir-138	32
mir-137	mir-139	18
mir-137	mir-499	15
mir-137	mir-135	47
mir-137	mir-338	3
mir-130	mir-21	9
mir-130	mir-23	22
mir-130	mir-22	14
mir-130	mir-25	18
mir-130	mir-24	13
mir-130	mir-27	32
mir-130	mir-26	20
mir-130	mir-29	20
mir-130	mir-219	11
mir-130	mir-140	9
mir-130	mir-99	6
mir-130	mir-153	19
mir-130	mir-183	7
mir-130	mir-124	34
mir-130	mir-155	18
mir-130	mir-214	14
mir-130	mir-217	16
mir-130	mir-216	7
mir-130	mir-138	18
mir-130	mir-139	14
mir-130	mir-499	12
mir-130	mir-135	16
mir-130	mir-338	13
mir-130	mir-137	25
mir-218	mir-21	9
mir-218	mir-23	48
mir-218	mir-22	9
mir-218	mir-25	14
mir-218	mir-24	15
mir-218	mir-27	37
mir-218	mir-26	16
mir-218	mir-29	33
mir-218	mir-219	14
mir-218	mir-140	10
mir-218	mir-99	3
mir-218	mir-153	32
mir-218	mir-183	14
mir-218	mir-124	54
mir-218	mir-155	12
mir-218	mir-214	20
mir-218	mir-217	8
mir-218	mir-216	15
mir-218	mir-138	23
mir-218	mir-139	9
mir-218	mir-499	15
mir-218	mir-135	29
mir-218	mir-338	7
mir-218	mir-137	31
mir-218	mir-130	15
mir-132	mir-21	8
mir-132	mir-23	24
mir-132	mir-22	8
mir-132	mir-25	11
mir-132	mir-24	9
mir-132	mir-27	25
mir-132	mir-26	20
mir-132	mir-29	18
mir-132	mir-219	8
mir-132	mir-140	1
mir-132	mir-99	2
mir-132	mir-153	19
mir-132	mir-183	8
mir-132	mir-124	18
mir-132	mir-155	9
mir-132	mir-214	5
mir-132	mir-217	5
mir-132	mir-216	5
mir-132	mir-138	10
mir-132	mir-139	9
mir-132	mir-499	15
mir-132	mir-135	18
mir-132	mir-338	5
mir-132	mir-137	16
mir-132	mir-130	25
mir-132	mir-218	16
mir-133	mir-21	4
mir-133	mir-23	22
mir-133	mir-22	9
mir-133	mir-25	13
mir-133	mir-24	12
mir-133	mir-27	19
mir-133	mir-26	15
mir-133	mir-29	21
mir-133	mir-219	8
mir-133	mir-140	3
mir-133	mir-99	1
mir-133	mir-153	11
mir-133	mir-183	9
mir-133	mir-124	29
mir-133	mir-155	6
mir-133	mir-214	20
mir-133	mir-217	4
mir-133	mir-216	2
mir-133	mir-138	13
mir-133	mir-139	6
mir-133	mir-499	9
mir-133	mir-135	15
mir-133	mir-338	8
mir-133	mir-137	23
mir-133	mir-130	10
mir-133	mir-218	8
mir-133	mir-132	7
mir-9	mir-21	12
mir-9	mir-23	49
mir-9	mir-22	16
mir-9	mir-25	31
mir-9	mir-24	21
mir-9	mir-27	42
mir-9	mir-26	26
mir-9	mir-29	28
mir-9	mir-219	23
mir-9	mir-140	10
mir-9	mir-99	1
mir-9	mir-153	31
mir-9	mir-183	12
mir-9	mir-124	61
mir-9	mir-155	12
mir-9	mir-214	21
mir-9	mir-217	16
mir-9	mir-216	10
mir-9	mir-138	18
mir-9	mir-139	16
mir-9	mir-499	13
mir-9	mir-135	34
mir-9	mir-338	14
mir-9	mir-137	39
mir-9	mir-130	30
mir-9	mir-218	35
mir-9	mir-132	22
mir-9	mir-133	26
mir-190	mir-21	2
mir-190	mir-23	5
mir-190	mir-22	4
mir-190	mir-25	5
mir-190	mir-24	5
mir-190	mir-27	10
mir-190	mir-26	6
mir-190	mir-29	4
mir-190	mir-219	2
mir-190	mir-140	6
mir-190	mir-153	7
mir-190	mir-183	5
mir-190	mir-124	11
mir-190	mir-155	4
mir-190	mir-214	4
mir-190	mir-217	4
mir-190	mir-216	1
mir-190	mir-138	2
mir-190	mir-499	3
mir-190	mir-135	12
mir-190	mir-338	2
mir-190	mir-137	13
mir-190	mir-130	4
mir-190	mir-218	2
mir-190	mir-132	5
mir-190	mir-133	4
mir-190	mir-9	8
mir-199	mir-21	7
mir-199	mir-23	24
mir-199	mir-22	14
mir-199	mir-25	8
mir-199	mir-24	13
mir-199	mir-27	25
mir-199	mir-26	20
mir-199	mir-29	15
mir-199	mir-219	5
mir-199	mir-140	12
mir-199	mir-99	1
mir-199	mir-153	9
mir-199	mir-183	7
mir-199	mir-124	28
mir-199	mir-155	4
mir-199	mir-214	19
mir-199	mir-217	9
mir-199	mir-216	4
mir-199	mir-138	14
mir-199	mir-139	5
mir-199	mir-499	8
mir-199	mir-135	9
mir-199	mir-338	9
mir-199	mir-137	15
mir-199	mir-130	15
mir-199	mir-218	15
mir-199	mir-132	8
mir-199	mir-133	5
mir-199	mir-9	21
mir-199	mir-190	5
mir-196	mir-21	3
mir-196	mir-23	14
mir-196	mir-22	2
mir-196	mir-25	5
mir-196	mir-24	5
mir-196	mir-27	8
mir-196	mir-26	13
mir-196	mir-29	10
mir-196	mir-219	3
mir-196	mir-140	3
mir-196	mir-153	3
mir-196	mir-183	6
mir-196	mir-124	7
mir-196	mir-155	2
mir-196	mir-214	5
mir-196	mir-217	2
mir-196	mir-216	2
mir-196	mir-138	2
mir-196	mir-139	3
mir-196	mir-499	2
mir-196	mir-135	7
mir-196	mir-338	2
mir-196	mir-137	6
mir-196	mir-130	10
mir-196	mir-218	11
mir-196	mir-132	3
mir-196	mir-133	2
mir-196	mir-9	11
mir-196	mir-190	5
mir-196	mir-199	13
mir-451	mir-27	1
mir-451	mir-26	1
mir-451	mir-29	1
mir-451	mir-153	4
mir-451	mir-155	1
mir-451	mir-214	1
mir-451	mir-216	1
mir-451	mir-338	1
mir-451	mir-132	1
mir-451	mir-9	1
mir-451	mir-199	1
mir-142	mir-21	3
mir-142	mir-23	33
mir-142	mir-22	10
mir-142	mir-25	18
mir-142	mir-24	10
mir-142	mir-27	23
mir-142	mir-26	23
mir-142	mir-29	20
mir-142	mir-219	8
mir-142	mir-140	9
mir-142	mir-99	2
mir-142	mir-153	22
mir-142	mir-183	10
mir-142	mir-124	30
mir-142	mir-155	12
mir-142	mir-214	14
mir-142	mir-217	9
mir-142	mir-216	5
mir-142	mir-138	7
mir-142	mir-139	15
mir-142	mir-499	14
mir-142	mir-135	22
mir-142	mir-338	6
mir-142	mir-137	25
mir-142	mir-130	17
mir-142	mir-218	24
mir-142	mir-132	14
mir-142	mir-133	9
mir-142	mir-9	23
mir-142	mir-190	10
mir-142	mir-199	17
mir-142	mir-196	14
mir-142	mir-451	1
mir-192	mir-21	3
mir-192	mir-23	8
mir-192	mir-22	5
mir-192	mir-25	5
mir-192	mir-24	3
mir-192	mir-27	4
mir-192	mir-26	4
mir-192	mir-29	7
mir-192	mir-219	6
mir-192	mir-140	2
mir-192	mir-153	3
mir-192	mir-183	3
mir-192	mir-124	9
mir-192	mir-155	2
mir-192	mir-214	7
mir-192	mir-217	3
mir-192	mir-216	3
mir-192	mir-138	3
mir-192	mir-139	4
mir-192	mir-499	5
mir-192	mir-135	2
mir-192	mir-338	2
mir-192	mir-137	10
mir-192	mir-130	1
mir-192	mir-218	6
mir-192	mir-132	7
mir-192	mir-133	5
mir-192	mir-9	6
mir-192	mir-190	1
mir-192	mir-199	4
mir-192	mir-196	2
mir-192	mir-142	4
mir-193	mir-21	3
mir-193	mir-23	9
mir-193	mir-22	8
mir-193	mir-25	1
mir-193	mir-24	9
mir-193	mir-27	9
mir-193	mir-26	4
mir-193	mir-29	6
mir-193	mir-219	4
mir-193	mir-140	4
mir-193	mir-99	2
mir-193	mir-153	6
mir-193	mir-183	3
mir-193	mir-124	11
mir-193	mir-155	3
mir-193	mir-214	12
mir-193	mir-217	3
mir-193	mir-216	1
mir-193	mir-138	7
mir-193	mir-139	4
mir-193	mir-499	5
mir-193	mir-135	6
mir-193	mir-338	7
mir-193	mir-137	9
mir-193	mir-130	14
mir-193	mir-218	7
mir-193	mir-132	5
mir-193	mir-133	5
mir-193	mir-9	7
mir-193	mir-190	1
mir-193	mir-199	3
mir-193	mir-196	1
mir-193	mir-142	7
mir-455	mir-21	3
mir-455	mir-23	8
mir-455	mir-22	1
mir-455	mir-25	7
mir-455	mir-24	3
mir-455	mir-27	9
mir-455	mir-26	13
mir-455	mir-29	9
mir-455	mir-219	1
mir-455	mir-140	5
mir-455	mir-153	8
mir-455	mir-183	3
mir-455	mir-124	8
mir-455	mir-155	1
mir-455	mir-214	8
mir-455	mir-217	3
mir-455	mir-216	6
mir-455	mir-138	6
mir-455	mir-139	3
mir-455	mir-499	3
mir-455	mir-135	8
mir-455	mir-338	4
mir-455	mir-137	11
mir-455	mir-130	9
mir-455	mir-218	6
mir-455	mir-132	4
mir-455	mir-133	4
mir-455	mir-9	13
mir-455	mir-199	6
mir-455	mir-196	3
mir-455	mir-451	1
mir-455	mir-142	4
mir-455	mir-192	1
mir-455	mir-193	3
mir-129	mir-21	10
mir-129	mir-23	17
mir-129	mir-22	7
mir-129	mir-25	15
mir-129	mir-24	9
mir-129	mir-27	13
mir-129	mir-26	18
mir-129	mir-29	16
mir-129	mir-219	7
mir-129	mir-140	7
mir-129	mir-99	1
mir-129	mir-153	20
mir-129	mir-183	5
mir-129	mir-124	19
mir-129	mir-155	16
mir-129	mir-214	9
mir-129	mir-217	6
mir-129	mir-216	3
mir-129	mir-138	10
mir-129	mir-139	7
mir-129	mir-499	4
mir-129	mir-135	15
mir-129	mir-338	10
mir-129	mir-137	22
mir-129	mir-130	18
mir-129	mir-218	11
mir-129	mir-132	10
mir-129	mir-133	13
mir-129	mir-9	19
mir-129	mir-190	6
mir-129	mir-199	3
mir-129	mir-196	8
mir-129	mir-142	11
mir-129	mir-192	7
mir-129	mir-193	2
mir-129	mir-455	1
mir-30	mir-21	14
mir-30	mir-23	42
mir-30	mir-22	26
mir-30	mir-25	36
mir-30	mir-24	17
mir-30	mir-27	47
mir-30	mir-26	43
mir-30	mir-29	34
mir-30	mir-219	16
mir-30	mir-140	13
mir-30	mir-99	3
mir-30	mir-153	25
mir-30	mir-183	18
mir-30	mir-124	61
mir-30	mir-155	18
mir-30	mir-214	30
mir-30	mir-217	20
mir-30	mir-216	13
mir-30	mir-138	24
mir-30	mir-139	17
mir-30	mir-499	19
mir-30	mir-135	29
mir-30	mir-338	13
mir-30	mir-137	39
mir-30	mir-130	33
mir-30	mir-218	32
mir-30	mir-132	19
mir-30	mir-133	26
mir-30	mir-9	47
mir-30	mir-190	4
mir-30	mir-199	21
mir-30	mir-196	12
mir-30	mir-142	33
mir-30	mir-192	7
mir-30	mir-193	13
mir-30	mir-455	11
mir-30	mir-129	16
mir-31	mir-21	8
mir-31	mir-23	11
mir-31	mir-22	6
mir-31	mir-25	14
mir-31	mir-24	7
mir-31	mir-27	17
mir-31	mir-26	8
mir-31	mir-29	15
mir-31	mir-219	5
mir-31	mir-140	4
mir-31	mir-153	9
mir-31	mir-183	10
mir-31	mir-124	17
mir-31	mir-155	5
mir-31	mir-214	20
mir-31	mir-217	3
mir-31	mir-216	3
mir-31	mir-138	4
mir-31	mir-139	4
mir-31	mir-499	3
mir-31	mir-135	10
mir-31	mir-338	2
mir-31	mir-137	11
mir-31	mir-130	8
mir-31	mir-218	10
mir-31	mir-132	6
mir-31	mir-133	5
mir-31	mir-9	12
mir-31	mir-190	3
mir-31	mir-199	12
mir-31	mir-196	6
mir-31	mir-142	12
mir-31	mir-193	2
mir-31	mir-455	2
mir-31	mir-129	9
mir-31	mir-30	16
mir-19	mir-21	10
mir-19	mir-23	43
mir-19	mir-22	17
mir-19	mir-25	26
mir-19	mir-24	19
mir-19	mir-27	41
mir-19	mir-26	37
mir-19	mir-29	26
mir-19	mir-219	7
mir-19	mir-140	14
mir-19	mir-99	4
mir-19	mir-153	37
mir-19	mir-183	10
mir-19	mir-124	55
mir-19	mir-155	23
mir-19	mir-214	20
mir-19	mir-217	10
mir-19	mir-216	5
mir-19	mir-138	20
mir-19	mir-139	14
mir-19	mir-499	15
mir-19	mir-135	23
mir-19	mir-338	13
mir-19	mir-137	35
mir-19	mir-130	28
mir-19	mir-218	26
mir-19	mir-132	17
mir-19	mir-133	21
mir-19	mir-9	51
mir-19	mir-190	6
mir-19	mir-199	24
mir-19	mir-196	13
mir-19	mir-142	21
mir-19	mir-192	5
mir-19	mir-193	7
mir-19	mir-455	10
mir-19	mir-129	17
mir-19	mir-30	49
mir-19	mir-31	9
mir-34	mir-21	9
mir-34	mir-23	22
mir-34	mir-22	6
mir-34	mir-25	18
mir-34	mir-24	13
mir-34	mir-27	18
mir-34	mir-26	21
mir-34	mir-29	34
mir-34	mir-219	8
mir-34	mir-140	6
mir-34	mir-99	3
mir-34	mir-153	17
mir-34	mir-183	7
mir-34	mir-124	49
mir-34	mir-155	14
mir-34	mir-214	19
mir-34	mir-217	5
mir-34	mir-216	3
mir-34	mir-138	15
mir-34	mir-139	6
mir-34	mir-499	4
mir-34	mir-135	12
mir-34	mir-338	8
mir-34	mir-137	19
mir-34	mir-130	13
mir-34	mir-218	20
mir-34	mir-132	10
mir-34	mir-133	9
mir-34	mir-9	16
mir-34	mir-190	4
mir-34	mir-199	13
mir-34	mir-196	6
mir-34	mir-451	1
mir-34	mir-142	15
mir-34	mir-192	7
mir-34	mir-193	9
mir-34	mir-455	4
mir-34	mir-129	4
mir-34	mir-30	27
mir-34	mir-31	4
mir-34	mir-19	21
mir-15	mir-21	20
mir-15	mir-23	26
mir-15	mir-22	17
mir-15	mir-25	29
mir-15	mir-24	21
mir-15	mir-27	42
mir-15	mir-26	30
mir-15	mir-29	39
mir-15	mir-219	16
mir-15	mir-140	10
mir-15	mir-153	24
mir-15	mir-183	28
mir-15	mir-124	47
mir-15	mir-155	16
mir-15	mir-214	38
mir-15	mir-217	7
mir-15	mir-216	11
mir-15	mir-138	23
mir-15	mir-139	18
mir-15	mir-499	16
mir-15	mir-135	18
mir-15	mir-338	15
mir-15	mir-137	22
mir-15	mir-130	34
mir-15	mir-218	34
mir-15	mir-132	12
mir-15	mir-133	18
mir-15	mir-9	44
mir-15	mir-190	4
mir-15	mir-199	31
mir-15	mir-196	9
mir-15	mir-451	1
mir-15	mir-142	26
mir-15	mir-192	3
mir-15	mir-193	12
mir-15	mir-455	4
mir-15	mir-129	11
mir-15	mir-30	27
mir-15	mir-31	18
mir-15	mir-19	45
mir-15	mir-34	27
mir-17	mir-21	10
mir-17	mir-23	40
mir-17	mir-22	18
mir-17	mir-25	38
mir-17	mir-24	18
mir-17	mir-27	40
mir-17	mir-26	39
mir-17	mir-29	25
mir-17	mir-219	17
mir-17	mir-140	14
mir-17	mir-99	2
mir-17	mir-153	22
mir-17	mir-183	19
mir-17	mir-124	56
mir-17	mir-155	21
mir-17	mir-214	24
mir-17	mir-217	15
mir-17	mir-216	11
mir-17	mir-138	19
mir-17	mir-139	17
mir-17	mir-499	16
mir-17	mir-135	25
mir-17	mir-338	9
mir-17	mir-137	50
mir-17	mir-130	27
mir-17	mir-218	21
mir-17	mir-132	18
mir-17	mir-133	27
mir-17	mir-9	44
mir-17	mir-190	7
mir-17	mir-199	22
mir-17	mir-196	5
mir-17	mir-142	20
mir-17	mir-192	5
mir-17	mir-193	15
mir-17	mir-455	7
mir-17	mir-129	18
mir-17	mir-30	50
mir-17	mir-31	17
mir-17	mir-19	60
mir-17	mir-34	24
mir-17	mir-15	50
mir-10	mir-21	5
mir-10	mir-23	10
mir-10	mir-22	8
mir-10	mir-25	6
mir-10	mir-24	6
mir-10	mir-27	12
mir-10	mir-26	16
mir-10	mir-29	10
mir-10	mir-219	7
mir-10	mir-153	12
mir-10	mir-183	3
mir-10	mir-124	17
mir-10	mir-155	1
mir-10	mir-214	10
mir-10	mir-217	5
mir-10	mir-216	4
mir-10	mir-138	6
mir-10	mir-139	4
mir-10	mir-499	10
mir-10	mir-135	5
mir-10	mir-338	6
mir-10	mir-137	11
mir-10	mir-130	8
mir-10	mir-218	11
mir-10	mir-132	6
mir-10	mir-133	7
mir-10	mir-9	17
mir-10	mir-190	5
mir-10	mir-199	8
mir-10	mir-196	6
mir-10	mir-142	10
mir-10	mir-192	1
mir-10	mir-193	2
mir-10	mir-129	7
mir-10	mir-30	15
mir-10	mir-31	2
mir-10	mir-19	8
mir-10	mir-34	6
mir-10	mir-15	14
mir-10	mir-17	17
mir-8	mir-21	13
mir-8	mir-23	43
mir-8	mir-22	8
mir-8	mir-25	26
mir-8	mir-24	14
mir-8	mir-27	39
mir-8	mir-26	21
mir-8	mir-29	34
mir-8	mir-219	8
mir-8	mir-140	9
mir-8	mir-153	28
mir-8	mir-183	17
mir-8	mir-124	34
mir-8	mir-155	14
mir-8	mir-214	12
mir-8	mir-217	14
mir-8	mir-216	8
mir-8	mir-138	16
mir-8	mir-139	16
mir-8	mir-499	12
mir-8	mir-135	17
mir-8	mir-338	12
mir-8	mir-137	18
mir-8	mir-130	25
mir-8	mir-218	22
mir-8	mir-132	14
mir-8	mir-133	25
mir-8	mir-9	27
mir-8	mir-190	5
mir-8	mir-199	7
mir-8	mir-196	7
mir-8	mir-451	1
mir-8	mir-142	27
mir-8	mir-192	3
mir-8	mir-193	6
mir-8	mir-455	4
mir-8	mir-129	19
mir-8	mir-30	48
mir-8	mir-31	13
mir-8	mir-19	25
mir-8	mir-34	15
mir-8	mir-15	27
mir-8	mir-17	31
mir-8	mir-10	11
mir-96	mir-21	12
mir-96	mir-23	28
mir-96	mir-22	25
mir-96	mir-25	24
mir-96	mir-24	18
mir-96	mir-27	39
mir-96	mir-26	32
mir-96	mir-29	29
mir-96	mir-219	19
mir-96	mir-140	8
mir-96	mir-99	1
mir-96	mir-153	28
mir-96	mir-183	16
mir-96	mir-124	52
mir-96	mir-155	12
mir-96	mir-214	21
mir-96	mir-217	15
mir-96	mir-216	14
mir-96	mir-138	22
mir-96	mir-139	16
mir-96	mir-499	8
mir-96	mir-135	22
mir-96	mir-338	12
mir-96	mir-137	23
mir-96	mir-130	19
mir-96	mir-218	34
mir-96	mir-132	10
mir-96	mir-133	13
mir-96	mir-9	27
mir-96	mir-190	12
mir-96	mir-199	16
mir-96	mir-196	9
mir-96	mir-451	1
mir-96	mir-142	30
mir-96	mir-192	4
mir-96	mir-193	7
mir-96	mir-455	10
mir-96	mir-129	24
mir-96	mir-30	38
mir-96	mir-31	14
mir-96	mir-19	21
mir-96	mir-34	22
mir-96	mir-15	36
mir-96	mir-17	40
mir-96	mir-10	8
mir-96	mir-8	22
mir-125	mir-21	10
mir-125	mir-23	25
mir-125	mir-22	33
mir-125	mir-25	20
mir-125	mir-24	15
mir-125	mir-27	36
mir-125	mir-26	29
mir-125	mir-29	21
mir-125	mir-219	11
mir-125	mir-140	5
mir-125	mir-99	2
mir-125	mir-153	15
mir-125	mir-183	10
mir-125	mir-124	47
mir-125	mir-155	12
mir-125	mir-214	35
mir-125	mir-217	10
mir-125	mir-216	4
mir-125	mir-138	17
mir-125	mir-139	10
mir-125	mir-499	10
mir-125	mir-135	26
mir-125	mir-338	18
mir-125	mir-137	34
mir-125	mir-130	20
mir-125	mir-218	26
mir-125	mir-132	13
mir-125	mir-133	19
mir-125	mir-9	38
mir-125	mir-190	3
mir-125	mir-199	17
mir-125	mir-196	11
mir-125	mir-142	19
mir-125	mir-192	7
mir-125	mir-193	11
mir-125	mir-455	3
mir-125	mir-129	16
mir-125	mir-30	29
mir-125	mir-31	14
mir-125	mir-19	22
mir-125	mir-34	23
mir-125	mir-15	31
mir-125	mir-17	20
mir-125	mir-10	19
mir-125	mir-8	9
mir-125	mir-96	18
mir-148	mir-21	7
mir-148	mir-23	15
mir-148	mir-22	13
mir-148	mir-25	20
mir-148	mir-24	14
mir-148	mir-27	22
mir-148	mir-26	18
mir-148	mir-29	18
mir-148	mir-219	6
mir-148	mir-140	8
mir-148	mir-99	2
mir-148	mir-153	19
mir-148	mir-183	9
mir-148	mir-124	32
mir-148	mir-155	7
mir-148	mir-214	22
mir-148	mir-217	12
mir-148	mir-216	12
mir-148	mir-138	15
mir-148	mir-139	13
mir-148	mir-499	7
mir-148	mir-135	9
mir-148	mir-338	8
mir-148	mir-137	20
mir-148	mir-130	18
mir-148	mir-218	15
mir-148	mir-132	18
mir-148	mir-133	11
mir-148	mir-9	33
mir-148	mir-190	11
mir-148	mir-199	19
mir-148	mir-196	6
mir-148	mir-451	1
mir-148	mir-142	17
mir-148	mir-192	4
mir-148	mir-193	11
mir-148	mir-455	5
mir-148	mir-129	16
mir-148	mir-30	26
mir-148	mir-31	13
mir-148	mir-19	19
mir-148	mir-34	13
mir-148	mir-15	30
mir-148	mir-17	25
mir-148	mir-10	8
mir-148	mir-8	18
mir-148	mir-96	22
mir-148	mir-125	14
mir-1	mir-21	4
mir-1	mir-23	23
mir-1	mir-22	15
mir-1	mir-25	19
mir-1	mir-24	16
mir-1	mir-27	37
mir-1	mir-26	19
mir-1	mir-29	14
mir-1	mir-219	15
mir-1	mir-140	10
mir-1	mir-153	14
mir-1	mir-183	12
mir-1	mir-124	34
mir-1	mir-155	4
mir-1	mir-214	15
mir-1	mir-217	8
mir-1	mir-216	7
mir-1	mir-138	19
mir-1	mir-139	12
mir-1	mir-499	15
mir-1	mir-135	20
mir-1	mir-338	5
mir-1	mir-137	20
mir-1	mir-130	17
mir-1	mir-218	16
mir-1	mir-132	17
mir-1	mir-133	14
mir-1	mir-9	23
mir-1	mir-190	6
mir-1	mir-199	16
mir-1	mir-196	5
mir-1	mir-451	2
mir-1	mir-142	11
mir-1	mir-192	6
mir-1	mir-193	7
mir-1	mir-455	6
mir-1	mir-129	13
mir-1	mir-30	28
mir-1	mir-31	11
mir-1	mir-19	19
mir-1	mir-34	10
mir-1	mir-15	21
mir-1	mir-17	31
mir-1	mir-10	5
mir-1	mir-8	17
mir-1	mir-96	15
mir-1	mir-125	13
mir-1	mir-148	14
mir-145	mir-21	10
mir-145	mir-23	32
mir-145	mir-22	10
mir-145	mir-25	17
mir-145	mir-24	19
mir-145	mir-27	36
mir-145	mir-26	25
mir-145	mir-29	16
mir-145	mir-219	7
mir-145	mir-140	8
mir-145	mir-99	3
mir-145	mir-153	23
mir-145	mir-183	16
mir-145	mir-124	23
mir-145	mir-155	9
mir-145	mir-214	18
mir-145	mir-217	9
mir-145	mir-216	1
mir-145	mir-138	15
mir-145	mir-139	4
mir-145	mir-499	14
mir-145	mir-135	21
mir-145	mir-338	19
mir-145	mir-137	21
mir-145	mir-130	23
mir-145	mir-218	17
mir-145	mir-132	8
mir-145	mir-133	13
mir-145	mir-9	19
mir-145	mir-190	6
mir-145	mir-199	10
mir-145	mir-196	10
mir-145	mir-142	22
mir-145	mir-192	1
mir-145	mir-193	4
mir-145	mir-455	7
mir-145	mir-129	15
mir-145	mir-30	33
mir-145	mir-31	8
mir-145	mir-19	32
mir-145	mir-34	14
mir-145	mir-15	25
mir-145	mir-17	34
mir-145	mir-10	11
mir-145	mir-8	24
mir-145	mir-96	15
mir-145	mir-125	17
mir-145	mir-148	16
mir-145	mir-1	20
mir-144	mir-21	11
mir-144	mir-23	56
mir-144	mir-22	17
mir-144	mir-25	37
mir-144	mir-24	13
mir-144	mir-27	53
mir-144	mir-26	44
mir-144	mir-29	48
mir-144	mir-219	15
mir-144	mir-140	14
mir-144	mir-99	3
mir-144	mir-153	26
mir-144	mir-183	19
mir-144	mir-124	68
mir-144	mir-155	23
mir-144	mir-214	20
mir-144	mir-217	18
mir-144	mir-216	11
mir-144	mir-138	14
mir-144	mir-139	28
mir-144	mir-499	16
mir-144	mir-135	26
mir-144	mir-338	22
mir-144	mir-137	48
mir-144	mir-130	29
mir-144	mir-218	16
mir-144	mir-132	21
mir-144	mir-133	18
mir-144	mir-9	33
mir-144	mir-190	5
mir-144	mir-199	26
mir-144	mir-196	9
mir-144	mir-451	2
mir-144	mir-142	37
mir-144	mir-192	9
mir-144	mir-193	8
mir-144	mir-455	10
mir-144	mir-129	18
mir-144	mir-30	43
mir-144	mir-31	16
mir-144	mir-19	47
mir-144	mir-34	23
mir-144	mir-15	31
mir-144	mir-17	45
mir-144	mir-10	16
mir-144	mir-8	42
mir-144	mir-96	29
mir-144	mir-125	25
mir-144	mir-148	29
mir-144	mir-1	30
mir-144	mir-145	22
let-7	mir-21	10
let-7	mir-23	39
let-7	mir-22	18
let-7	mir-25	20
let-7	mir-24	14
let-7	mir-27	33
let-7	mir-26	25
let-7	mir-29	35
let-7	mir-219	13
let-7	mir-140	12
let-7	mir-99	4
let-7	mir-153	31
let-7	mir-183	10
let-7	mir-124	40
let-7	mir-155	13
let-7	mir-214	17
let-7	mir-217	14
let-7	mir-216	4
let-7	mir-138	15
let-7	mir-139	13
let-7	mir-499	12
let-7	mir-135	22
let-7	mir-338	5
let-7	mir-137	28
let-7	mir-130	17
let-7	mir-218	29
let-7	mir-132	13
let-7	mir-133	15
let-7	mir-9	33
let-7	mir-190	4
let-7	mir-199	12
let-7	mir-196	7
let-7	mir-142	22
let-7	mir-192	2
let-7	mir-193	9
let-7	mir-455	8
let-7	mir-129	13
let-7	mir-30	46
let-7	mir-31	6
let-7	mir-19	25
let-7	mir-34	17
let-7	mir-15	29
let-7	mir-17	26
let-7	mir-10	12
let-7	mir-8	17
let-7	mir-96	22
let-7	mir-125	17
let-7	mir-148	14
let-7	mir-1	14
let-7	mir-145	26
let-7	mir-144	24
mir-146	mir-23	11
mir-146	mir-22	5
mir-146	mir-25	7
mir-146	mir-24	6
mir-146	mir-27	14
mir-146	mir-26	14
mir-146	mir-29	7
mir-146	mir-219	3
mir-146	mir-140	4
mir-146	mir-99	1
mir-146	mir-153	8
mir-146	mir-183	3
mir-146	mir-124	20
mir-146	mir-155	7
mir-146	mir-214	12
mir-146	mir-217	4
mir-146	mir-216	1
mir-146	mir-138	5
mir-146	mir-139	10
mir-146	mir-499	7
mir-146	mir-135	5
mir-146	mir-338	2
mir-146	mir-137	12
mir-146	mir-130	15
mir-146	mir-218	8
mir-146	mir-132	3
mir-146	mir-133	6
mir-146	mir-9	7
mir-146	mir-190	3
mir-146	mir-199	9
mir-146	mir-196	4
mir-146	mir-451	2
mir-146	mir-142	9
mir-146	mir-192	2
mir-146	mir-193	1
mir-146	mir-455	2
mir-146	mir-129	8
mir-146	mir-30	10
mir-146	mir-31	2
mir-146	mir-19	7
mir-146	mir-34	11
mir-146	mir-15	13
mir-146	mir-17	11
mir-146	mir-10	1
mir-146	mir-8	14
mir-146	mir-96	8
mir-146	mir-125	9
mir-146	mir-148	9
mir-146	mir-1	4
mir-146	mir-145	7
mir-146	mir-144	17
mir-146	let-7	11
mir-194	mir-21	3
mir-194	mir-23	18
mir-194	mir-22	2
mir-194	mir-25	11
mir-194	mir-24	7
mir-194	mir-27	16
mir-194	mir-26	11
mir-194	mir-29	20
mir-194	mir-219	3
mir-194	mir-140	8
mir-194	mir-153	15
mir-194	mir-183	7
mir-194	mir-124	17
mir-194	mir-155	8
mir-194	mir-214	5
mir-194	mir-217	2
mir-194	mir-216	4
mir-194	mir-138	7
mir-194	mir-139	4
mir-194	mir-499	4
mir-194	mir-135	10
mir-194	mir-338	8
mir-194	mir-137	13
mir-194	mir-130	12
mir-194	mir-218	7
mir-194	mir-132	6
mir-194	mir-133	5
mir-194	mir-9	4
mir-194	mir-190	5
mir-194	mir-199	3
mir-194	mir-196	6
mir-194	mir-142	9
mir-194	mir-192	2
mir-194	mir-455	1
mir-194	mir-129	3
mir-194	mir-30	26
mir-194	mir-31	7
mir-194	mir-19	9
mir-194	mir-34	3
mir-194	mir-15	14
mir-194	mir-17	14
mir-194	mir-10	3
mir-194	mir-8	16
mir-194	mir-96	12
mir-194	mir-148	10
mir-194	mir-1	9
mir-194	mir-145	8
mir-194	mir-144	17
mir-194	let-7	9
mir-194	mir-146	3
mir-143	mir-21	3
mir-143	mir-23	19
mir-143	mir-22	5
mir-143	mir-25	9
mir-143	mir-24	11
mir-143	mir-27	14
mir-143	mir-26	17
mir-143	mir-29	18
mir-143	mir-219	7
mir-143	mir-140	2
mir-143	mir-153	17
mir-143	mir-183	7
mir-143	mir-124	22
mir-143	mir-155	5
mir-143	mir-214	15
mir-143	mir-217	5
mir-143	mir-216	4
mir-143	mir-138	3
mir-143	mir-139	8
mir-143	mir-499	3
mir-143	mir-135	10
mir-143	mir-338	5
mir-143	mir-137	10
mir-143	mir-130	12
mir-143	mir-218	14
mir-143	mir-132	9
mir-143	mir-133	6
mir-143	mir-9	17
mir-143	mir-190	3
mir-143	mir-199	5
mir-143	mir-196	4
mir-143	mir-142	9
mir-143	mir-192	4
mir-143	mir-193	4
mir-143	mir-455	2
mir-143	mir-129	5
mir-143	mir-30	18
mir-143	mir-31	2
mir-143	mir-19	15
mir-143	mir-34	9
mir-143	mir-15	19
mir-143	mir-17	19
mir-143	mir-10	4
mir-143	mir-8	9
mir-143	mir-96	9
mir-143	mir-125	14
mir-143	mir-148	7
mir-143	mir-1	13
mir-143	mir-145	10
mir-143	mir-144	18
mir-143	let-7	15
mir-143	mir-146	5
mir-143	mir-194	7
mir-210	mir-23	1
mir-210	mir-27	1
mir-210	mir-26	1
mir-210	mir-29	1
mir-210	mir-219	2
mir-210	mir-153	1
mir-210	mir-183	1
mir-210	mir-124	1
mir-210	mir-155	1
mir-210	mir-214	1
mir-210	mir-138	2
mir-210	mir-137	1
mir-210	mir-130	2
mir-210	mir-218	1
mir-210	mir-9	3
mir-210	mir-190	1
mir-210	mir-199	1
mir-210	mir-142	1
mir-210	mir-30	1
mir-210	mir-19	1
mir-210	mir-10	1
mir-210	mir-125	1
mir-210	mir-145	3
mir-210	mir-144	1
mir-210	let-7	1
mir-210	mir-194	1
mir-210	mir-143	1
mir-202	mir-21	6
mir-202	mir-23	31
mir-202	mir-22	16
mir-202	mir-25	17
mir-202	mir-24	12
mir-202	mir-27	30
mir-202	mir-26	18
mir-202	mir-29	28
mir-202	mir-219	6
mir-202	mir-140	9
mir-202	mir-99	4
mir-202	mir-153	25
mir-202	mir-183	10
mir-202	mir-124	33
mir-202	mir-155	9
mir-202	mir-214	13
mir-202	mir-217	9
mir-202	mir-216	4
mir-202	mir-138	18
mir-202	mir-139	7
mir-202	mir-499	9
mir-202	mir-135	24
mir-202	mir-338	4
mir-202	mir-137	24
mir-202	mir-130	14
mir-202	mir-218	24
mir-202	mir-132	15
mir-202	mir-133	15
mir-202	mir-9	27
mir-202	mir-190	4
mir-202	mir-199	7
mir-202	mir-196	10
mir-202	mir-142	21
mir-202	mir-192	5
mir-202	mir-193	9
mir-202	mir-455	4
mir-202	mir-129	8
mir-202	mir-30	46
mir-202	mir-31	4
mir-202	mir-19	19
mir-202	mir-34	13
mir-202	mir-15	32
mir-202	mir-17	27
mir-202	mir-10	9
mir-202	mir-8	16
mir-202	mir-96	20
mir-202	mir-125	15
mir-202	mir-148	13
mir-202	mir-1	16
mir-202	mir-145	25
mir-202	mir-144	22
mir-202	let-7	23
mir-202	mir-146	9
mir-202	mir-194	8
mir-202	mir-143	10
mir-202	mir-210	1
mir-203	mir-21	13
mir-203	mir-23	42
mir-203	mir-22	17
mir-203	mir-25	27
mir-203	mir-24	21
mir-203	mir-27	44
mir-203	mir-26	24
mir-203	mir-29	30
mir-203	mir-219	9
mir-203	mir-140	4
mir-203	mir-99	2
mir-203	mir-153	19
mir-203	mir-183	10
mir-203	mir-124	46
mir-203	mir-155	12
mir-203	mir-214	25
mir-203	mir-217	15
mir-203	mir-216	7
mir-203	mir-138	12
mir-203	mir-139	16
mir-203	mir-499	14
mir-203	mir-135	24
mir-203	mir-338	8
mir-203	mir-137	34
mir-203	mir-130	22
mir-203	mir-218	19
mir-203	mir-132	20
mir-203	mir-133	41
mir-203	mir-9	30
mir-203	mir-190	12
mir-203	mir-199	24
mir-203	mir-196	11
mir-203	mir-451	3
mir-203	mir-142	24
mir-203	mir-192	5
mir-203	mir-193	7
mir-203	mir-455	11
mir-203	mir-129	13
mir-203	mir-30	34
mir-203	mir-31	15
mir-203	mir-19	28
mir-203	mir-34	13
mir-203	mir-15	43
mir-203	mir-17	37
mir-203	mir-10	11
mir-203	mir-8	31
mir-203	mir-96	29
mir-203	mir-125	28
mir-203	mir-148	20
mir-203	mir-1	24
mir-203	mir-145	17
mir-203	mir-144	56
mir-203	let-7	11
mir-203	mir-146	8
mir-203	mir-194	14
mir-203	mir-143	15
mir-203	mir-202	17
mir-375	mir-21	3
mir-375	mir-23	6
mir-375	mir-22	5
mir-375	mir-25	8
mir-375	mir-24	10
mir-375	mir-27	12
mir-375	mir-26	13
mir-375	mir-29	16
mir-375	mir-219	4
mir-375	mir-140	2
mir-375	mir-99	2
mir-375	mir-153	7
mir-375	mir-183	7
mir-375	mir-124	20
mir-375	mir-155	5
mir-375	mir-214	11
mir-375	mir-217	6
mir-375	mir-216	3
mir-375	mir-138	7
mir-375	mir-139	4
mir-375	mir-499	1
mir-375	mir-135	10
mir-375	mir-338	5
mir-375	mir-137	14
mir-375	mir-130	8
mir-375	mir-218	16
mir-375	mir-132	10
mir-375	mir-133	6
mir-375	mir-9	6
mir-375	mir-190	5
mir-375	mir-199	3
mir-375	mir-196	3
mir-375	mir-142	8
mir-375	mir-192	3
mir-375	mir-193	5
mir-375	mir-455	4
mir-375	mir-129	8
mir-375	mir-30	17
mir-375	mir-31	3
mir-375	mir-19	14
mir-375	mir-34	10
mir-375	mir-15	12
mir-375	mir-17	7
mir-375	mir-10	5
mir-375	mir-8	6
mir-375	mir-96	15
mir-375	mir-125	8
mir-375	mir-148	9
mir-375	mir-1	9
mir-375	mir-145	4
mir-375	mir-144	14
mir-375	let-7	5
mir-375	mir-146	5
mir-375	mir-194	7
mir-375	mir-143	5
mir-375	mir-202	4
mir-375	mir-203	7
mir-489	mir-21	4
mir-489	mir-23	13
mir-489	mir-22	7
mir-489	mir-25	5
mir-489	mir-24	6
mir-489	mir-27	13
mir-489	mir-26	13
mir-489	mir-29	16
mir-489	mir-219	3
mir-489	mir-140	4
mir-489	mir-99	1
mir-489	mir-153	6
mir-489	mir-183	3
mir-489	mir-124	16
mir-489	mir-155	8
mir-489	mir-214	7
mir-489	mir-217	3
mir-489	mir-216	1
mir-489	mir-138	6
mir-489	mir-139	3
mir-489	mir-499	4
mir-489	mir-135	9
mir-489	mir-338	7
mir-489	mir-137	14
mir-489	mir-130	9
mir-489	mir-218	8
mir-489	mir-132	7
mir-489	mir-9	11
mir-489	mir-190	3
mir-489	mir-199	8
mir-489	mir-196	2
mir-489	mir-142	10
mir-489	mir-192	4
mir-489	mir-193	3
mir-489	mir-129	4
mir-489	mir-30	11
mir-489	mir-31	4
mir-489	mir-19	16
mir-489	mir-34	2
mir-489	mir-15	6
mir-489	mir-17	13
mir-489	mir-10	6
mir-489	mir-8	13
mir-489	mir-96	9
mir-489	mir-125	8
mir-489	mir-148	8
mir-489	mir-1	4
mir-489	mir-145	11
mir-489	mir-144	12
mir-489	let-7	6
mir-489	mir-146	5
mir-489	mir-194	5
mir-489	mir-143	5
mir-489	mir-202	10
mir-489	mir-203	5
mir-489	mir-375	5
mir-204	mir-21	3
mir-204	mir-23	17
mir-204	mir-22	12
mir-204	mir-25	13
mir-204	mir-24	10
mir-204	mir-27	30
mir-204	mir-26	20
mir-204	mir-29	21
mir-204	mir-219	7
mir-204	mir-140	5
mir-204	mir-153	17
mir-204	mir-183	7
mir-204	mir-124	30
mir-204	mir-155	9
mir-204	mir-214	17
mir-204	mir-217	8
mir-204	mir-216	5
mir-204	mir-138	11
mir-204	mir-139	6
mir-204	mir-499	9
mir-204	mir-135	12
mir-204	mir-338	3
mir-204	mir-137	22
mir-204	mir-130	12
mir-204	mir-218	18
mir-204	mir-132	14
mir-204	mir-133	11
mir-204	mir-9	17
mir-204	mir-190	5
mir-204	mir-199	12
mir-204	mir-196	8
mir-204	mir-142	13
mir-204	mir-192	4
mir-204	mir-193	3
mir-204	mir-455	4
mir-204	mir-129	11
mir-204	mir-30	22
mir-204	mir-31	9
mir-204	mir-19	15
mir-204	mir-34	14
mir-204	mir-15	30
mir-204	mir-17	17
mir-204	mir-10	5
mir-204	mir-8	15
mir-204	mir-96	19
mir-204	mir-125	21
mir-204	mir-148	9
mir-204	mir-1	6
mir-204	mir-145	20
mir-204	mir-144	23
mir-204	let-7	21
mir-204	mir-146	8
mir-204	mir-194	8
mir-204	mir-143	8
mir-204	mir-202	19
mir-204	mir-203	23
mir-204	mir-375	6
mir-204	mir-489	4
mir-205	mir-21	7
mir-205	mir-23	17
mir-205	mir-22	10
mir-205	mir-25	15
mir-205	mir-24	7
mir-205	mir-27	22
mir-205	mir-26	19
mir-205	mir-29	14
mir-205	mir-219	5
mir-205	mir-140	8
mir-205	mir-153	11
mir-205	mir-183	7
mir-205	mir-124	10
mir-205	mir-155	8
mir-205	mir-214	12
mir-205	mir-217	7
mir-205	mir-216	5
mir-205	mir-138	13
mir-205	mir-139	8
mir-205	mir-499	8
mir-205	mir-135	15
mir-205	mir-338	8
mir-205	mir-137	21
mir-205	mir-130	11
mir-205	mir-218	7
mir-205	mir-132	7
mir-205	mir-133	11
mir-205	mir-9	18
mir-205	mir-190	4
mir-205	mir-199	11
mir-205	mir-196	3
mir-205	mir-142	8
mir-205	mir-192	3
mir-205	mir-193	6
mir-205	mir-455	2
mir-205	mir-129	6
mir-205	mir-30	23
mir-205	mir-31	6
mir-205	mir-19	12
mir-205	mir-34	6
mir-205	mir-15	14
mir-205	mir-17	22
mir-205	mir-10	3
mir-205	mir-8	17
mir-205	mir-96	14
mir-205	mir-125	21
mir-205	mir-148	14
mir-205	mir-1	17
mir-205	mir-145	7
mir-205	mir-144	20
mir-205	let-7	12
mir-205	mir-146	4
mir-205	mir-194	11
mir-205	mir-143	6
mir-205	mir-210	1
mir-205	mir-202	11
mir-205	mir-203	16
mir-205	mir-375	7
mir-205	mir-489	6
mir-205	mir-204	13
mir-101	mir-21	12
mir-101	mir-23	43
mir-101	mir-22	15
mir-101	mir-25	32
mir-101	mir-24	14
mir-101	mir-27	45
mir-101	mir-26	37
mir-101	mir-29	38
mir-101	mir-219	15
mir-101	mir-140	19
mir-101	mir-99	4
mir-101	mir-153	25
mir-101	mir-183	17
mir-101	mir-124	65
mir-101	mir-155	20
mir-101	mir-214	17
mir-101	mir-217	23
mir-101	mir-216	11
mir-101	mir-138	13
mir-101	mir-139	23
mir-101	mir-499	15
mir-101	mir-135	21
mir-101	mir-338	15
mir-101	mir-137	53
mir-101	mir-130	28
mir-101	mir-218	14
mir-101	mir-132	20
mir-101	mir-133	15
mir-101	mir-9	29
mir-101	mir-190	3
mir-101	mir-199	25
mir-101	mir-196	13
mir-101	mir-451	1
mir-101	mir-142	31
mir-101	mir-192	6
mir-101	mir-193	8
mir-101	mir-455	8
mir-101	mir-129	18
mir-101	mir-30	40
mir-101	mir-31	14
mir-101	mir-19	44
mir-101	mir-34	22
mir-101	mir-15	21
mir-101	mir-17	44
mir-101	mir-10	15
mir-101	mir-8	43
mir-101	mir-96	31
mir-101	mir-125	27
mir-101	mir-148	26
mir-101	mir-1	24
mir-101	mir-145	21
mir-101	mir-144	55
mir-101	let-7	31
mir-101	mir-146	9
mir-101	mir-194	16
mir-101	mir-143	13
mir-101	mir-202	24
mir-101	mir-203	40
mir-101	mir-375	9
mir-101	mir-489	8
mir-101	mir-204	20
mir-101	mir-205	13
mir-126	mir-23	1
mir-126	mir-25	1
mir-126	mir-27	2
mir-126	mir-135	1
mir-126	mir-137	1
mir-126	mir-130	1
mir-126	mir-142	2
mir-126	mir-19	1
mir-126	mir-96	1
mir-126	mir-148	1
mir-126	mir-194	2
mir-126	mir-203	1
mir-126	mir-375	1
mir-126	mir-205	1
mir-103	mir-21	15
mir-103	mir-23	30
mir-103	mir-22	10
mir-103	mir-25	21
mir-103	mir-24	17
mir-103	mir-27	29
mir-103	mir-26	24
mir-103	mir-29	26
mir-103	mir-219	16
mir-103	mir-140	8
mir-103	mir-99	2
mir-103	mir-153	22
mir-103	mir-183	14
mir-103	mir-124	39
mir-103	mir-155	11
mir-103	mir-214	20
mir-103	mir-217	8
mir-103	mir-216	9
mir-103	mir-138	20
mir-103	mir-139	8
mir-103	mir-499	10
mir-103	mir-135	19
mir-103	mir-338	9
mir-103	mir-137	29
mir-103	mir-130	32
mir-103	mir-218	21
mir-103	mir-132	17
mir-103	mir-133	6
mir-103	mir-9	28
mir-103	mir-190	5
mir-103	mir-199	22
mir-103	mir-196	10
mir-103	mir-142	19
mir-103	mir-192	6
mir-103	mir-193	8
mir-103	mir-455	4
mir-103	mir-129	7
mir-103	mir-30	32
mir-103	mir-31	10
mir-103	mir-19	34
mir-103	mir-34	17
mir-103	mir-15	32
mir-103	mir-17	27
mir-103	mir-10	7
mir-103	mir-8	13
mir-103	mir-96	20
mir-103	mir-125	25
mir-103	mir-148	17
mir-103	mir-1	12
mir-103	mir-145	17
mir-103	mir-144	21
mir-103	let-7	16
mir-103	mir-146	16
mir-103	mir-194	9
mir-103	mir-143	9
mir-103	mir-210	1
mir-103	mir-202	19
mir-103	mir-203	22
mir-103	mir-375	12
mir-103	mir-489	12
mir-103	mir-204	14
mir-103	mir-205	17
mir-103	mir-101	13
mir-128	mir-21	8
mir-128	mir-23	30
mir-128	mir-22	19
mir-128	mir-25	22
mir-128	mir-24	28
mir-128	mir-27	41
mir-128	mir-26	29
mir-128	mir-29	33
mir-128	mir-219	24
[truncated: 660 more rows]
