# Supplementary material for: Exploring the miRNA Regulatory Network Using Evolutionary Correlations
Source: PLoS Comput Biol. 2014 Oct 9;10(10):e1003860. doi: 10.1371/journal.pcbi.1003860 (PMC4191876; doi:10.1371/journal.pcbi.1003860)
Supplement: Table S5 — List of gene sets with significant enrichment of correlated site pairs at 5% FDR. (XLSX) [file pcbi.1003860.s013.xlsx]

## Sheet: Sheet1
List of gene sets with significant enrichment of correlated site pairs (at 5% FDR, using Benjamini-Hochberg approach)
gene set	p-value for enrichment of correlated site pairs	p-value for excess of positively correlated sites in the same gene	p-value for excess of negatively correlated sites in the same gene	p-value for excess of positively correalted sites in different genes	p-value for excess of negatively correlated sites in different genes
BIOCARTA_NO1_PATHWAY	1.26315e-73	0.56532	0.392781	1	1e-17
REACTOME_DAG_AND_IP3_SIGNALING	7.25621e-54	0.0100071	0.987473	0.999956	4.25437e-05
REACTOME_OPIOID_SIGNALLING	8.31353e-52	0.235729	0.718599	1	1e-17
BIOCARTA_CELLCYCLE_PATHWAY	8.50506e-52	0.653403	0.3128	1	1e-17
REACTOME_NITRIC_OXIDE_STIMULATES_GUANYLATE_CYCLASE	1.93901e-48	0.568233	0.395092	1	1e-17
CORUM_5199	5.43848e-44	9.30502e-05	0.999864	0.219569	0.755805
REACTOME_REGULATION_OF_KIT_SIGNALING	2.18656e-41	0.999993	5.24503e-06	1	1e-17
REACTOME_LYSOSOME_VESICLE_BIOGENESIS	3.66947e-41	9.10872e-06	0.999986	0.998542	0.0011402
REACTOME_ADENYLATE_CYCLASE_INHIBITORY_PATHWAY	1.43694e-40	6.56715e-07	0.999999	0.0478221	0.946874
REACTOME_PLC_BETA_MEDIATED_EVENTS	7.29687e-40	0.00122506	0.998247	0.127155	0.862585
REACTOME_PKA_MEDIATED_PHOSPHORYLATION_OF_CREB	1.10445e-38	0.000139748	0.999821	0.623588	0.359628
REACTOME_GLUCAGON_SIGNALING_IN_METABOLIC_REGULATION	2.0019e-36	1.31299e-06	0.999998	0.00648425	0.992693
BIOCARTA_PPARA_PATHWAY	2.0516e-36	0.144934	0.830106	2.78339e-05	0.999966
REACTOME_INHIBITION_OF_INSULIN_SECRETION_BY_ADRENALINE_NORADRENALINE	1.86807e-35	1e-17	1	3.50164e-13	1
REACTOME_IL_3_5_AND_GM_CSF_SIGNALING	2.07357e-35	0.99996	2.51327e-05	1	1e-17
KEGG_TASTE_TRANSDUCTION	3.29413e-35	0.0020643	0.996964	0.999998	1.76046e-06
KEGG_OLFACTORY_TRANSDUCTION	7.05138e-32	0.953216	0.0376126	1	1e-17
REACTOME_RNA_POL_II_PRE_TRANSCRIPTION_EVENTS	3.48151e-31	5.47137e-05	0.999921	0.158404	0.828715
REACTOME_EXTRACELLULAR_MATRIX_ORGANIZATION	3.94292e-31	5.4231e-05	0.999902	8.9313e-07	0.999999
REACTOME_3_UTR_MEDIATED_TRANSLATIONAL_REGULATION	1.95633e-30	1e-17	1	1e-17	1
REACTOME_DESTABILIZATION_OF_MRNA_BY_TRISTETRAPROLIN_TTP	5.38758e-30	1.52046e-10	1	0.294018	0.668505
REACTOME_LATE_PHASE_OF_HIV_LIFE_CYCLE	1.7575e-28	0.00172365	0.997481	2.84186e-05	0.999965
KEGG_MATURITY_ONSET_DIABETES_OF_THE_YOUNG	1.97368e-28	0.251439	0.712748	1	1e-17
REACTOME_REGULATION_OF_BETA_CELL_DEVELOPMENT	3.54587e-28	2.70376e-05	0.999959	1	1e-17
KEGG_CARDIAC_MUSCLE_CONTRACTION	4.33998e-27	0.202038	0.764646	0.746638	0.239758
REACTOME_TRANS_GOLGI_NETWORK_VESICLE_BUDDING	4.92083e-27	0.00353868	0.994963	0.999962	3.32885e-05
CORUM_2802	5.48056e-27	0.133954	0.847664	0.000200344	0.999383
REACTOME_CA_DEPENDENT_EVENTS	6.63486e-27	0.0204887	0.97494	0.861273	0.12933
REACTOME_EFFECTS_OF_PIP2_HYDROLYSIS	1.14268e-26	0.000197575	0.999644	0.488283	0.44788
CORUM_518	1.86971e-26	1	1e-17	1	1e-17
REACTOME_EGFR_DOWNREGULATION	4.24441e-25	0.256058	0.69408	1	1e-17
REACTOME_PEROXISOMAL_LIPID_METABOLISM	9.0845e-25	1e-17	1	1.74391e-07	0.999999
KEGG_PURINE_METABOLISM	1.23387e-24	0.374178	0.571904	0.999647	0.00030047
BIOCARTA_RACCYCD_PATHWAY	1.2726e-24	0.38151	0.581811	0.999911	7.71378e-05
REACTOME_CIRCADIAN_REPRESSION_OF_EXPRESSION_BY_REV_ERBA	8.87981e-23	0.0348693	0.958564	1e-17	1
BIOCARTA_MCALPAIN_PATHWAY	1.14548e-22	0.0379725	0.948901	0.878003	0.108922
BIOCARTA_CARM1_PATHWAY	3.28562e-22	0.424575	0.539015	0.999988	1.18707e-05
REACTOME_SIGNALLING_TO_RAS	4.17593e-22	6.6124e-06	0.99999	1e-17	1
REACTOME_HS_GAG_BIOSYNTHESIS	2.25872e-21	0.779018	0.184664	0.99946	0.000459491
REACTOME_LIPID_DIGESTION_MOBILIZATION_AND_TRANSPORT	5.94508e-21	0.0145307	0.979633	1	4.56204e-11
REACTOME_HIV_LIFE_CYCLE	6.29426e-21	2.25709e-07	1	0.00196092	0.997701
REACTOME_APC_C_CDC20_MEDIATED_DEGRADATION_OF_CYCLIN_B	8.75631e-21	1e-17	1	0.00078891	0.9982
REACTOME_PKB_MEDIATED_EVENTS	9.83345e-21	0.202275	0.766838	1	2.03175e-08
REACTOME_GABA_B_RECEPTOR_ACTIVATION	1.8395e-20	0.00012632	0.999821	4.63196e-07	0.999999
REACTOME_INHIBITION_OF_THE_PROTEOLYTIC_ACTIVITY_OF_APC_C_REQUIRED_FOR_THE_ONSET_OF_ANAPHASE_BY_MITOTIC_SPINDLE_CHECKPOINT_COMPONENTS	2.1585e-20	1e-17	1	0.000867979	0.997882
KEGG_GNRH_SIGNALING_PATHWAY	2.76739e-20	0.0462889	0.937387	2.49346e-05	0.99997
REACTOME_CGMP_EFFECTS	3.25335e-20	0.896806	0.0854272	1	3.285e-10
REACTOME_G_BETA_GAMMA_SIGNALLING_THROUGH_PI3KGAMMA	3.46006e-20	1e-17	1	0.985935	0.0123112
KEGG_NOD_LIKE_RECEPTOR_SIGNALING_PATHWAY	4.97821e-20	0.0158567	0.979592	1e-17	1
REACTOME_PLATELET_HOMEOSTASIS	5.16434e-20	0.47713	0.462168	1	1e-17
REACTOME_MHC_CLASS_II_ANTIGEN_PRESENTATION	9.65258e-20	0.000109655	0.999826	0.999974	2.62514e-05
BIOCARTA_AKAPCENTROSOME_PATHWAY	1.46436e-19	0.999255	0.000466426	0.90106	0.0847107
REACTOME_DESTABILIZATION_OF_MRNA_BY_BRF1	3.81129e-19	5.91267e-06	0.999989	0.71216	0.240328
REACTOME_REGULATION_OF_WATER_BALANCE_BY_RENAL_AQUAPORINS	3.91348e-19	3.40582e-08	1	3.6058e-09	1
REACTOME_AMINO_ACID_AND_OLIGOPEPTIDE_SLC_TRANSPORTERS	4.36721e-19	0.0237586	0.968523	0.0019152	0.997628
BIOCARTA_GATA3_PATHWAY	4.6141e-19	0.943371	0.0427508	0.999991	9.33271e-06
KEGG_RIBOSOME	5.41693e-19	2.38702e-06	0.999996	1e-17	1
REACTOME_RNA_POL_III_TRANSCRIPTION	5.58035e-19	0.0217849	0.973558	0.227862	0.742174
CORUM_3045	6.55039e-19	0.000340324	0.999568	5.9952e-15	1
REACTOME_SIGNAL_TRANSDUCTION_BY_L1	1.04136e-18	0.976456	0.017516	1	1e-17
CORUM_3120	1.32665e-18	0.0586048	0.930635	0.992849	0.000889245
REACTOME_RNA_POL_II_TRANSCRIPTION_PRE_INITIATION_AND_PROMOTER_OPENING	1.36498e-18	nan	nan	0.999998	2.15479e-06
REACTOME_METABOLISM_OF_CARBOHYDRATES	3.65958e-18	0.676056	0.238898	1	1e-17
BIOCARTA_VDR_PATHWAY	1.49762e-17	0.00435209	0.994361	1e-17	1
REACTOME_NUCLEAR_RECEPTOR_TRANSCRIPTION_PATHWAY	6.86288e-17	0.859937	0.115952	0.98976	0.00895969
REACTOME_PHOSPHOLIPASE_C_MEDIATED_CASCADE	7.83342e-17	0.111135	0.865954	0.95325	0.0430555
KEGG_TYPE_II_DIABETES_MELLITUS	1.02617e-16	0.257462	0.705953	0.00900862	0.99005
REACTOME_P38MAPK_EVENTS	1.27003e-16	5.30798e-13	1	1e-17	1
REACTOME_RECYCLING_PATHWAY_OF_L1	1.48115e-16	0.995251	0.00343369	1	1e-17
REACTOME_RORA_ACTIVATES_CIRCADIAN_EXPRESSION	1.62911e-16	0.0572135	0.931925	1e-17	1
REACTOME_DARPP_32_EVENTS	2.07137e-16	1	1e-17	1	1e-17
REACTOME_AQUAPORIN_MEDIATED_TRANSPORT	2.68504e-16	0.000533976	0.999241	1e-17	1
REACTOME_APC_C_CDH1_MEDIATED_DEGRADATION_OF_CDC20_AND_OTHER_APC_C_CDH1_TARGETED_PROTEINS_IN_LATE_MITOSIS_EARLY_G1	5.42733e-16	1e-17	1	0.008008	0.988368
REACTOME_AUTODEGRADATION_OF_CDH1_BY_CDH1_APC_C	7.42926e-16	1e-17	1	0.0210672	0.969963
KEGG_LYSOSOME	7.53851e-16	3.65896e-06	0.999994	0.937418	0.0560289
REACTOME_NEF_MEDIATED_DOWNREGULATION_OF_MHC_CLASS_I_COMPLEX_CELL_SURFACE_EXPRESSION	8.64093e-16	4.99567e-12	1	1.46131e-08	1
REACTOME_NGF_SIGNALLING_VIA_TRKA_FROM_THE_PLASMA_MEMBRANE	1.28334e-15	0.143113	0.815724	0.00122185	0.998614
REACTOME_G_PROTEIN_BETA_GAMMA_SIGNALLING	1.39145e-15	5.19584e-14	1	0.931659	0.0619262
BIOCARTA_CFTR_PATHWAY	1.50138e-15	0.900162	0.0859094	0.9934	0.00517012
KEGG_EPITHELIAL_CELL_SIGNALING_IN_HELICOBACTER_PYLORI_INFECTION	2.32498e-15	8.74505e-06	0.999984	1e-17	1
REACTOME_REGULATION_OF_SIGNALING_BY_CBL	2.7108e-15	0.999776	0.000156334	1	1e-17
CORUM_308	2.91661e-15	3.28477e-09	1	2.64497e-10	1
BIOCARTA_STATHMIN_PATHWAY	3.07166e-15	0.816401	0.145028	0.999993	6.02621e-06
KEGG_OOCYTE_MEIOSIS	4.51785e-15	0.00408758	0.993334	0.292015	0.68895
REACTOME_THE_ROLE_OF_NEF_IN_HIV1_REPLICATION_AND_DISEASE_PATHOGENESIS	4.554e-15	7.28025e-11	1	4.71619e-09	1
REACTOME_G1_PHASE	5.64267e-15	0.968204	0.0262881	0.087382	0.905415
REACTOME_GABA_RECEPTOR_ACTIVATION	8.31092e-15	0.000814486	0.998811	3.52399e-11	1
REACTOME_GRB2_EVENTS_IN_ERBB2_SIGNALING	4.28925e-14	0.000865595	0.998861	9.2059e-11	1
KEGG_AXON_GUIDANCE	5.59874e-14	0.480751	0.423817	0.934065	0.0604697
REACTOME_SHC1_EVENTS_IN_EGFR_SIGNALING	6.76738e-14	7.16731e-05	0.99989	7.14502e-05	0.999903
REACTOME_CELL_CELL_COMMUNICATION	1.04322e-13	0.320063	0.611964	0.247057	0.733818
REACTOME_GLUCOSE_METABOLISM	1.10941e-13	1	1e-17	1	1e-17
CORUM_713	1.22589e-13	2.55148e-06	0.999995	0.334415	0.621489
REACTOME_ENERGY_DEPENDENT_REGULATION_OF_MTOR_BY_LKB1_AMPK	1.23819e-13	0.933139	0.0506148	0.981274	0.0157953
CORUM_470	1.58317e-13	4.24057e-06	0.999994	2.06741e-11	1
REACTOME_TRANSPORT_OF_INORGANIC_CATIONS_ANIONS_AND_AMINO_ACIDS_OLIGOPEPTIDES	1.64534e-13	0.829904	0.133216	0.848746	0.137971
REACTOME_COLLAGEN_FORMATION	2.58389e-13	0.000458088	0.999283	1e-17	1
KEGG_FC_GAMMA_R_MEDIATED_PHAGOCYTOSIS	2.63448e-13	0.941673	0.0418136	0.853196	0.13669
BIOCARTA_PTDINS_PATHWAY	3.99962e-13	0.0748385	0.914485	0.00446091	0.995037
CORUM_445	4.33542e-13	1.12447e-06	0.999998	5.47784e-13	1
REACTOME_SIGNALING_BY_ROBO_RECEPTOR	6.96936e-13	0.148432	0.820845	0.997982	0.00176073
KEGG_REGULATION_OF_AUTOPHAGY	1.0738e-12	0.752471	0.21576	0.999998	1.79558e-06
CORUM_714	1.33678e-12	6.99179e-06	0.999988	0.998589	0.00097182
CORUM_513	1.65745e-12	1.4551e-07	1	1.65009e-10	1
CORUM_5209	2.8857e-12	nan	nan	nan	nan
REACTOME_PRE_NOTCH_TRANSCRIPTION_AND_TRANSLATION	2.92093e-12	7.76916e-06	0.99999	0.0244198	0.973492
KEGG_VASOPRESSIN_REGULATED_WATER_REABSORPTION	7.60621e-12	0.0250607	0.967506	3.12978e-08	1
KEGG_HUNTINGTONS_DISEASE	1.04144e-11	0.240256	0.710824	0.999976	2.36557e-05
REACTOME_RNA_POL_III_TRANSCRIPTION_INITIATION_FROM_TYPE_3_PROMOTER	1.09289e-11	0.0167016	0.979673	0.0128719	0.983466
REACTOME_DEGRADATION_OF_THE_EXTRACELLULAR_MATRIX	1.40537e-11	4.06016e-07	0.999999	3.77038e-05	0.999928
CORUM_2706	1.6225e-11	nan	nan	nan	nan
KEGG_JAK_STAT_SIGNALING_PATHWAY	1.67895e-11	0.726268	0.229978	1	1.77442e-10
CORUM_806	1.81032e-11	6.75447e-05	0.999886	0.965567	0.0246967
KEGG_BASAL_TRANSCRIPTION_FACTORS	1.83984e-11	nan	nan	0.00122483	0.998419
KEGG_GLYCEROLIPID_METABOLISM	2.69005e-11	0.0165913	0.978217	2.15942e-09	1
REACTOME_REGULATION_OF_MITOTIC_CELL_CYCLE	2.8134e-11	1e-17	1	0.256531	0.711259
REACTOME_IL_2_SIGNALING	3.05399e-11	0.0101036	0.99307	0.030989	0.984207
BIOCARTA_RARRXR_PATHWAY	4.17226e-11	0.00150731	0.997962	2.53797e-13	1
KEGG_PEROXISOME	4.5127e-11	1e-17	1	1e-17	1
BIOCARTA_RNA_PATHWAY	4.84798e-11	6.07941e-11	1	0.00127666	0.996425
REACTOME_REGULATION_OF_INSULIN_SECRETION_BY_GLUCAGON_LIKE_PEPTIDE1	5.82466e-11	5.40513e-05	0.999916	0.000286382	0.999662
REACTOME_FORMATION_OF_RNA_POL_II_ELONGATION_COMPLEX_	6.654e-11	0.170226	0.803809	0.996066	0.00308281
CORUM_2535	8.11677e-11	6.88833e-08	1	0.00494965	0.991848
BIOCARTA_IGF1R_PATHWAY	1.0618e-10	0.554916	0.41065	0.999966	3.36178e-05
REACTOME_G_ALPHA_S_SIGNALLING_EVENTS	1.1291e-10	0.0838847	0.890142	0.0045513	0.994885
REACTOME_TRANSPORT_OF_RIBONUCLEOPROTEINS_INTO_THE_HOST_NUCLEUS	1.25736e-10	nan	nan	0.000494032	0.9993
REACTOME_REGULATION_OF_MRNA_STABILITY_BY_PROTEINS_THAT_BIND_AU_RICH_ELEMENTS	1.50384e-10	9.07483e-05	0.999874	0.999955	4.08503e-05
CORUM_4399	1.85432e-10	nan	nan	nan	nan
REACTOME_DOWNREGULATION_OF_ERBB2_ERBB3_SIGNALING	4.04404e-10	3.85097e-07	0.999999	0.151449	0.818198
CORUM_1121	5.02564e-10	0.975309	0.013183	1	9.03699e-12
CORUM_617	7.05581e-10	0.440586	0.525445	0.999981	1.78192e-05
CORUM_306	7.78468e-10	1.17142e-06	0.999998	3.34362e-08	1
REACTOME_PEPTIDE_CHAIN_ELONGATION	8.46308e-10	7.19486e-06	0.999987	5.24292e-12	1
REACTOME_RNA_POL_I_RNA_POL_III_AND_MITOCHONDRIAL_TRANSCRIPTION	8.85058e-10	0.282297	0.69206	6.07751e-07	0.999999
CORUM_1243	9.31576e-10	1.88655e-11	1	0.00155115	0.994427
KEGG_MELANOGENESIS	1.02257e-09	0.43176	0.496266	8.0938e-06	0.99999
CORUM_1202	1.04743e-09	0.998339	0.000209526	0.380583	0.0354433
CORUM_2456	1.31921e-09	7.99832e-08	1	nan	nan
REACTOME_AKT_PHOSPHORYLATES_TARGETS_IN_THE_CYTOSOL	1.42928e-09	2.26338e-07	1	0.0952361	0.868871
CORUM_49	1.45103e-09	0.429157	0.499962	1	1e-17
REACTOME_ELONGATION_ARREST_AND_RECOVERY	1.45551e-09	0.428827	0.532979	0.966016	0.0280903
CORUM_5762	1.77771e-09	0.00211097	0.992838	2.55617e-08	0.999999
CORUM_2237	2.17765e-09	nan	nan	0.205537	0.398386
CORUM_221	2.57816e-09	0.000433835	0.998852	nan	nan
KEGG_ABC_TRANSPORTERS	2.68624e-09	2.40974e-11	1	0.000129055	0.999816
REACTOME_SHC1_EVENTS_IN_ERBB4_SIGNALING	3.8473e-09	0.000192144	0.999743	9.05289e-10	1
CORUM_1251	4.11296e-09	nan	nan	0.0103462	0.982486
BIOCARTA_EGFR_SMRTE_PATHWAY	4.39094e-09	0.000417805	0.999398	1e-17	1
BIOCARTA_SPRY_PATHWAY	4.6187e-09	0.126694	0.856453	1.43598e-06	0.999998
REACTOME_SMAD2_SMAD3_SMAD4_HETEROTRIMER_REGULATES_TRANSCRIPTION	4.7199e-09	2.84999e-09	1	0.145926	0.842224
REACTOME_NUCLEOTIDE_BINDING_DOMAIN_LEUCINE_RICH_REPEAT_CONTAINING_RECEPTOR_NLR_SIGNALING_PATHWAYS	4.77021e-09	0.197446	0.76917	0.0715174	0.918805
KEGG_TYPE_I_DIABETES_MELLITUS	5.36795e-09	2.12862e-06	0.99999	0.000197386	0.999225
CORUM_2721	6.69575e-09	0.000188739	0.99971	1	3.06345e-08
BIOCARTA_MTOR_PATHWAY	7.09469e-09	0.0942231	0.893989	0.98118	0.0170303
CORUM_222	7.94295e-09	2.78954e-08	1	0.00064481	0.998335
REACTOME_GAP_JUNCTION_DEGRADATION	7.95954e-09	0.0244837	0.958704	0.999952	1.35667e-05
CORUM_3138	9.37561e-09	0.871981	0.0908013	0.998691	0.000331603
REACTOME_G_ALPHA_I_SIGNALLING_EVENTS	9.64133e-09	2.53962e-05	0.99995	1.9531e-08	1
REACTOME_PPARA_ACTIVATES_GENE_EXPRESSION	9.82084e-09	0.097988	0.877297	1e-17	1
REACTOME_APC_C_CDC20_MEDIATED_DEGRADATION_OF_MITOTIC_PROTEINS	1.18824e-08	1e-17	1	0.496792	0.452885
REACTOME_NEF_MEDIATES_DOWN_MODULATION_OF_CELL_SURFACE_RECEPTORS_BY_RECRUITING_THEM_TO_CLATHRIN_ADAPTERS	1.70932e-08	7.41055e-07	0.999999	2.93988e-06	0.999995
REACTOME_HEPARAN_SULFATE_HEPARIN_HS_GAG_METABOLISM	1.81133e-08	0.999995	2.37824e-06	0.999974	2.61216e-05
CORUM_5721	1.88324e-08	3.52704e-06	0.999992	nan	nan
REACTOME_NUCLEAR_EVENTS_KINASE_AND_TRANSCRIPTION_FACTOR_ACTIVATION	1.94068e-08	0.0309125	0.961782	0.0291391	0.96751
REACTOME_NEGATIVE_REGULATION_OF_FGFR_SIGNALING	2.12346e-08	0.182499	0.782397	0.751104	0.230019
REACTOME_CHEMOKINE_RECEPTORS_BIND_CHEMOKINES	2.1405e-08	2.90052e-05	0.999916	1.74105e-05	0.999967
BIOCARTA_DREAM_PATHWAY	2.22169e-08	0.373377	0.586786	0.999576	0.000349109
BIOCARTA_RAC1_PATHWAY	2.50413e-08	0.0512507	0.939395	0.00049157	0.999417
BIOCARTA_CSK_PATHWAY	2.70388e-08	0.860167	0.123414	1	1.50839e-11
REACTOME_GAP_JUNCTION_TRAFFICKING	2.95458e-08	0.00396668	0.99391	0.833863	0.144614
REACTOME_G_ALPHA_Z_SIGNALLING_EVENTS	2.97717e-08	0.000707247	0.99901	1.88966e-09	1
BIOCARTA_CREB_PATHWAY	3.42694e-08	0.046505	0.94406	0.000771907	0.999088
BIOCARTA_INSULIN_PATHWAY	3.74665e-08	8.4673e-05	0.999877	0.000227638	0.999725
REACTOME_PRE_NOTCH_EXPRESSION_AND_PROCESSING	3.80902e-08	4.79569e-07	0.999999	0.000371729	0.999584
REACTOME_TRANSPORT_TO_THE_GOLGI_AND_SUBSEQUENT_MODIFICATION	4.06543e-08	0.0636346	0.920347	0.995792	0.00338967
REACTOME_L1CAM_INTERACTIONS	4.6388e-08	0.74722	0.203904	0.998057	0.00168763
CORUM_5165	4.8326e-08	nan	nan	nan	nan
KEGG_PRION_DISEASES	4.96479e-08	0.998097	0.00134126	0.999975	2.49705e-05
REACTOME_MYD88_MAL_CASCADE_INITIATED_ON_PLASMA_MEMBRANE	5.2472e-08	0.179128	0.777099	1e-17	1
REACTOME_SIGNALLING_TO_ERKS	6.10309e-08	0.0352091	0.954386	7.43173e-10	1
BIOCARTA_VIP_PATHWAY	9.83776e-08	0.999852	0.000107324	0.995829	0.00370811
BIOCARTA_BAD_PATHWAY	1.06513e-07	0.121014	0.861808	0.999937	5.65997e-05
KEGG_O_GLYCAN_BIOSYNTHESIS	1.20442e-07	3.95106e-08	1	0.211518	0.763974
BIOCARTA_SARS_PATHWAY	1.23411e-07	0.00112067	0.995784	0.999962	6.31233e-06
BIOCARTA_TALL1_PATHWAY	1.29009e-07	1.75415e-14	1	3.40022e-05	0.99993
REACTOME_SPRY_REGULATION_OF_FGF_SIGNALING	1.38964e-07	0.0918477	0.887269	0.862388	0.112613
CORUM_680	1.71235e-07	7.16515e-07	0.999998	nan	nan
REACTOME_CELL_EXTRACELLULAR_MATRIX_INTERACTIONS	2.07421e-07	0.0320958	0.948222	0.000543943	0.999029
REACTOME_PI_3K_CASCADE	2.13067e-07	0.191055	0.772947	0.999805	0.000161609
REACTOME_PROTEIN_FOLDING	2.13571e-07	0.509723	0.431531	0.000309651	0.999585
KEGG_TAURINE_AND_HYPOTAURINE_METABOLISM	2.23714e-07	0.000753518	0.998563	8.21955e-08	1
CORUM_5713	2.4444e-07	5.23735e-05	0.999896	0.0158762	0.961074
CORUM_5266	2.58979e-07	nan	nan	0.0197464	0.940804
BIOCARTA_AGPCR_PATHWAY	2.85654e-07	0.470492	0.469277	0.999138	0.000689209
CORUM_1321	3.40191e-07	nan	nan	nan	nan
BIOCARTA_IL6_PATHWAY	4.16181e-07	1.4074e-05	0.999977	1.83628e-09	1
CORUM_742	4.22234e-07	nan	nan	nan	nan
REACTOME_TRANSMEMBRANE_TRANSPORT_OF_SMALL_MOLECULES	5.40278e-07	0.490439	0.37036	0.995712	0.00368608
CORUM_75	5.4895e-07	0.839181	0.114252	nan	nan
BIOCARTA_PLCE_PATHWAY	5.58361e-07	0.162394	0.820462	0.999688	0.000238476
REACTOME_CD28_DEPENDENT_PI3K_AKT_SIGNALING	6.97621e-07	0.00233617	0.997028	0.231971	0.75687
REACTOME_GLUCOSE_TRANSPORT	7.25356e-07	1.24554e-05	0.999973	2.62954e-08	1
REACTOME_GLYCEROPHOSPHOLIPID_BIOSYNTHESIS	7.48923e-07	0.000307278	0.999527	0.0149402	0.982512
REACTOME_DEADENYLATION_OF_MRNA	7.73866e-07	0.219184	0.75026	2.33759e-08	1
BIOCARTA_KERATINOCYTE_PATHWAY	7.8683e-07	0.0115262	0.985581	1e-17	1
CORUM_219	8.02327e-07	nan	nan	nan	nan
REACTOME_FACTORS_INVOLVED_IN_MEGAKARYOCYTE_DEVELOPMENT_AND_PLATELET_PRODUCTION	8.86588e-07	0.546115	0.397452	0.941727	0.0532884
REACTOME_CELL_CELL_JUNCTION_ORGANIZATION	9.00174e-07	0.672037	0.283081	0.126312	0.861222
CORUM_803	9.19117e-07	0.00252686	0.996299	0.621168	0.328334
BIOCARTA_RANKL_PATHWAY	9.72805e-07	0.00636414	0.984369	1	6.47324e-10
REACTOME_REGULATION_OF_HYPOXIA_INDUCIBLE_FACTOR_HIF_BY_OXYGEN	1.09992e-06	0.0109917	0.986064	0.951897	0.0419209
KEGG_PHENYLALANINE_METABOLISM	1.23447e-06	nan	nan	nan	nan
CORUM_1232	1.3083e-06	0.436115	0.456572	0.999998	7.7421e-07
CORUM_1633	1.3103e-06	0.872434	0.101179	1	1e-17
CORUM_5919	1.35252e-06	0.801469	0.158192	0.999996	8.7296e-08
REACTOME_RAF_MAP_KINASE_CASCADE	1.43415e-06	3.48712e-05	0.999945	0.00327336	0.995865
BIOCARTA_PML_PATHWAY	1.59019e-06	0.000359082	0.999337	2.40214e-05	0.999952
REACTOME_DEADENYLATION_DEPENDENT_MRNA_DECAY	1.60187e-06	0.564082	0.405189	1e-17	1
CORUM_3032	1.79404e-06	6.77478e-06	0.999987	1	1.07119e-11
BIOCARTA_NEUROTRANSMITTERS_PATHWAY	1.81616e-06	2.41246e-06	0.999988	nan	nan
BIOCARTA_HDAC_PATHWAY	1.96212e-06	0.956574	0.0341217	0.99997	2.95489e-05
REACTOME_TRANSCRIPTIONAL_ACTIVITY_OF_SMAD2_SMAD3_SMAD4_HETEROTRIMER	1.99646e-06	7.90677e-05	0.999883	0.00989632	0.988669
REACTOME_PEPTIDE_LIGAND_BINDING_RECEPTORS	2.0807e-06	6.51014e-08	1	6.0928e-06	0.999992
CORUM_564	2.09551e-06	nan	nan	nan	nan
KEGG_LONG_TERM_POTENTIATION	2.24891e-06	0.57448	0.366413	1	2.66844e-10
CORUM_1768	2.42843e-06	nan	nan	nan	nan
REACTOME_BMAL1_CLOCK_NPAS2_ACTIVATES_CIRCADIAN_EXPRESSION	2.54313e-06	0.841127	0.139523	2.55732e-08	1
BIOCARTA_AKAP13_PATHWAY	2.65406e-06	1	1e-17	1	1e-17
CORUM_1219	2.79943e-06	0.999338	0.000125493	0.877364	0.0633412
REACTOME_SIGNALING_BY_FGFR1_MUTANTS	3.18856e-06	0.0015548	0.99797	0.654278	0.32761
REACTOME_ASPARAGINE_N_LINKED_GLYCOSYLATION	3.50231e-06	0.00960795	0.985521	0.0626922	0.929338
REACTOME_HDL_MEDIATED_LIPID_TRANSPORT	3.53475e-06	3.91356e-11	1	0.44166	0.316726
KEGG_CHEMOKINE_SIGNALING_PATHWAY	3.64808e-06	0.272037	0.665016	0.00056501	0.999345
CORUM_2754	3.8373e-06	nan	nan	2.42322e-07	0.999999
REACTOME_NCAM1_INTERACTIONS	4.23707e-06	0.855391	0.122265	0.975278	0.0221755
REACTOME_UNFOLDED_PROTEIN_RESPONSE	4.25415e-06	0.2124	0.741706	0.0296517	0.966216
KEGG_BETA_ALANINE_METABOLISM	4.31065e-06	0.256053	0.664145	2.09471e-06	0.999995
REACTOME_CELL_CYCLE_CHECKPOINTS	4.4364e-06	1e-17	1	0.119177	0.868091
REACTOME_METABOLISM_OF_STEROID_HORMONES_AND_VITAMINS_A_AND_D	5.22482e-06	0.999038	0.000410045	1	4.38538e-14
CORUM_5613	5.2777e-06	0.0107882	0.985827	0.488912	0.448529
BIOCARTA_IGF1_PATHWAY	5.33006e-06	0.00394803	0.994728	2.24595e-07	1
CORUM_5285	5.34029e-06	nan	nan	nan	nan
REACTOME_CIRCADIAN_CLOCK	5.36807e-06	0.00486714	0.993364	1e-17	1
KEGG_ETHER_LIPID_METABOLISM	5.44041e-06	2.33125e-05	0.99996	0.0911589	0.887243
REACTOME_MICRORNA_MIRNA_BIOGENESIS	5.71292e-06	0.0561896	0.926644	1	3.98082e-10
BIOCARTA_MPR_PATHWAY	5.73148e-06	0.0393375	0.951356	0.172922	0.814667
REACTOME_NETRIN1_SIGNALING	5.75443e-06	0.0705863	0.906444	1	1e-17
BIOCARTA_BIOPEPTIDES_PATHWAY	5.85435e-06	0.10412	0.873816	0.99706	0.00256063
REACTOME_SEROTONIN_RECEPTORS	6.5222e-06	0.0539409	0.91808	2.56004e-10	1
KEGG_INTESTINAL_IMMUNE_NETWORK_FOR_IGA_PRODUCTION	7.02591e-06	nan	nan	nan	nan
KEGG_NEUROTROPHIN_SIGNALING_PATHWAY	7.4987e-06	0.0961339	0.865132	0.261011	0.723934
REACTOME_ANTIVIRAL_MECHANISM_BY_IFN_STIMULATED_GENES	7.89788e-06	4.95771e-07	0.999999	6.3325e-11	1
BIOCARTA_UCALPAIN_PATHWAY	7.92941e-06	0.540877	0.366439	1.31022e-07	1
REACTOME_FATTY_ACID_TRIACYLGLYCEROL_AND_KETONE_BODY_METABOLISM	7.93847e-06	0.955618	0.0296217	0.117332	0.872289
CORUM_5380	7.95203e-06	5.20725e-11	1	0.313544	0.637965
REACTOME_TRANSCRIPTION	7.98883e-06	0.0822708	0.895498	1.14601e-09	1
BIOCARTA_P27_PATHWAY	8.43017e-06	1.80211e-06	0.999995	0.325141	0.616689
CORUM_1767	9.11332e-06	nan	nan	nan	nan
CORUM_555	9.21547e-06	nan	nan	0.683381	0.252994
REACTOME_OXYGEN_DEPENDENT_PROLINE_HYDROXYLATION_OF_HYPOXIA_INDUCIBLE_FACTOR_ALPHA	1.04105e-05	0.297947	0.667912	0.999955	3.23264e-05
REACTOME_INFLUENZA_LIFE_CYCLE	1.07803e-05	0.000885255	0.998688	0.999953	4.54497e-05
CORUM_2966	1.12478e-05	nan	nan	nan	nan
REACTOME_NCAM_SIGNALING_FOR_NEURITE_OUT_GROWTH	1.15977e-05	0.100168	0.875925	0.00485826	0.994556
REACTOME_N_GLYCAN_ANTENNAE_ELONGATION	1.19486e-05	0.378469	0.56453	0.998903	0.000733621
CORUM_2430	1.26654e-05	nan	nan	nan	nan
REACTOME_REGULATION_OF_GLUCOKINASE_BY_GLUCOKINASE_REGULATORY_PROTEIN	1.30791e-05	nan	nan	0.0222547	0.967669
KEGG_MELANOMA	1.38387e-05	0.617363	0.324297	0.678894	0.30553
CORUM_1028	1.4612e-05	nan	nan	nan	nan
BIOCARTA_EIF_PATHWAY	1.4674e-05	3.70581e-06	0.999994	0.293751	0.671966
CORUM_4403	1.55299e-05	nan	nan	nan	nan
REACTOME_NOD1_2_SIGNALING_PATHWAY	1.58629e-05	0.100765	0.876736	0.000867837	0.998893
CORUM_5377	1.71251e-05	7.60456e-07	0.999998	1	1.06211e-08
BIOCARTA_ETS_PATHWAY	1.73403e-05	0.00109438	0.998378	0.99999	6.56119e-06
CORUM_3207	2.04183e-05	0.148027	0.829774	0.333139	0.63091
REACTOME_MTORC1_MEDIATED_SIGNALLING	2.0652e-05	0.315594	0.64702	0.996486	0.00208057
REACTOME_TRAFFICKING_OF_AMPA_RECEPTORS	2.12557e-05	0.00863365	0.988328	0.00371016	0.995532
REACTOME_THE_NLRP3_INFLAMMASOME	2.34329e-05	nan	nan	0.0782313	0.0873657
REACTOME_SHC_MEDIATED_SIGNALLING	2.37706e-05	6.68939e-05	0.999902	2.91113e-05	0.999963
REACTOME_REGULATION_OF_INSULIN_SECRETION	2.7067e-05	0.028344	0.958715	0.0296816	0.966758
CORUM_1225	2.73521e-05	4.03719e-07	0.999999	0.0259161	0.947449
BIOCARTA_STRESS_PATHWAY	2.73836e-05	5.58258e-05	0.999907	1e-17	1
KEGG_T_CELL_RECEPTOR_SIGNALING_PATHWAY	2.76551e-05	0.719946	0.224266	2.57082e-05	0.999969
REACTOME_GLUCONEOGENESIS	2.77375e-05	0.999998	4.79353e-07	0.87139	0.0995015
REACTOME_G1_S_TRANSITION	2.8362e-05	2.98834e-05	0.999948	0.12441	0.863708
REACTOME_SIGNALING_BY_EGFR_IN_CANCER	2.85372e-05	0.595855	0.341208	0.120629	0.872293
REACTOME_REGULATION_OF_INSULIN_LIKE_GROWTH_FACTOR_IGF_ACTIVITY_BY_INSULIN_LIKE_GROWTH_FACTOR_BINDING_PROTEINS_IGFBPS	2.96107e-05	2.76335e-13	1	4.91404e-06	0.999983
BIOCARTA_SPPA_PATHWAY	3.00353e-05	0.00538288	0.991767	3.19678e-05	0.999959
REACTOME_CELL_JUNCTION_ORGANIZATION	3.06054e-05	0.849987	0.1157	0.0429709	0.951408
REACTOME_ACTIVATION_OF_CHAPERONE_GENES_BY_XBP1S	3.07573e-05	0.407194	0.537141	0.480035	0.492329
BIOCARTA_GABA_PATHWAY	3.14654e-05	0.000566807	0.999074	0.999997	1.40849e-06
REACTOME_GABA_A_RECEPTOR_ACTIVATION	3.48464e-05	7.93841e-05	0.99987	0.0309621	0.959662
REACTOME_TRIF_MEDIATED_TLR3_SIGNALING	3.81994e-05	0.115097	0.855908	1.57652e-14	1
KEGG_PENTOSE_AND_GLUCURONATE_INTERCONVERSIONS	3.98873e-05	nan	nan	nan	nan
REACTOME_SIGNALING_BY_FGFR_MUTANTS	4.18275e-05	0.00214604	0.997025	1e-17	1
CORUM_4089	4.21679e-05	2.49841e-05	0.999876	2.04503e-13	1
CORUM_5268	4.22977e-05	0.53046	0.404198	0.9998	8.8551e-05
BIOCARTA_AGR_PATHWAY	4.36639e-05	0.0662097	0.919267	0.0637775	0.930609
REACTOME_ACTIVATION_OF_BH3_ONLY_PROTEINS	4.40766e-05	0.304086	0.637929	0.998564	0.000811224
REACTOME_INTERACTIONS_OF_VPR_WITH_HOST_CELLULAR_PROTEINS	4.47667e-05	nan	nan	0.269216	0.700229
REACTOME_SIGNALING_BY_FGFR1_FUSION_MUTANTS	4.59838e-05	1.66757e-05	0.999978	0.0364899	0.959129
REACTOME_MITOTIC_G2_G2_M_PHASES	4.70351e-05	0.464396	0.496798	0.12327	0.867137
REACTOME_NEUROTRANSMITTER_RECEPTOR_BINDING_AND_DOWNSTREAM_TRANSMISSION_IN_THE_POSTSYNAPTIC_CELL	5.31591e-05	0.395711	0.515438	1	1e-17
REACTOME_PROLONGED_ERK_ACTIVATION_EVENTS	5.66941e-05	0.102198	0.883153	4.01313e-05	0.999952
REACTOME_PYRUVATE_METABOLISM	5.97094e-05	0.392108	0.527925	0.999997	2.76047e-06
CORUM_1519	6.17079e-05	2.45566e-06	0.999994	0.0482552	0.902388
CORUM_3088	6.26291e-05	0.947834	0.0407193	0.919637	0.066468
REACTOME_ACTIVATION_OF_KAINATE_RECEPTORS_UPON_GLUTAMATE_BINDING	6.72252e-05	0.615064	0.335704	1	1.53673e-07
BIOCARTA_HIF_PATHWAY	7.25312e-05	0.316854	0.641965	0.995163	0.00357697
CORUM_2318	7.31295e-05	0.508933	0.425321	0.0045828	0.971408
CORUM_232	7.45497e-05	0.00115275	0.998462	0.795298	0.172582
REACTOME_AXON_GUIDANCE	7.91651e-05	0.266844	0.631238	0.00314316	0.996429
KEGG_LEUKOCYTE_TRANSENDOTHELIAL_MIGRATION	8.52611e-05	0.338582	0.591448	0.0318877	0.963796
KEGG_DRUG_METABOLISM_CYTOCHROME_P450	8.88873e-05	nan	nan	0.000194202	0.999654
REACTOME_GENERATION_OF_SECOND_MESSENGER_MOLECULES	9.07048e-05	5.53621e-05	0.999817	0.0606463	0.874702
CORUM_5755	9.34585e-05	nan	nan	nan	nan
CORUM_5378	9.41372e-05	1.4395e-05	0.999973	0.999999	2.71054e-07
REACTOME_METABOLISM_OF_LIPIDS_AND_LIPOPROTEINS	9.46695e-05	0.519482	0.362813	0.803405	0.182186
CORUM_3010	9.86825e-05	nan	nan	nan	nan
CORUM_798	9.88074e-05	0.0212941	0.971267	0.923035	0.0498202
REACTOME_ACTIVATION_OF_THE_MRNA_UPON_BINDING_OF_THE_CAP_BINDING_COMPLEX_AND_EIFS_AND_SUBSEQUENT_BINDING_TO_43S	0.000107269	1.9214e-10	1	9.85752e-05	0.999858
KEGG_FOLATE_BIOSYNTHESIS	0.000120073	nan	nan	nan	nan
REACTOME_FGFR4_LIGAND_BINDING_AND_ACTIVATION	0.000121742	0.0148503	0.971653	0.999997	8.37363e-07
REACTOME_SIGNALLING_TO_P38_VIA_RIT_AND_RIN	0.00012575	0.000286848	0.999565	0.00178862	0.99775
REACTOME_BRANCHED_CHAIN_AMINO_ACID_CATABOLISM	0.000127566	nan	nan	nan	nan
CORUM_5269	0.000128584	nan	nan	nan	nan
REACTOME_ARMS_MEDIATED_ACTIVATION	0.000137459	0.30504	0.659761	0.691625	0.29007
REACTOME_LIPOPROTEIN_METABOLISM	0.000138863	5.81116e-10	1	0.00361165	0.994984
BIOCARTA_AKAP95_PATHWAY	0.000141773	1	1e-17	1	8.25501e-09
REACTOME_SHC_RELATED_EVENTS	0.00014712	0.00127562	0.998292	6.06288e-05	0.999926
CORUM_493	0.000151727	nan	nan	0.304375	0.655619
REACTOME_ROLE_OF_DCC_IN_REGULATING_APOPTOSIS	0.000154558	0.294668	0.633224	0.999367	0.00035048
CORUM_1470	0.000155573	nan	nan	0.617586	0.130001
KEGG_APOPTOSIS	0.000159798	0.947497	0.0390741	0.999975	2.50506e-05
REACTOME_NEURONAL_SYSTEM	0.000164932	0.187904	0.729507	0.999554	0.000380844
KEGG_NOTCH_SIGNALING_PATHWAY	0.000165389	0.0419585	0.947463	0.091306	0.902327
REACTOME_ASSOCIATION_OF_LICENSING_FACTORS_WITH_THE_PRE_REPLICATIVE_COMPLEX	0.000172383	0.00208881	0.994654	0.00580253	0.981844
REACTOME_SMOOTH_MUSCLE_CONTRACTION	0.000176218	0.00109898	0.998258	1	1e-17
REACTOME_REGULATION_OF_RHEB_GTPASE_ACTIVITY_BY_AMPK	0.000185071	0.925434	0.0563659	0.305283	0.667309
CORUM_5099	0.000196483	nan	nan	nan	nan
BIOCARTA_ECM_PATHWAY	0.000197535	0.173851	0.797004	3.58666e-06	0.999995
REACTOME_N_GLYCAN_ANTENNAE_ELONGATION_IN_THE_MEDIAL_TRANS_GOLGI	0.000201406	0.230091	0.7248	0.99847	0.00109213
CORUM_492	0.000202033	nan	nan	0.200907	0.7658
CORUM_224	0.000212173	nan	nan	nan	nan
BIOCARTA_G1_PATHWAY	0.000216719	0.989316	0.0080522	0.999986	1.42652e-05
KEGG_GAP_JUNCTION	0.000220792	0.214473	0.74003	1.19156e-06	0.999999
BIOCARTA_ERK_PATHWAY	0.000232095	0.883032	0.097416	0.000115473	0.999867
CORUM_711	0.000235635	nan	nan	0.883208	0.0649451
REACTOME_INTEGRATION_OF_ENERGY_METABOLISM	0.000237559	0.00261312	0.995869	0.319846	0.661612
REACTOME_TRAF3_DEPENDENT_IRF_ACTIVATION_PATHWAY	0.000244538	0.0608139	0.917375	0.00266817	0.99431
REACTOME_TRANSMISSION_ACROSS_CHEMICAL_SYNAPSES	0.000276803	0.156954	0.785184	0.999904	8.6586e-05
CORUM_571	0.000277186	nan	nan	0.0162289	0.974583
REACTOME_SIGNALING_BY_HIPPO	0.000285347	0.34052	0.61013	0.993405	0.00551736
CORUM_5183	0.00031772	nan	nan	0.0652605	0.813306
CORUM_2837	0.000321588	0.958197	0.0189353	0.999996	1.55686e-06
KEGG_ALANINE_ASPARTATE_AND_GLUTAMATE_METABOLISM	0.000322817	0.466289	0.443154	5.47035e-05	0.999922
REACTOME_MEMBRANE_TRAFFICKING	0.000333687	0.00151812	0.997436	0.295048	0.688009
CORUM_808	0.000367267	nan	nan	0.314748	0.628333
REACTOME_ADVANCED_GLYCOSYLATION_ENDPRODUCT_RECEPTOR_SIGNALING	0.000375211	0.305359	0.631778	1.07359e-06	0.999998
CORUM_86	0.000387679	2.14787e-06	0.999996	0.512235	0.431755
CORUM_2728	0.000390315	nan	nan	0.559675	0.221353
CORUM_5286	0.000395155	nan	nan	nan	nan
BIOCARTA_PARKIN_PATHWAY	0.000400816	nan	nan	1.57886e-05	0.999967
REACTOME_SOS_MEDIATED_SIGNALLING	0.00042251	6.48929e-05	0.999906	1.61724e-09	1
BIOCARTA_EIF4_PATHWAY	0.000427811	2.74315e-06	0.999996	0.00119807	0.998628
REACTOME_MAPK_TARGETS_NUCLEAR_EVENTS_MEDIATED_BY_MAP_KINASES	0.000438413	0.0240051	0.96911	1e-17	1
BIOCARTA_CK1_PATHWAY	0.000450437	0.878069	0.0996432	0.343325	0.630728
CORUM_535	0.000451033	7.04381e-05	0.9999	0.381727	0.579558
REACTOME_RAP1_SIGNALLING	0.000458846	0.305106	0.661888	0.999327	0.000516594
REACTOME_TRANSPORT_OF_MATURE_MRNA_DERIVED_FROM_AN_INTRONLESS_TRANSCRIPT	0.0004825	0.0154891	0.97646	0.00832376	0.988823
CORUM_1318	0.000500963	2.28667e-06	0.999995	0.642746	0.268638
BIOCARTA_PLATELETAPP_PATHWAY	0.000559636	0.0104632	0.976849	0.000821924	0.997082
REACTOME_TRAF6_MEDIATED_INDUCTION_OF_NFKB_AND_MAP_KINASES_UPON_TLR7_8_OR_9_ACTIVATION	0.000559954	0.0953047	0.876638	1e-17	1
REACTOME_ADP_SIGNALLING_THROUGH_P2RY1	0.000568191	0.000183184	0.999637	0.999994	4.31612e-06
REACTOME_G_PROTEIN_ACTIVATION	0.000574834	3.20109e-09	1	0.0684363	0.922259
BIOCARTA_CHREBP2_PATHWAY	0.000593521	0.984063	0.0113424	0.548673	0.433834
KEGG_HEMATOPOIETIC_CELL_LINEAGE	0.000630039	0.12968	0.830448	0.719552	0.251591
REACTOME_UNWINDING_OF_DNA	0.000649117	0.398291	0.471217	3.94074e-05	0.999899
REACTOME_ACTIVATION_OF_NMDA_RECEPTOR_UPON_GLUTAMATE_BINDING_AND_POSTSYNAPTIC_EVENTS	0.000661611	0.998224	0.00117732	1	1e-17
REACTOME_INSULIN_RECEPTOR_RECYCLING	0.00068546	0.0311767	0.944723	0.224191	0.717999
KEGG_PROGESTERONE_MEDIATED_OOCYTE_MATURATION	0.000687683	0.000734602	0.998806	8.90288e-13	1
REACTOME_ACTIVATION_OF_IRF3_IRF7_MEDIATED_BY_TBK1_IKK_EPSILON	0.000702075	0.000515812	0.99896	nan	nan
CORUM_1187	0.000711634	nan	nan	nan	nan
CORUM_1826	0.000717277	0.00573874	0.971673	3.53436e-09	1
REACTOME_INTERACTION_BETWEEN_L1_AND_ANKYRINS	0.000727717	0.0137565	0.983119	0.0142265	0.983608
REACTOME_NOTCH_HLH_TRANSCRIPTION_PATHWAY	0.000745721	0.440583	0.486117	0.987486	0.00869398
CORUM_566	0.000746855	7.76395e-05	0.999863	0.959223	0.0165422
KEGG_INOSITOL_PHOSPHATE_METABOLISM	0.00076084	0.795256	0.174895	0.999303	0.000563787
BIOCARTA_CELL2CELL_PATHWAY	0.000766403	0.25045	0.684897	8.64663e-05	0.999852
CORUM_1413	0.000772025	0.386417	0.521472	3.88355e-05	0.999905
CORUM_155	0.000775788	0.000229788	0.999607	0.219767	0.69863
KEGG_DILATED_CARDIOMYOPATHY	0.000796937	0.00554322	0.991933	0.0205766	0.977351
CORUM_2563	0.00080189	2.94883e-07	0.999999	nan	nan
REACTOME_FRS2_MEDIATED_CASCADE	0.000831468	0.00101034	0.998546	1e-17	1
BIOCARTA_HER2_PATHWAY	0.00083504	7.30757e-05	0.999898	1e-17	1
REACTOME_ROLE_OF_SECOND_MESSENGERS_IN_NETRIN1_SIGNALING	0.000898464	0.888847	0.0698562	0.762026	0.135908
REACTOME_ADAPTIVE_IMMUNE_SYSTEM	0.000918798	0.119323	0.810397	0.999909	7.52349e-05
KEGG_TOLL_LIKE_RECEPTOR_SIGNALING_PATHWAY	0.000936787	0.000107606	0.999829	0.0152225	0.982957
REACTOME_HORMONE_SENSITIVE_LIPASE_HSL_MEDIATED_TRIACYLGLYCEROL_HYDROLYSIS	0.000974422	1	1e-17	1	2.76517e-08
REACTOME_S_PHASE	0.00105322	0.00346754	0.99472	0.994484	0.00467958
CORUM_2918	0.00105521	nan	nan	nan	nan
CORUM_1098	0.00106889	nan	nan	nan	nan
CORUM_5746	0.00107837	0.681868	0.246616	0.24767	0.674574
CORUM_1004	0.0011121	nan	nan	nan	nan
KEGG_ALPHA_LINOLENIC_ACID_METABOLISM	0.00122615	nan	nan	6.75833e-05	0.999756
CORUM_5198	0.00128449	8.58725e-05	0.999803	0.374783	0.38481
BIOCARTA_NTHI_PATHWAY	0.00131256	0.890835	0.0912865	1e-17	1
CORUM_5870	0.00131592	nan	nan	0.943848	0.0020326
KEGG_AMINO_SUGAR_AND_NUCLEOTIDE_SUGAR_METABOLISM	0.00132074	0.995621	0.000956257	0.956398	0.0311963
BIOCARTA_CCR3_PATHWAY	0.0013401	0.0243406	0.966555	0.0212651	0.97496
KEGG_DRUG_METABOLISM_OTHER_ENZYMES	0.00135306	nan	nan	0.000590313	0.998762
CORUM_2577	0.00135948	0.22194	0.733742	0.984283	0.0115437
CORUM_387	0.00139892	0.00332123	0.98556	nan	nan
CORUM_739	0.00144485	0.0119712	0.984157	0.999991	8.57703e-06
REACTOME_CTLA4_INHIBITORY_SIGNALING	0.00147054	1.40135e-05	0.999979	8.78102e-05	0.999897
BIOCARTA_ARAP_PATHWAY	0.00147339	0.00743128	0.988718	0.53807	0.394324
KEGG_ACUTE_MYELOID_LEUKEMIA	0.00149497	0.00234923	0.996723	0.00579664	0.993467
CORUM_1372	0.0015194	0.000202851	0.999475	0.998274	0.000860527
CORUM_1106	0.00158672	0.000360471	0.999317	0.470789	0.342699
REACTOME_RIP_MEDIATED_NFKB_ACTIVATION_VIA_DAI	0.00158954	nan	nan	0.0124345	0.918543
KEGG_TYROSINE_METABOLISM	0.00159572	nan	nan	0.00675232	0.988564
CORUM_2975	0.0015969	nan	nan	nan	nan
REACTOME_TRANSLATION	0.00162802	3.90504e-05	0.999937	3.01509e-05	0.999964
CORUM_186	0.00164506	0.103679	0.855045	3.96817e-06	0.99999
REACTOME_CALNEXIN_CALRETICULIN_CYCLE	0.00165595	0.00119349	0.998026	0.532171	0.399354
CORUM_2789	0.00166232	0.0652352	0.894856	0.301616	0.518696
CORUM_2294	0.0017285	0.204156	0.736254	3.80679e-05	0.999905
BIOCARTA_SKP2E2F_PATHWAY	0.00181001	0.0447046	0.928214	0.0589678	0.914756
CORUM_1257	0.00182443	0.955854	0.0322346	1	1e-17
REACTOME_APOPTOTIC_EXECUTION_PHASE	0.00183215	0.197871	0.771403	0.263284	0.72005
REACTOME_DEFENSINS	0.00183986	nan	nan	nan	nan
BIOCARTA_INTEGRIN_PATHWAY	0.00189972	0.452789	0.491714	0.0450875	0.949466
CORUM_548	0.00200245	nan	nan	0.994986	0.00368179
REACTOME_MITOTIC_PROMETAPHASE	0.0020478	0.0565919	0.933359	0.102806	0.889173
KEGG_GLYCOSAMINOGLYCAN_BIOSYNTHESIS_HEPARAN_SULFATE	0.00208106	0.413312	0.542332	4.98933e-05	0.99995
REACTOME_ERKS_ARE_INACTIVATED	0.00208453	0.822132	0.139007	0.514729	0.440715
CORUM_2480	0.00209207	0.050398	0.934836	0.998636	0.000818431
REACTOME_LATENT_INFECTION_OF_HOMO_SAPIENS_WITH_MYCOBACTERIUM_TUBERCULOSIS	0.00220554	0.131688	0.764751	1.83181e-05	0.999944
REACTOME_OTHER_SEMAPHORIN_INTERACTIONS	0.00221822	0.00482008	0.993741	3.01199e-05	0.99997
REACTOME_ASSOCIATION_OF_TRIC_CCT_WITH_TARGET_PROTEINS_DURING_BIOSYNTHESIS	0.00224589	0.702949	0.247761	0.881131	0.0993083
KEGG_NON_SMALL_CELL_LUNG_CANCER	0.00236628	0.00108368	0.998415	4.52639e-05	0.999955
CORUM_2156	0.00237069	0.00103477	0.995722	nan	nan
CORUM_2846	0.00244945	0.357849	0.467119	0.835637	0.0643839
KEGG_BUTANOATE_METABOLISM	0.00246392	0.0732714	0.890361	0.0113753	0.984424
REACTOME_RETROGRADE_NEUROTROPHIN_SIGNALLING	0.00250932	0.896043	0.062764	1	1.34852e-11
KEGG_CYSTEINE_AND_METHIONINE_METABOLISM	0.00250957	2.03604e-06	0.999997	9.09091e-10	1
REACTOME_HYALURONAN_METABOLISM	0.00257492	nan	nan	0.515984	0.338957
BIOCARTA_WNT_PATHWAY	0.00259856	0.481875	0.4819	0.999932	5.80388e-05
CORUM_807	0.00261842	nan	nan	0.782285	0.171106
CORUM_2564	0.00263569	nan	nan	0.997884	0.000803552
REACTOME_SIGNALING_BY_ERBB2	0.0026611	0.213262	0.740491	5.79928e-05	0.999933
CORUM_1473	0.00275464	nan	nan	nan	nan
BIOCARTA_NUCLEARRS_PATHWAY	0.00276484	nan	nan	0.658403	0.23228
REACTOME_P75NTR_RECRUITS_SIGNALLING_COMPLEXES	0.00282825	0.00124402	0.983429	0.959345	0.00140705
CORUM_1471	0.00285295	nan	nan	0.117417	0.776909
REACTOME_GLUCAGON_TYPE_LIGAND_RECEPTORS	0.00308222	0.381999	0.545663	0.999886	8.6521e-05
CORUM_1224	0.0032333	6.16549e-05	0.999892	0.00696101	0.986158
REACTOME_O_LINKED_GLYCOSYLATION_OF_MUCINS	0.00324363	0.00954852	0.987919	0.0603017	0.93291
CORUM_822	0.00332024	0.107577	0.838901	0.927322	0.0257608
BIOCARTA_CARM_ER_PATHWAY	0.0034348	0.100551	0.882591	0.613956	0.367335
BIOCARTA_PROTEASOME_PATHWAY	0.00345062	0.0789941	0.854875	0.00133074	0.997324
BIOCARTA_PGC1A_PATHWAY	0.00348829	0.570426	0.396531	0.827048	0.158548
CORUM_54	0.00355636	0.99389	0.00197974	0.995293	0.00258895
REACTOME_BIOLOGICAL_OXIDATIONS	0.00357463	0.962572	0.0256461	0.0595395	0.930917
CORUM_794	0.00368521	0.0121827	0.98135	0.0135421	0.977257
REACTOME_ACTIVATED_TAK1_MEDIATES_P38_MAPK_ACTIVATION	0.00372131	0.459589	0.480876	8.45578e-07	0.999999
KEGG_REGULATION_OF_ACTIN_CYTOSKELETON	0.00374327	0.0728948	0.886776	0.68462	0.296765
CORUM_2947	0.00375194	nan	nan	nan	nan
REACTOME_PACKAGING_OF_TELOMERE_ENDS	0.00382258	nan	nan	nan	nan
BIOCARTA_PITX2_PATHWAY	0.00396107	0.0925174	0.891678	0.00184373	0.997777
CORUM_2694	0.00405065	0.060765	0.914129	0.00258774	0.993133
REACTOME_TRANSFERRIN_ENDOCYTOSIS_AND_RECYCLING	0.00405304	0.644196	0.274695	0.865435	0.105031
BIOCARTA_DEATH_PATHWAY	0.00413865	0.000781105	0.998692	1.39583e-10	1
CORUM_778	0.00414351	0.0197864	0.973924	0.00268905	0.996352
CORUM_441	0.0041838	nan	nan	0.96829	0.0233183
CORUM_3263	0.00421695	0.9993	0.00016772	0.9954	0.00232559
CORUM_1000	0.00426676	nan	nan	nan	nan
CORUM_814	0.00427618	0.275029	0.514304	0.195421	0.624965
CORUM_1150	0.00428084	0.00695571	0.98935	0.37191	0.507086
CORUM_247	0.00435947	nan	nan	0.00164907	0.995193
REACTOME_DESTABILIZATION_OF_MRNA_BY_KSRP	0.00442793	0.000153754	0.999567	0.00728332	0.984529
CORUM_2162	0.0044681	nan	nan	nan	nan
REACTOME_INTEGRIN_ALPHAIIB_BETA3_SIGNALING	0.00450015	0.406618	0.554343	0.656782	0.322961
CORUM_1298	0.00451055	0.0666777	0.899852	0.996911	0.000254981
CORUM_2529	0.0045507	0.00123073	0.998091	0.503208	0.40122
REACTOME_NEP_NS2_INTERACTS_WITH_THE_CELLULAR_EXPORT_MACHINERY	0.00455452	nan	nan	0.214939	0.740266
CORUM_508	0.00470469	nan	nan	0.250158	0.686538
CORUM_3008	0.00472751	nan	nan	0.638217	0.0206096
CORUM_620	0.00473011	0.014251	0.97385	0.500256	0.0770525
CORUM_520	0.00482063	1	1.4047e-11	0.126785	0.091082
CORUM_1700	0.00482348	9.45326e-06	0.999981	0.063178	0.83309
REACTOME_SRP_DEPENDENT_COTRANSLATIONAL_PROTEIN_TARGETING_TO_MEMBRANE	0.00523856	2.06803e-08	1	1.44078e-08	1
CORUM_3040	0.00525048	nan	nan	0.999828	1.13432e-06
CORUM_66	0.00532213	nan	nan	nan	nan
REACTOME_GENERIC_TRANSCRIPTION_PATHWAY	0.00535186	0.0942144	0.843325	0.0761382	0.916043
REACTOME_NEGATIVE_REGULATION_OF_THE_PI3K_AKT_NETWORK	0.00541991	0.00226055	0.996946	0.0844031	0.886877
CORUM_2649	0.00551329	nan	nan	nan	nan
CORUM_463	0.00554894	nan	nan	nan	nan
KEGG_GLYCEROPHOSPHOLIPID_METABOLISM	0.00554982	0.0251175	0.967686	0.0284953	0.967661
REACTOME_ERK_MAPK_TARGETS	0.00556093	0.39119	0.57272	0.202126	0.78355
CORUM_36	0.00561578	0.000293603	0.999568	0.0317752	0.954354
CORUM_1230	0.00565841	0.000296197	0.999541	0.598707	0.355838
CORUM_3196	0.0057592	0.000488889	0.970044	nan	nan
REACTOME_OLFACTORY_SIGNALING_PATHWAY	0.00587147	0.434304	0.425	0.999999	2.1227e-07
CORUM_5196	0.00594611	3.41837e-05	0.999943	2.53873e-07	0.999999
REACTOME_PLATELET_ADHESION_TO_EXPOSED_COLLAGEN	0.00607207	nan	nan	0.00888512	0.984732
REACTOME_PROSTACYCLIN_SIGNALLING_THROUGH_PROSTACYCLIN_RECEPTOR	0.00614785	0.00653901	0.988544	0.998754	0.00090171
REACTOME_REGULATION_OF_PYRUVATE_DEHYDROGENASE_PDH_COMPLEX	0.00653553	0.664859	0.265059	0.999959	2.24768e-05
CORUM_1005	0.0072876	nan	nan	0.127928	0.617844
REACTOME_BINDING_AND_ENTRY_OF_HIV_VIRION	0.00733425	nan	nan	nan	nan
REACTOME_ASSEMBLY_OF_THE_PRE_REPLICATIVE_COMPLEX	0.00741419	8.90036e-05	0.999761	0.0948598	0.879882
CORUM_5146	0.00754831	0.753849	0.131197	0.998152	0.000431637
REACTOME_CD28_DEPENDENT_VAV1_PATHWAY	0.00767369	0.00152029	0.996843	0.097716	0.858309
REACTOME_G_BETA_GAMMA_SIGNALLING_THROUGH_PLC_BETA	0.00790849	0.00132852	0.997395	0.999954	3.06192e-05
REACTOME_MITOCHONDRIAL_PROTEIN_IMPORT	0.00806826	0.391068	0.506303	0.251185	0.713372
CORUM_149	0.00816423	1.86937e-05	0.999967	0.439277	0.475722
REACTOME_GLUCURONIDATION	0.00821475	nan	nan	nan	nan
KEGG_HISTIDINE_METABOLISM	0.00827098	nan	nan	0.00161494	0.996255
BIOCARTA_RAS_PATHWAY	0.00828282	0.00439547	0.993466	6.78213e-05	0.999905
CORUM_1009	0.00830863	nan	nan	nan	nan
REACTOME_FGFR1_LIGAND_BINDING_AND_ACTIVATION	0.00844017	0.0880343	0.859514	0.983739	0.0108902
CORUM_2851	0.00847416	0.999967	1.44398e-05	1	5.50238e-12
KEGG_METABOLISM_OF_XENOBIOTICS_BY_CYTOCHROME_P450	0.00848185	nan	nan	0.0221261	0.967706
CORUM_5411	0.00850576	nan	nan	nan	nan
REACTOME_APOPTOSIS	0.00854593	0.448244	0.489568	0.861898	0.126771
REACTOME_FORMATION_OF_THE_TERNARY_COMPLEX_AND_SUBSEQUENTLY_THE_43S_COMPLEX	0.00869049	1.74035e-05	0.999963	0.825403	0.141268
REACTOME_SIGNALING_BY_ERBB4	0.00881747	0.14469	0.815309	0.0971667	0.895751
REACTOME_PLATELET_SENSITIZATION_BY_LDL	0.00884516	0.0674535	0.90576	0.260316	0.667043
REACTOME_SYNTHESIS_OF_PA	0.00888967	2.03488e-05	0.999962	0.878885	0.0861727
CORUM_2695	0.00927286	nan	nan	nan	nan
CORUM_547	0.00948037	4.68147e-06	0.999993	0.701842	0.265126
KEGG_FC_EPSILON_RI_SIGNALING_PATHWAY	0.00963756	0.00185386	0.997222	1e-17	1
CORUM_5276	0.0101877	nan	nan	nan	nan
CORUM_2351	0.01022	nan	nan	nan	nan
CORUM_1239	0.0102522	1.68462e-07	0.999999	0.729523	0.186147
CORUM_2639	0.0103656	5.01534e-07	0.999999	0.0427327	0.948798
KEGG_LYSINE_DEGRADATION	0.0104852	0.456751	0.508398	1.66233e-09	1
CORUM_5260	0.0105172	0.931891	0.0580963	2.10896e-05	0.999964
KEGG_TRYPTOPHAN_METABOLISM	0.0105858	0.135022	0.785883	0.0832615	0.886443
CORUM_724	0.0110985	0.100783	0.848915	nan	nan
KEGG_PANCREATIC_CANCER	0.0113411	0.116604	0.854298	3.38961e-06	0.999996
CORUM_514	0.0114045	nan	nan	nan	nan
REACTOME_ADENYLATE_CYCLASE_ACTIVATING_PATHWAY	0.0118145	0.000233786	0.9997	0.999976	2.35499e-05
REACTOME_N_GLYCAN_TRIMMING_IN_THE_ER_AND_CALNEXIN_CALRETICULIN_CYCLE	0.0119092	0.000912675	0.998636	0.677783	0.279388
REACTOME_UNBLOCKING_OF_NMDA_RECEPTOR_GLUTAMATE_BINDING_AND_ACTIVATION	0.0119767	0.18596	0.774464	0.999864	9.60817e-05
KEGG_HEDGEHOG_SIGNALING_PATHWAY	0.0120604	0.515828	0.435116	1	1e-17
REACTOME_RNA_POL_II_TRANSCRIPTION	0.0122732	0.918839	0.0637049	0.0022959	0.997359
KEGG_TIGHT_JUNCTION	0.0122736	0.0959304	0.876544	0.278393	0.709312
CORUM_2774	0.012497	nan	nan	nan	nan
REACTOME_HIV_INFECTION	0.0125696	0.0760159	0.893859	0.923642	0.0693458
REACTOME_REGULATION_OF_APOPTOSIS	0.0126055	0.0337781	0.951739	0.999713	0.000210681
CORUM_2319	0.0136051	0.788904	0.168753	nan	nan
CORUM_2693	0.0139195	nan	nan	nan	nan
REACTOME_SIGNAL_AMPLIFICATION	0.0139657	5.73921e-05	0.999903	0.0208465	0.976514
CORUM_3618	0.0140368	nan	nan	nan	nan
CORUM_3121	0.014248	0.0234962	0.965507	nan	nan
